# Supplementary material for: Trimacrocyclic hexasubstituted benzene linked by labile octahedral [X(CHCl3)6]− clusters
Source: Chem Sci. 2021 Aug 12;12(35):11647–51. doi: 10.1039/d1sc03713g (PMC8442620; doi:10.1039/d1sc03713g)
Supplement: SC-012-D1SC03713G-s002 [file SC-012-D1SC03713G-s002.cif]

# Electronic Supplementary Material (ESI) for Chemical Science.
# This journal is © The Royal Society of Chemistry 2021

####################################################################### 
# 
# This file contains crystal structure data downloaded from the 
# Cambridge Structural Database (CSD) hosted by the Cambridge 
# Crystallographic Data Centre (CCDC).
# 
# Full information about CCDC data access policies and citation 
# guidelines are available at http://www.ccdc.cam.ac.uk/access/V1 
# 
# Audit and citation data items may have been added by the CCDC. 
# Please retain this information to preserve the provenance of 
# this file and to allow appropriate attribution of the data. 
# 
#######################################################################

data_receptor-1
_database_code_depnum_ccdc_archive 'CCDC 2068692'
loop_
_audit_author_name
_audit_author_address
'Qing He'
;Hunan University
China
;
_audit_update_record             
;
2021-03-06 deposited with the CCDC.	2021-08-11 downloaded from the CCDC.
;
_audit_creation_date             2021-03-06
_audit_creation_method           
;
Olex2 1.3
(compiled 2020.11.12 svn.r5f609507 for OlexSys, GUI svn.r6257)
;
_shelx_SHELXL_version_number     2018/3
_chemical_name_common            ?
_chemical_name_systematic        ?
_chemical_formula_moiety         '2(C66 H72 O18)'
_chemical_formula_sum            'C132 H144 O36'
_chemical_formula_weight         2306.46
_chemical_melting_point          ?
loop_
_atom_type_symbol
_atom_type_description
_atom_type_scat_dispersion_real
_atom_type_scat_dispersion_imag
_atom_type_scat_source
C C 0.0033 0.0016 'International Tables Vol C Tables 4.2.6.8 and 6.1.1.4'
H H 0.0000 0.0000 'International Tables Vol C Tables 4.2.6.8 and 6.1.1.4'
O O 0.0106 0.0060 'International Tables Vol C Tables 4.2.6.8 and 6.1.1.4'

_shelx_space_group_comment       
;
The symmetry employed for this shelxl refinement is uniquely defined
by the following loop, which should always be used as a source of
symmetry information in preference to the above space-group names.
They are only intended as comments.
;
_space_group_crystal_system      triclinic
_space_group_IT_number           2
_space_group_name_H-M_alt        'P -1'
_space_group_name_Hall           '-P 1'
loop_
_space_group_symop_operation_xyz
'x, y, z'
'-x, -y, -z'

_cell_length_a                   16.250(8)
_cell_length_b                   18.296(7)
_cell_length_c                   25.707(12)
_cell_angle_alpha                98.113(10)
_cell_angle_beta                 91.340(9)
_cell_angle_gamma                108.395(10)
_cell_volume                     7161(5)
_cell_formula_units_Z            2
_cell_measurement_reflns_used    459
_cell_measurement_temperature    150.15
_cell_measurement_theta_max      15.81
_cell_measurement_theta_min      2.24
_shelx_estimated_absorpt_T_max   0.989
_shelx_estimated_absorpt_T_min   0.967
_exptl_absorpt_coefficient_mu    0.078
_exptl_absorpt_correction_T_max  0.7457
_exptl_absorpt_correction_T_min  0.1942
_exptl_absorpt_correction_type   none
_exptl_absorpt_process_details   
;
SADABS-2016/2 (Bruker,2016/2) was used for absorption correction.
wR2(int) was 0.1946 before and 0.0977 after correction.
The Ratio of minimum to maximum transmission is 0.2604.
The \l/2 correction factor is Not present.
;
_exptl_absorpt_special_details   ?
_exptl_crystal_colour            colourless
_exptl_crystal_colour_primary    colourless
_exptl_crystal_density_diffrn    1.070
_exptl_crystal_density_meas      ?
_exptl_crystal_density_method    ?
_exptl_crystal_description       block
_exptl_crystal_F_000             2448
_exptl_crystal_size_max          0.438
_exptl_crystal_size_mid          0.188
_exptl_crystal_size_min          0.139
_exptl_transmission_factor_max   ?
_exptl_transmission_factor_min   ?
_diffrn_reflns_av_R_equivalents  0.0949
_diffrn_reflns_av_unetI/netI     0.1453
_diffrn_reflns_Laue_measured_fraction_full 0.992
_diffrn_reflns_Laue_measured_fraction_max 0.990
_diffrn_reflns_limit_h_max       21
_diffrn_reflns_limit_h_min       -21
_diffrn_reflns_limit_k_max       24
_diffrn_reflns_limit_k_min       -24
_diffrn_reflns_limit_l_max       34
_diffrn_reflns_limit_l_min       -33
_diffrn_reflns_number            78130
_diffrn_reflns_point_group_measured_fraction_full 0.992
_diffrn_reflns_point_group_measured_fraction_max 0.990
_diffrn_reflns_theta_full        25.242
_diffrn_reflns_theta_max         28.370
_diffrn_reflns_theta_min         2.141
_diffrn_ambient_temperature      150.15
_diffrn_detector_area_resol_mean ?
_diffrn_measured_fraction_theta_full 0.992
_diffrn_measured_fraction_theta_max 0.990
_diffrn_measurement_device_type  'Bruker APEX-II CCD'
_diffrn_measurement_method       '\f and \w scans'
_diffrn_radiation_type           MoK\a
_diffrn_radiation_wavelength     0.71073
_diffrn_source                   ?
_diffrn_source_current           1.4
_diffrn_source_power             0.07
_diffrn_source_voltage           50.0
_diffrn_standards_number         0
_reflns_Friedel_coverage         0.000
_reflns_Friedel_fraction_full    .
_reflns_Friedel_fraction_max     .
_reflns_number_gt                17730
_reflns_number_total             35530
_reflns_special_details          
;
 Reflections were merged by SHELXL according to the crystal
 class for the calculation of statistics and refinement.
 
 Structure factors included contributions from the .fab file.
 
 _reflns_Friedel_fraction is defined as the number of unique
 Friedel pairs measured divided by the number that would be
 possible theoretically, ignoring centric projections and
 systematic absences.
;
_reflns_threshold_expression     'I > 2\s(I)'
_computing_cell_refinement       'SAINT V8.38A (Bruker, 2018)'
_computing_data_collection       ?
_computing_data_reduction        'SAINT V8.38A (Bruker, 2018)'
_computing_molecular_graphics    'Olex2 1.3 (Dolomanov et al., 2009)'
_computing_publication_material  'Olex2 1.3 (Dolomanov et al., 2009)'
_computing_structure_refinement  'SHELXL 2018/3 (Sheldrick, 2015)'
_computing_structure_solution    'SHELXT 2014/5 (Sheldrick, 2014)'
_refine_diff_density_max         1.403
_refine_diff_density_min         -0.674
_refine_diff_density_rms         0.083
_refine_ls_extinction_coef       .
_refine_ls_extinction_method     none
_refine_ls_goodness_of_fit_ref   1.081
_refine_ls_hydrogen_treatment    constr
_refine_ls_matrix_type           full
_refine_ls_number_parameters     1513
_refine_ls_number_reflns         35530
_refine_ls_number_restraints     159
_refine_ls_R_factor_all          0.1685
_refine_ls_R_factor_gt           0.1093
_refine_ls_restrained_S_all      1.089
_refine_ls_shift/su_max          0.003
_refine_ls_shift/su_mean         0.000
_refine_ls_structure_factor_coef Fsqd
_refine_ls_weighting_details     
'w=1/[\s^2^(Fo^2^)+(0.1789P)^2^] where P=(Fo^2^+2Fc^2^)/3'
_refine_ls_weighting_scheme      calc
_refine_ls_wR_factor_gt          0.3100
_refine_ls_wR_factor_ref         0.3558
_refine_special_details          ?
_olex2_refinement_description    
;
1. Fixed Uiso
 At 1.2 times of:
  All C(H) groups, All C(H,H) groups
2. Uiso/Uaniso restraints and constraints
Uanis(C92) \\sim Ueq, Uanis(C93) \\sim Ueq, Uanis(C94) \\sim Ueq, Uanis(C95)
\\sim Ueq, Uanis(C96) \\sim Ueq, Uanis(C91) \\sim Ueq, Uanis(O26) \\sim Ueq,
Uanis(C97) \\sim Ueq, Uanis(C98) \\sim Ueq, Uanis(O27) \\sim Ueq, Uanis(C99)
\\sim Ueq, Uanis(C100) \\sim Ueq, Uanis(O28) \\sim Ueq: with sigma of 0.001 and
sigma for terminal atoms of 0.002
Uanis(C126) \\sim Ueq, Uanis(C127) \\sim Ueq, Uanis(C128) \\sim Ueq,
Uanis(C129) \\sim Ueq: with sigma of 0.001 and sigma for terminal atoms of 0.002
3. Rigid body (RIGU) restrains
 O26, O27, C92, C93, C94, C95, C96, C97, C98, C99, C100
 with sigma for 1-2 distances of 0.001 and sigma for 1-3 distances of 0.002
4.a Secondary CH2 refined with riding coordinates:
 C2(H2A,H2B), C9(H9A,H9B), C10(H10A,H10B), C11(H11A,H11B), C12(H12A,H12B),
 C13(H13A,H13B), C14(H14A,H14B), C21(H21A,H21B), C24(H24A,H24B), C31(H31A,H31B),
  C32(H32A,H32B), C33(H33A,H33B), C34(H34A,H34B), C35(H35A,H35B), C36(H36A,
 H36B), C43(H43A,H43B), C46(H46A,H46B), C53(H53A,H53B), C54(H54A,H54B),
 C55(H55A,H55B), C56(H56A,H56B), C57(H57A,H57B), C58(H58A,H58B), C65(H65A,H65B),
  C68(H68A,H68B), C75(H75A,H75B), C76(H76A,H76B), C77(H77A,H77B), C78(H78A,
 H78B), C79(H79A,H79B), C80(H80A,H80B), C87(H87A,H87B), C90(H90A,H90B),
 C97(H97A,H97B), C98(H98A,H98B), C99(H99A,H99B), C100(H10C,H10D), C101(H10E,
 H10F), C102(H10G,H10H), C109(H10I,H10J), C112(H11C,H11D), C119(H11E,H11F),
 C120(H12C,H12D), C121(H12E,H12F), C122(H12G,H12H), C123(H12I,H12J), C124(H12K,
 H12L), C131(H13C,H13D)
4.b Aromatic/amide H refined with riding coordinates:
 C4(H4), C5(H5), C6(H6), C7(H7), C16(H16), C17(H17), C18(H18), C19(H19),
 C26(H26), C27(H27), C28(H28), C29(H29), C38(H38), C39(H39), C40(H40), C41(H41),
  C48(H48), C49(H49), C50(H50), C51(H51), C60(H60), C61(H61), C62(H62),
 C63(H63), C70(H70), C71(H71), C72(H72), C73(H73), C82(H82), C83(H83), C84(H84),
  C85(H85), C92(H92), C93(H93), C94(H94), C95(H95), C104(H104), C105(H105),
 C106(H106), C107(H107), C114(H114), C115(H115), C116(H116), C117(H117),
 C126(H126), C127(H127), C128(H128), C129(H129)
;
_atom_sites_solution_hydrogens   geom
_atom_sites_solution_primary     ?
_atom_sites_solution_secondary   ?
loop_
_atom_site_label
_atom_site_type_symbol
_atom_site_fract_x
_atom_site_fract_y
_atom_site_fract_z
_atom_site_U_iso_or_equiv
_atom_site_adp_type
_atom_site_occupancy
_atom_site_site_symmetry_order
_atom_site_calc_flag
_atom_site_refinement_flags_posn
_atom_site_refinement_flags_adp
_atom_site_refinement_flags_occupancy
_atom_site_disorder_assembly
_atom_site_disorder_group
O1 O 0.74703(15) -0.14427(12) 0.79232(10) 0.0372(5) Uani 1 1 d . . . . .
O2 O 0.84672(17) -0.07916(15) 0.88502(9) 0.0437(6) Uani 1 1 d . . . . .
O3 O 0.8775(2) 0.08552(16) 0.89433(13) 0.0609(8) Uani 1 1 d . . . . .
O4 O 0.89944(19) 0.23261(16) 0.85266(12) 0.0591(8) Uani 1 1 d . . . . .
O5 O 0.89808(17) 0.17570(14) 0.73994(11) 0.0494(7) Uani 1 1 d . . . . .
O6 O 0.79698(16) 0.03817(13) 0.70371(10) 0.0405(6) Uani 1 1 d . . . . .
O7 O 0.57124(16) -0.10042(12) 0.60633(8) 0.0340(5) Uani 1 1 d . . . . .
O8 O 0.67606(17) -0.00194(14) 0.54780(9) 0.0407(6) Uani 1 1 d . . . . .
O9 O 0.7135(2) 0.15045(16) 0.60288(11) 0.0525(7) Uani 1 1 d . . . . .
O10 O 0.6512(2) 0.26351(15) 0.66507(12) 0.0552(7) Uani 1 1 d . . . . .
O11 O 0.47319(18) 0.16767(13) 0.68215(9) 0.0424(6) Uani 1 1 d . . . . .
O12 O 0.43621(16) 0.02788(12) 0.69964(9) 0.0346(5) Uani 1 1 d . . . . .
O13 O 0.37283(16) -0.14588(12) 0.79868(9) 0.0369(5) Uani 1 1 d . . . . .
O14 O 0.28155(17) -0.04293(14) 0.81505(10) 0.0437(6) Uani 1 1 d . . . . .
O15 O 0.40887(18) 0.10363(15) 0.84385(10) 0.0453(6) Uani 1 1 d . . . . .
O16 O 0.56387(19) 0.21529(14) 0.90240(10) 0.0487(7) Uani 1 1 d . . . . .
O17 O 0.62705(17) 0.10241(13) 0.94591(9) 0.0391(6) Uani 1 1 d . . . . .
O18 O 0.61542(16) -0.02507(12) 0.88851(8) 0.0349(5) Uani 1 1 d . . . . .
O19 O 0.55294(15) 0.56448(12) 0.70392(9) 0.0329(5) Uani 1 1 d . . . . .
O20 O 0.51441(16) 0.68281(12) 0.68582(9) 0.0358(5) Uani 1 1 d . . . . .
O21 O 0.33773(19) 0.67484(15) 0.65103(13) 0.0582(8) Uani 1 1 d . . . . .
O22 O 0.28345(19) 0.52843(16) 0.58139(11) 0.0541(7) Uani 1 1 d . . . . .
O23 O 0.32698(17) 0.40330(14) 0.52861(9) 0.0416(6) Uani 1 1 d . . . . .
O24 O 0.42402(16) 0.35790(12) 0.59683(9) 0.0376(6) Uani 1 1 d . . . . .
O25 O 0.19605(19) 0.36279(18) 0.67054(13) 0.0636(9) Uani 1 1 d . . . . .
O26 O 0.0857(3) 0.4286(3) 0.69978(19) 0.1042(12) Uani 1 1 d . U . . .
O27 O 0.0792(4) 0.4812(3) 0.8107(2) 0.1303(14) Uani 1 1 d . U . . .
O28 O 0.1214(3) 0.3624(2) 0.85749(17) 0.0896(12) Uani 1 1 d . U . . .
O29 O 0.15719(18) 0.22006(16) 0.85123(10) 0.0497(7) Uani 1 1 d . . . . .
O30 O 0.24935(15) 0.20745(12) 0.76462(9) 0.0353(5) Uani 1 1 d . . . . .
O31 O 0.37674(18) 0.40298(13) 0.87490(9) 0.0419(6) Uani 1 1 d . . . . .
O32 O 0.3674(2) 0.52276(15) 0.93369(10) 0.0540(8) Uani 1 1 d . . . . .
O33 O 0.4279(2) 0.67410(15) 0.89801(10) 0.0567(8) Uani 1 1 d . . . . .
O34 O 0.5821(2) 0.65339(15) 0.85034(11) 0.0569(8) Uani 1 1 d . . . . .
O35 O 0.70632(19) 0.57875(15) 0.82962(12) 0.0578(8) Uani 1 1 d . . . . .
O36 O 0.61561(17) 0.42339(14) 0.80482(10) 0.0430(6) Uani 1 1 d . . . . .
C1 C 0.6675(2) -0.06402(16) 0.76748(12) 0.0304(7) Uani 1 1 d . . . . .
C2 C 0.7530(2) -0.06439(18) 0.79047(14) 0.0372(8) Uani 1 1 d . . . . .
H2A H 0.800277 -0.040674 0.768379 0.045 Uiso 1 1 calc R U . . .
H2B H 0.765963 -0.033838 0.826383 0.045 Uiso 1 1 calc R U . . .
C3 C 0.8246(2) -0.1572(2) 0.80207(14) 0.0379(8) Uani 1 1 d . . . . .
C4 C 0.8484(3) -0.2070(2) 0.76440(17) 0.0518(10) Uani 1 1 d . . . . .
H4 H 0.813607 -0.227726 0.732204 0.062 Uiso 1 1 calc R U . . .
C5 C 0.9221(3) -0.2267(3) 0.7731(2) 0.0685(13) Uani 1 1 d . . . . .
H5 H 0.936945 -0.262571 0.747645 0.082 Uiso 1 1 calc R U . . .
C6 C 0.9747(3) -0.1939(3) 0.8195(2) 0.0733(14) Uani 1 1 d . . . . .
H6 H 1.027030 -0.205448 0.825041 0.088 Uiso 1 1 calc R U . . .
C7 C 0.9508(3) -0.1448(2) 0.85720(17) 0.0527(10) Uani 1 1 d . . . . .
H7 H 0.985935 -0.123870 0.889264 0.063 Uiso 1 1 calc R U . . .
C8 C 0.8767(2) -0.1257(2) 0.84909(15) 0.0409(8) Uani 1 1 d . . . . .
C9 C 0.9099(3) -0.0209(2) 0.92272(17) 0.0579(11) Uani 1 1 d . . . . .
H9A H 0.966264 -0.001496 0.906978 0.070 Uiso 1 1 calc R U . . .
H9B H 0.919318 -0.043066 0.954459 0.070 Uiso 1 1 calc R U . . .
C10 C 0.8720(3) 0.0442(3) 0.93671(18) 0.0664(13) Uani 1 1 d . . . . .
H10A H 0.810422 0.022314 0.944519 0.080 Uiso 1 1 calc R U . . .
H10B H 0.904384 0.079720 0.968466 0.080 Uiso 1 1 calc R U . . .
C11 C 0.8154(3) 0.1253(2) 0.89321(18) 0.0574(11) Uani 1 1 d . . . . .
H11A H 0.825152 0.164791 0.925259 0.069 Uiso 1 1 calc R U . . .
H11B H 0.756083 0.087770 0.892653 0.069 Uiso 1 1 calc R U . . .
C12 C 0.8236(3) 0.1641(2) 0.84543(19) 0.0604(12) Uani 1 1 d . . . . .
H12A H 0.828396 0.127526 0.814281 0.073 Uiso 1 1 calc R U . . .
H12B H 0.771077 0.178942 0.839129 0.073 Uiso 1 1 calc R U . . .
C13 C 0.9092(3) 0.2765(2) 0.8102(2) 0.0617(12) Uani 1 1 d . . . . .
H13A H 0.941574 0.331847 0.823847 0.074 Uiso 1 1 calc R U . . .
H13B H 0.850872 0.273814 0.796147 0.074 Uiso 1 1 calc R U . . .
C14 C 0.9552(3) 0.2489(2) 0.76675(19) 0.0567(11) Uani 1 1 d . . . . .
H14A H 0.971050 0.287279 0.742100 0.068 Uiso 1 1 calc R U . . .
H14B H 1.009207 0.242297 0.780888 0.068 Uiso 1 1 calc R U . . .
C15 C 0.9295(2) 0.1371(2) 0.69932(17) 0.0465(9) Uani 1 1 d . . . . .
C16 C 1.0055(3) 0.1661(2) 0.67632(19) 0.0539(11) Uani 1 1 d . . . . .
H16 H 1.042567 0.217722 0.688594 0.065 Uiso 1 1 calc R U . . .
C17 C 1.0288(3) 0.1215(3) 0.6359(2) 0.0662(13) Uani 1 1 d . . . . .
H17 H 1.081910 0.142305 0.620226 0.079 Uiso 1 1 calc R U . . .
C18 C 0.9757(3) 0.0462(3) 0.6175(2) 0.0623(12) Uani 1 1 d . . . . .
H18 H 0.993085 0.015241 0.589856 0.075 Uiso 1 1 calc R U . . .
C19 C 0.8978(3) 0.0157(2) 0.63896(17) 0.0481(9) Uani 1 1 d . . . . .
H19 H 0.861197 -0.035757 0.625811 0.058 Uiso 1 1 calc R U . . .
C20 C 0.8729(2) 0.0599(2) 0.67941(15) 0.0420(8) Uani 1 1 d . . . . .
C21 C 0.7358(2) -0.03725(19) 0.68280(14) 0.0391(8) Uani 1 1 d . . . . .
H21A H 0.762465 -0.078624 0.684774 0.047 Uiso 1 1 calc R U . . .
H21B H 0.717649 -0.038880 0.645509 0.047 Uiso 1 1 calc R U . . .
C22 C 0.6583(2) -0.04924(16) 0.71602(12) 0.0301(7) Uani 1 1 d . . . . .
C23 C 0.5800(2) -0.04434(16) 0.69666(12) 0.0289(7) Uani 1 1 d . . . . .
C24 C 0.5702(2) -0.03055(18) 0.64019(12) 0.0332(7) Uani 1 1 d . . . . .
H24A H 0.514698 -0.020460 0.633761 0.040 Uiso 1 1 calc R U . . .
H24B H 0.618627 0.015002 0.633316 0.040 Uiso 1 1 calc R U . . .
C25 C 0.5456(2) -0.10210(18) 0.55366(12) 0.0344(7) Uani 1 1 d . . . . .
C26 C 0.4691(3) -0.15706(19) 0.53185(14) 0.0425(9) Uani 1 1 d . . . . .
H26 H 0.433763 -0.191819 0.552715 0.051 Uiso 1 1 calc R U . . .
C27 C 0.4436(3) -0.1616(2) 0.47905(14) 0.0475(10) Uani 1 1 d . . . . .
H27 H 0.392085 -0.200909 0.463426 0.057 Uiso 1 1 calc R U . . .
C28 C 0.4928(3) -0.1096(2) 0.44987(14) 0.0465(9) Uani 1 1 d . . . . .
H28 H 0.473301 -0.110892 0.414514 0.056 Uiso 1 1 calc R U . . .
C29 C 0.5707(3) -0.0549(2) 0.47106(13) 0.0402(8) Uani 1 1 d . . . . .
H29 H 0.605591 -0.020171 0.449991 0.048 Uiso 1 1 calc R U . . .
C30 C 0.5978(2) -0.05117(19) 0.52366(13) 0.0355(7) Uani 1 1 d . . . . .
C31 C 0.7194(3) 0.0669(2) 0.52558(16) 0.0468(9) Uani 1 1 d . . . . .
H31A H 0.676233 0.085550 0.508548 0.056 Uiso 1 1 calc R U . . .
H31B H 0.758085 0.055237 0.498724 0.056 Uiso 1 1 calc R U . . .
C32 C 0.7714(3) 0.1276(2) 0.56964(17) 0.0508(10) Uani 1 1 d . . . . .
H32A H 0.808729 0.106143 0.589652 0.061 Uiso 1 1 calc R U . . .
H32B H 0.809176 0.173122 0.555369 0.061 Uiso 1 1 calc R U . . .
C33 C 0.7497(4) 0.1922(3) 0.6527(2) 0.0721(15) Uani 1 1 d . . . . .
H33A H 0.793981 0.242070 0.648495 0.087 Uiso 1 1 calc R U . . .
H33B H 0.778969 0.161612 0.670662 0.087 Uiso 1 1 calc R U . . .
C34 C 0.6806(4) 0.2083(3) 0.68597(18) 0.0647(13) Uani 1 1 d . . . . .
H34A H 0.631569 0.159561 0.685792 0.078 Uiso 1 1 calc R U . . .
H34B H 0.704641 0.228793 0.722803 0.078 Uiso 1 1 calc R U . . .
C35 C 0.5894(3) 0.2872(2) 0.69599(19) 0.0622(13) Uani 1 1 d . . . . .
H35A H 0.602541 0.344240 0.698254 0.075 Uiso 1 1 calc R U . . .
H35B H 0.595173 0.275801 0.732167 0.075 Uiso 1 1 calc R U . . .
C36 C 0.4982(3) 0.2470(2) 0.67364(18) 0.0575(12) Uani 1 1 d . . . . .
H36A H 0.458958 0.273175 0.691054 0.069 Uiso 1 1 calc R U . . .
H36B H 0.493997 0.249279 0.635444 0.069 Uiso 1 1 calc R U . . .
C37 C 0.3944(3) 0.1197(2) 0.66083(13) 0.0390(8) Uani 1 1 d . . . . .
C38 C 0.3352(3) 0.1404(3) 0.63128(15) 0.0504(10) Uani 1 1 d . . . . .
H38 H 0.347666 0.193036 0.626067 0.061 Uiso 1 1 calc R U . . .
C39 C 0.2579(3) 0.0849(3) 0.60920(15) 0.0553(11) Uani 1 1 d . . . . .
H39 H 0.218946 0.099299 0.587809 0.066 Uiso 1 1 calc R U . . .
C40 C 0.2378(3) 0.0093(3) 0.61830(15) 0.0513(10) Uani 1 1 d . . . . .
H40 H 0.184308 -0.028202 0.603659 0.062 Uiso 1 1 calc R U . . .
C41 C 0.2952(3) -0.0130(2) 0.64888(14) 0.0429(9) Uani 1 1 d . . . . .
H41 H 0.280946 -0.065281 0.655295 0.051 Uiso 1 1 calc R U . . .
C42 C 0.3729(2) 0.04197(19) 0.66968(13) 0.0343(7) Uani 1 1 d . . . . .
C43 C 0.4244(2) -0.05120(17) 0.70545(13) 0.0324(7) Uani 1 1 d . . . . .
H43A H 0.407681 -0.085213 0.670796 0.039 Uiso 1 1 calc R U . . .
H43B H 0.377752 -0.069278 0.729250 0.039 Uiso 1 1 calc R U . . .
C44 C 0.5086(2) -0.05500(15) 0.72804(12) 0.0275(7) Uani 1 1 d . . . . .
C45 C 0.5170(2) -0.07043(16) 0.77900(12) 0.0289(7) Uani 1 1 d . . . . .
C46 C 0.4444(2) -0.07427(18) 0.81532(13) 0.0338(7) Uani 1 1 d . . . . .
H46A H 0.465885 -0.072731 0.851938 0.041 Uiso 1 1 calc R U . . .
H46B H 0.424091 -0.028780 0.814374 0.041 Uiso 1 1 calc R U . . .
C47 C 0.3075(2) -0.1562(2) 0.83291(14) 0.0372(8) Uani 1 1 d . . . . .
C48 C 0.2859(3) -0.2223(2) 0.85671(17) 0.0516(10) Uani 1 1 d . . . . .
H48 H 0.317644 -0.257849 0.850311 0.062 Uiso 1 1 calc R U . . .
C49 C 0.2184(3) -0.2371(3) 0.8899(2) 0.0619(12) Uani 1 1 d . . . . .
H49 H 0.203319 -0.283035 0.905694 0.074 Uiso 1 1 calc R U . . .
C50 C 0.1733(3) -0.1848(3) 0.8996(2) 0.0624(12) Uani 1 1 d . . . . .
H50 H 0.127601 -0.194213 0.922776 0.075 Uiso 1 1 calc R U . . .
C51 C 0.1940(3) -0.1192(3) 0.87614(17) 0.0526(10) Uani 1 1 d . . . . .
H51 H 0.162918 -0.083199 0.883232 0.063 Uiso 1 1 calc R U . . .
C52 C 0.2598(2) -0.1051(2) 0.84228(14) 0.0396(8) Uani 1 1 d . . . . .
C53 C 0.2609(3) 0.0257(2) 0.83640(17) 0.0478(9) Uani 1 1 d . . . . .
H53A H 0.263621 0.032165 0.875353 0.057 Uiso 1 1 calc R U . . .
H53B H 0.201669 0.021862 0.823280 0.057 Uiso 1 1 calc R U . . .
C54 C 0.3275(3) 0.0934(2) 0.81838(16) 0.0489(10) Uani 1 1 d . . . . .
H54A H 0.330233 0.083034 0.779716 0.059 Uiso 1 1 calc R U . . .
H54B H 0.311261 0.141284 0.827177 0.059 Uiso 1 1 calc R U . . .
C55 C 0.4790(3) 0.1548(2) 0.82193(14) 0.0419(8) Uani 1 1 d . . . . .
H55A H 0.469442 0.205630 0.822116 0.050 Uiso 1 1 calc R U . . .
H55B H 0.482728 0.132665 0.784958 0.050 Uiso 1 1 calc R U . . .
C56 C 0.5621(3) 0.1662(2) 0.85337(14) 0.0431(9) Uani 1 1 d . . . . .
H56A H 0.565505 0.115249 0.860012 0.052 Uiso 1 1 calc R U . . .
H56B H 0.612386 0.190887 0.833665 0.052 Uiso 1 1 calc R U . . .
C57 C 0.6408(3) 0.2318(2) 0.93581(14) 0.0470(10) Uani 1 1 d . . . . .
H57A H 0.655523 0.285485 0.955328 0.056 Uiso 1 1 calc R U . . .
H57B H 0.689411 0.229894 0.913704 0.056 Uiso 1 1 calc R U . . .
C58 C 0.6327(3) 0.1763(2) 0.97466(14) 0.0436(9) Uani 1 1 d . . . . .
H58A H 0.684014 0.195015 1.000387 0.052 Uiso 1 1 calc R U . . .
H58B H 0.579982 0.172279 0.994109 0.052 Uiso 1 1 calc R U . . .
C59 C 0.6171(2) 0.04137(19) 0.97271(13) 0.0337(7) Uani 1 1 d . . . . .
C60 C 0.6129(2) 0.0446(2) 1.02680(13) 0.0389(8) Uani 1 1 d . . . . .
H60 H 0.617697 0.092467 1.048605 0.047 Uiso 1 1 calc R U . . .
C61 C 0.6015(3) -0.0227(2) 1.04871(13) 0.0441(9) Uani 1 1 d . . . . .
H61 H 0.596995 -0.020648 1.085630 0.053 Uiso 1 1 calc R U . . .
C62 C 0.5966(3) -0.0919(2) 1.01843(15) 0.0442(9) Uani 1 1 d . . . . .
H62 H 0.589382 -0.137160 1.034283 0.053 Uiso 1 1 calc R U . . .
C63 C 0.6022(2) -0.0955(2) 0.96419(14) 0.0379(8) Uani 1 1 d . . . . .
H63 H 0.599716 -0.143288 0.943082 0.045 Uiso 1 1 calc R U . . .
C64 C 0.6113(2) -0.02987(19) 0.94090(12) 0.0311(7) Uani 1 1 d . . . . .
C65 C 0.6033(2) -0.09578(18) 0.85313(12) 0.0355(8) Uani 1 1 d . . . . .
H65A H 0.549962 -0.136678 0.860185 0.043 Uiso 1 1 calc R U . . .
H65B H 0.653515 -0.114616 0.857261 0.043 Uiso 1 1 calc R U . . .
C66 C 0.5953(2) -0.07730(16) 0.79844(12) 0.0300(7) Uani 1 1 d . . . . .
C67 C 0.4827(2) 0.43879(16) 0.72483(12) 0.0290(7) Uani 1 1 d . . . . .
C68 C 0.5681(2) 0.49353(17) 0.71288(14) 0.0336(7) Uani 1 1 d . . . . .
H68A H 0.611779 0.504402 0.742859 0.040 Uiso 1 1 calc R U . . .
H68B H 0.589846 0.470319 0.681180 0.040 Uiso 1 1 calc R U . . .
C69 C 0.6168(2) 0.61716(17) 0.68176(12) 0.0327(7) Uani 1 1 d . . . . .
C70 C 0.6945(2) 0.6092(2) 0.66812(14) 0.0396(8) Uani 1 1 d . . . . .
H70 H 0.709085 0.564963 0.675066 0.048 Uiso 1 1 calc R U . . .
C71 C 0.7533(3) 0.6667(2) 0.64366(15) 0.0431(9) Uani 1 1 d . . . . .
H71 H 0.807041 0.660852 0.633571 0.052 Uiso 1 1 calc R U . . .
C72 C 0.7326(3) 0.7305(2) 0.63465(15) 0.0469(10) Uani 1 1 d . . . . .
H72 H 0.772222 0.769261 0.618313 0.056 Uiso 1 1 calc R U . . .
C73 C 0.6541(3) 0.73959(19) 0.64907(13) 0.0401(9) Uani 1 1 d . . . . .
H73 H 0.641034 0.784992 0.643205 0.048 Uiso 1 1 calc R U . . .
C74 C 0.5949(2) 0.68309(17) 0.67188(12) 0.0338(8) Uani 1 1 d . . . . .
C75 C 0.4889(3) 0.74801(18) 0.67727(15) 0.0433(9) Uani 1 1 d . . . . .
H75A H 0.494848 0.756017 0.640073 0.052 Uiso 1 1 calc R U . . .
H75B H 0.526339 0.795785 0.700057 0.052 Uiso 1 1 calc R U . . .
C76 C 0.3965(3) 0.7317(2) 0.69017(18) 0.0561(11) Uani 1 1 d . . . . .
H76A H 0.389279 0.712959 0.724588 0.067 Uiso 1 1 calc R U . . .
H76B H 0.382026 0.780756 0.693444 0.067 Uiso 1 1 calc R U . . .
C77 C 0.3006(4) 0.6032(2) 0.66742(19) 0.0748(16) Uani 1 1 d . . . . .
H77A H 0.269096 0.609526 0.699365 0.090 Uiso 1 1 calc R U . . .
H77B H 0.346223 0.580543 0.675835 0.090 Uiso 1 1 calc R U . . .
C78 C 0.2384(4) 0.5505(3) 0.6229(2) 0.087(2) Uani 1 1 d . . . . .
H78A H 0.201187 0.503437 0.635840 0.104 Uiso 1 1 calc R U . . .
H78B H 0.200201 0.578099 0.610209 0.104 Uiso 1 1 calc R U . . .
C79 C 0.2321(3) 0.4770(2) 0.53775(17) 0.0524(10) Uani 1 1 d . . . . .
H79A H 0.199950 0.504594 0.519121 0.063 Uiso 1 1 calc R U . . .
H79B H 0.189123 0.432455 0.550217 0.063 Uiso 1 1 calc R U . . .
C80 C 0.2873(3) 0.4482(2) 0.50136(15) 0.0448(9) Uani 1 1 d . . . . .
H80A H 0.251825 0.415280 0.469638 0.054 Uiso 1 1 calc R U . . .
H80B H 0.332542 0.492470 0.490148 0.054 Uiso 1 1 calc R U . . .
C81 C 0.4026(3) 0.39438(18) 0.51171(13) 0.0386(8) Uani 1 1 d . . . . .
C82 C 0.4321(3) 0.4045(2) 0.46194(13) 0.0428(9) Uani 1 1 d . . . . .
H82 H 0.400004 0.421523 0.437625 0.051 Uiso 1 1 calc R U . . .
C83 C 0.5067(3) 0.3902(2) 0.44771(15) 0.0477(10) Uani 1 1 d . . . . .
H83 H 0.526490 0.398331 0.413872 0.057 Uiso 1 1 calc R U . . .
C84 C 0.5541(3) 0.3636(2) 0.48238(16) 0.0480(10) Uani 1 1 d . . . . .
H84 H 0.605328 0.352774 0.472155 0.058 Uiso 1 1 calc R U . . .
C85 C 0.5251(3) 0.35334(19) 0.53189(15) 0.0427(9) Uani 1 1 d . . . . .
H85 H 0.556428 0.334758 0.555691 0.051 Uiso 1 1 calc R U . . .
C86 C 0.4517(3) 0.36973(17) 0.54689(13) 0.0368(8) Uani 1 1 d . . . . .
C87 C 0.4266(2) 0.42887(17) 0.63096(12) 0.0327(7) Uani 1 1 d . . . . .
H87A H 0.379482 0.447905 0.619577 0.039 Uiso 1 1 calc R U . . .
H87B H 0.483042 0.470023 0.629866 0.039 Uiso 1 1 calc R U . . .
C88 C 0.4149(2) 0.40918(17) 0.68569(12) 0.0295(7) Uani 1 1 d . . . . .
C89 C 0.3348(2) 0.35760(18) 0.69637(13) 0.0319(7) Uani 1 1 d . . . . .
C90 C 0.2612(2) 0.3272(2) 0.65482(16) 0.0461(9) Uani 1 1 d . . . . .
H90A H 0.281852 0.340741 0.620392 0.055 Uiso 1 1 calc R U . . .
H90B H 0.236609 0.269749 0.651447 0.055 Uiso 1 1 calc R U . . .
C91 C 0.1224(3) 0.3442(3) 0.6344(2) 0.0655(12) Uani 1 1 d . U . . .
C92 C 0.1127(5) 0.2988(4) 0.5896(3) 0.0990(17) Uani 1 1 d . U . . .
H92 H 0.154154 0.274194 0.578581 0.119 Uiso 1 1 calc R U . . .
C93 C 0.0294(5) 0.2876(4) 0.5554(3) 0.1092(16) Uani 1 1 d . U . . .
H93 H 0.014340 0.257351 0.521302 0.131 Uiso 1 1 calc R U . . .
C94 C -0.0197(5) 0.3272(5) 0.5810(3) 0.1129(16) Uani 1 1 d . U . . .
H94 H -0.073230 0.318297 0.561471 0.135 Uiso 1 1 calc R U . . .
C95 C -0.0134(5) 0.3705(5) 0.6217(3) 0.1122(16) Uani 1 1 d . U . . .
H95 H -0.056682 0.393967 0.630790 0.135 Uiso 1 1 calc R U . . .
C96 C 0.0662(5) 0.3854(4) 0.6573(3) 0.0984(14) Uani 1 1 d . U . . .
C97 C 0.0302(5) 0.4730(5) 0.7245(3) 0.1200(16) Uani 1 1 d . U . . .
H97A H 0.017258 0.504855 0.699313 0.144 Uiso 1 1 calc R U . . .
H97B H -0.025645 0.435804 0.732027 0.144 Uiso 1 1 calc R U . . .
C98 C 0.0668(6) 0.5182(5) 0.7677(3) 0.1302(17) Uani 1 1 d . U . . .
H98A H 0.031185 0.551898 0.778765 0.156 Uiso 1 1 calc R U . . .
H98B H 0.124259 0.552618 0.760004 0.156 Uiso 1 1 calc R U . . .
C99 C 0.1637(5) 0.4681(5) 0.8139(3) 0.1172(17) Uani 1 1 d . U . . .
H99A H 0.165949 0.428621 0.783870 0.141 Uiso 1 1 calc R U . . .
H99B H 0.210677 0.517243 0.811453 0.141 Uiso 1 1 calc R U . . .
C100 C 0.1769(5) 0.4422(4) 0.8617(3) 0.1100(18) Uani 1 1 d . U . . .
H10C H 0.161985 0.474874 0.891675 0.132 Uiso 1 1 calc R U . . .
H10D H 0.238579 0.445640 0.867517 0.132 Uiso 1 1 calc R U . . .
C101 C 0.1343(4) 0.3293(4) 0.9014(3) 0.100(2) Uani 1 1 d . . . . .
H10E H 0.103243 0.346540 0.930897 0.120 Uiso 1 1 calc R U . . .
H10F H 0.197016 0.346699 0.912633 0.120 Uiso 1 1 calc R U . . .
C102 C 0.1005(3) 0.2414(3) 0.88761(19) 0.0709(14) Uani 1 1 d . . . . .
H10G H 0.100843 0.217060 0.919639 0.085 Uiso 1 1 calc R U . . .
H10H H 0.040258 0.223886 0.871413 0.085 Uiso 1 1 calc R U . . .
C103 C 0.1251(3) 0.1544(2) 0.81461(16) 0.0444(9) Uani 1 1 d . . . . .
C104 C 0.0496(3) 0.0938(3) 0.81894(19) 0.0591(12) Uani 1 1 d . . . . .
H104 H 0.014802 0.097824 0.847725 0.071 Uiso 1 1 calc R U . . .
C105 C 0.0253(3) 0.0279(3) 0.7813(2) 0.0690(14) Uani 1 1 d . . . . .
H105 H -0.026366 -0.013305 0.784524 0.083 Uiso 1 1 calc R U . . .
C106 C 0.0750(3) 0.0205(3) 0.7388(2) 0.0655(13) Uani 1 1 d . . . . .
H106 H 0.058694 -0.025920 0.713752 0.079 Uiso 1 1 calc R U . . .
C107 C 0.1485(3) 0.0820(2) 0.73368(17) 0.0503(10) Uani 1 1 d . . . . .
H107 H 0.182510 0.078300 0.704491 0.060 Uiso 1 1 calc R U . . .
C108 C 0.1727(2) 0.1488(2) 0.77077(14) 0.0377(8) Uani 1 1 d . . . . .
C109 C 0.2380(2) 0.2809(2) 0.75885(16) 0.0399(8) Uani 1 1 d . . . . .
H10I H 0.219013 0.303373 0.791912 0.048 Uiso 1 1 calc R U . . .
H10J H 0.192904 0.273161 0.730164 0.048 Uiso 1 1 calc R U . . .
C110 C 0.3234(2) 0.33531(17) 0.74615(13) 0.0304(7) Uani 1 1 d . . . . .
C111 C 0.3925(2) 0.36299(17) 0.78514(12) 0.0303(7) Uani 1 1 d . . . . .
C112 C 0.3830(3) 0.33852(19) 0.83855(13) 0.0369(8) Uani 1 1 d . . . . .
H11C H 0.330117 0.292825 0.837959 0.044 Uiso 1 1 calc R U . . .
H11D H 0.434009 0.324003 0.849125 0.044 Uiso 1 1 calc R U . . .
C113 C 0.3838(3) 0.4001(2) 0.92833(14) 0.0418(9) Uani 1 1 d . . . . .
C114 C 0.3961(3) 0.3395(2) 0.94953(15) 0.0494(10) Uani 1 1 d . . . . .
H114 H 0.398903 0.294201 0.927487 0.059 Uiso 1 1 calc R U . . .
C115 C 0.4047(3) 0.3458(2) 1.00490(15) 0.0562(11) Uani 1 1 d . . . . .
H115 H 0.412899 0.304234 1.020385 0.067 Uiso 1 1 calc R U . . .
C116 C 0.4013(3) 0.4103(3) 1.03586(16) 0.0640(13) Uani 1 1 d . . . . .
H116 H 0.408499 0.414068 1.073024 0.077 Uiso 1 1 calc R U . . .
C117 C 0.3875(3) 0.4720(3) 1.01456(14) 0.0566(11) Uani 1 1 d . . . . .
H117 H 0.383594 0.516719 1.036841 0.068 Uiso 1 1 calc R U . . .
C118 C 0.3795(3) 0.4666(2) 0.96006(14) 0.0465(9) Uani 1 1 d . . . . .
C119 C 0.3625(3) 0.5932(2) 0.96379(15) 0.0552(11) Uani 1 1 d . . . . .
H11E H 0.415768 0.619009 0.987467 0.066 Uiso 1 1 calc R U . . .
H11F H 0.311730 0.581640 0.985486 0.066 Uiso 1 1 calc R U . . .
C120 C 0.3533(3) 0.6449(2) 0.92501(17) 0.0585(12) Uani 1 1 d . . . . .
H12C H 0.304249 0.615115 0.898894 0.070 Uiso 1 1 calc R U . . .
H12D H 0.338320 0.689455 0.944045 0.070 Uiso 1 1 calc R U . . .
C121 C 0.4300(3) 0.6283(2) 0.84829(15) 0.0538(11) Uani 1 1 d . . . . .
H12E H 0.378960 0.624111 0.824845 0.065 Uiso 1 1 calc R U . . .
H12F H 0.427204 0.575026 0.853594 0.065 Uiso 1 1 calc R U . . .
C122 C 0.5117(3) 0.6654(2) 0.82331(15) 0.0570(12) Uani 1 1 d . . . . .
H12G H 0.506871 0.642092 0.785744 0.068 Uiso 1 1 calc R U . . .
H12H H 0.521439 0.722010 0.825256 0.068 Uiso 1 1 calc R U . . .
C123 C 0.6629(3) 0.6904(2) 0.83184(16) 0.0563(12) Uani 1 1 d . . . . .
H12I H 0.679979 0.747404 0.843353 0.068 Uiso 1 1 calc R U . . .
H12J H 0.659098 0.680256 0.792853 0.068 Uiso 1 1 calc R U . . .
C124 C 0.7296(3) 0.6592(2) 0.85342(18) 0.0653(14) Uani 1 1 d . . . . .
H12K H 0.788470 0.688795 0.844407 0.078 Uiso 1 1 calc R U . . .
H12L H 0.729175 0.663667 0.892233 0.078 Uiso 1 1 calc R U . . .
C125 C 0.7319(3) 0.5291(2) 0.85609(18) 0.0590(12) Uani 1 1 d . . . . .
C126 C 0.8020(4) 0.5516(4) 0.8927(2) 0.0807(15) Uani 1 1 d . U . . .
H126 H 0.833952 0.605430 0.902418 0.097 Uiso 1 1 calc R U . . .
C127 C 0.8259(5) 0.4973(4) 0.9154(3) 0.0978(19) Uani 1 1 d . U . . .
H127 H 0.874749 0.513820 0.940275 0.117 Uiso 1 1 calc R U . . .
C128 C 0.7800(4) 0.4187(4) 0.9025(2) 0.0867(16) Uani 1 1 d . U . . .
H128 H 0.796253 0.381035 0.918407 0.104 Uiso 1 1 calc R U . . .
C129 C 0.7093(3) 0.3963(3) 0.8655(2) 0.0694(13) Uani 1 1 d . U . . .
H129 H 0.677579 0.342487 0.855837 0.083 Uiso 1 1 calc R U . . .
C130 C 0.6844(3) 0.4497(2) 0.84278(18) 0.0549(11) Uani 1 1 d . . . . .
C131 C 0.5434(2) 0.45191(19) 0.81753(14) 0.0380(8) Uani 1 1 d . . . . .
H13C H 0.562705 0.509445 0.820496 0.046 Uiso 1 1 calc R U . . .
H13D H 0.522246 0.437733 0.851721 0.046 Uiso 1 1 calc R U . . .
C132 C 0.4719(2) 0.41636(16) 0.77500(12) 0.0300(7) Uani 1 1 d . . . . .

loop_
_atom_site_aniso_label
_atom_site_aniso_U_11
_atom_site_aniso_U_22
_atom_site_aniso_U_33
_atom_site_aniso_U_23
_atom_site_aniso_U_13
_atom_site_aniso_U_12
O1 0.0376(14) 0.0253(11) 0.0496(14) 0.0062(10) 0.0029(11) 0.0113(10)
O2 0.0493(16) 0.0413(13) 0.0385(13) -0.0009(11) -0.0003(11) 0.0149(12)
O3 0.065(2) 0.0439(15) 0.075(2) 0.0099(15) 0.0335(16) 0.0181(15)
O4 0.0544(18) 0.0361(14) 0.0728(19) 0.0002(14) -0.0035(15) -0.0010(13)
O5 0.0442(16) 0.0313(13) 0.0635(17) 0.0029(12) 0.0065(13) 0.0012(11)
O6 0.0392(14) 0.0268(11) 0.0481(14) 0.0033(10) 0.0123(11) 0.0008(10)
O7 0.0537(15) 0.0208(10) 0.0298(11) -0.0002(9) 0.0052(10) 0.0169(10)
O8 0.0506(16) 0.0366(13) 0.0368(12) 0.0081(11) 0.0108(11) 0.0150(12)
O9 0.0653(19) 0.0440(15) 0.0490(15) -0.0032(12) -0.0034(13) 0.0236(14)
O10 0.076(2) 0.0390(14) 0.0617(18) 0.0192(13) 0.0164(15) 0.0284(14)
O11 0.0690(18) 0.0254(11) 0.0399(13) 0.0063(10) 0.0103(12) 0.0241(12)
O12 0.0488(15) 0.0235(10) 0.0364(12) 0.0023(9) -0.0004(10) 0.0196(10)
O13 0.0444(15) 0.0266(11) 0.0386(12) 0.0044(10) 0.0102(11) 0.0097(10)
O14 0.0523(16) 0.0402(13) 0.0477(14) 0.0102(11) 0.0073(12) 0.0260(12)
O15 0.0564(17) 0.0430(14) 0.0441(14) 0.0139(12) 0.0005(12) 0.0240(13)
O16 0.072(2) 0.0377(13) 0.0401(13) -0.0028(11) 0.0031(13) 0.0276(13)
O17 0.0573(16) 0.0308(12) 0.0301(11) -0.0037(10) 0.0057(11) 0.0191(11)
O18 0.0543(15) 0.0254(11) 0.0271(11) 0.0019(9) 0.0080(10) 0.0163(10)
O19 0.0433(14) 0.0212(10) 0.0371(12) 0.0064(9) 0.0140(10) 0.0126(10)
O20 0.0457(15) 0.0211(10) 0.0437(13) 0.0055(9) 0.0100(11) 0.0143(10)
O21 0.0592(19) 0.0350(14) 0.079(2) 0.0170(14) -0.0029(15) 0.0101(13)
O22 0.0595(18) 0.0454(15) 0.0574(16) -0.0015(13) 0.0156(14) 0.0202(14)
O23 0.0561(17) 0.0363(13) 0.0359(12) 0.0061(10) 0.0026(11) 0.0198(12)
O24 0.0573(16) 0.0213(10) 0.0347(12) 0.0022(9) 0.0098(11) 0.0140(10)
O25 0.0436(17) 0.069(2) 0.088(2) 0.0392(18) -0.0026(15) 0.0220(15)
O26 0.1036(14) 0.1044(14) 0.1089(14) 0.0225(9) 0.0083(9) 0.0371(9)
O27 0.1287(16) 0.1300(17) 0.1354(17) 0.0205(10) 0.0119(9) 0.0462(10)
O28 0.0880(14) 0.0880(14) 0.0937(14) 0.0120(9) 0.0064(9) 0.0305(9)
O29 0.0474(16) 0.0557(16) 0.0467(15) 0.0055(13) 0.0170(12) 0.0177(13)
O30 0.0325(13) 0.0277(11) 0.0479(13) 0.0089(10) 0.0104(10) 0.0110(10)
O31 0.0698(18) 0.0329(12) 0.0295(12) 0.0033(10) 0.0098(11) 0.0262(12)
O32 0.100(2) 0.0392(14) 0.0312(13) 0.0021(11) 0.0116(14) 0.0351(15)
O33 0.098(2) 0.0339(13) 0.0400(14) -0.0063(11) 0.0109(15) 0.0284(15)
O34 0.083(2) 0.0363(14) 0.0499(16) 0.0162(12) 0.0035(15) 0.0133(14)
O35 0.0639(19) 0.0304(13) 0.0683(18) 0.0096(13) -0.0205(15) 0.0009(13)
O36 0.0439(15) 0.0301(12) 0.0542(15) 0.0047(11) -0.0042(12) 0.0124(11)
C1 0.0406(19) 0.0176(13) 0.0336(16) 0.0005(12) 0.0019(14) 0.0118(13)
C2 0.039(2) 0.0207(14) 0.0480(19) 0.0004(14) 0.0014(15) 0.0062(14)
C3 0.040(2) 0.0319(16) 0.0419(18) 0.0039(15) 0.0067(15) 0.0120(15)
C4 0.056(3) 0.047(2) 0.054(2) -0.0072(18) 0.0029(19) 0.025(2)
C5 0.060(3) 0.074(3) 0.077(3) -0.014(3) 0.003(2) 0.041(3)
C6 0.064(3) 0.088(4) 0.076(3) -0.008(3) -0.002(3) 0.046(3)
C7 0.049(2) 0.055(2) 0.058(2) 0.005(2) -0.0052(19) 0.024(2)
C8 0.044(2) 0.0358(18) 0.046(2) 0.0032(16) 0.0029(16) 0.0183(16)
C9 0.065(3) 0.046(2) 0.049(2) -0.0101(19) -0.009(2) 0.008(2)
C10 0.075(3) 0.049(2) 0.058(3) -0.012(2) 0.006(2) 0.006(2)
C11 0.047(3) 0.048(2) 0.071(3) -0.007(2) 0.020(2) 0.012(2)
C12 0.046(3) 0.046(2) 0.075(3) -0.002(2) 0.002(2) 0.0009(19)
C13 0.065(3) 0.0292(19) 0.084(3) 0.001(2) -0.001(2) 0.0099(19)
C14 0.053(3) 0.0298(18) 0.077(3) 0.0094(19) -0.006(2) -0.0020(18)
C15 0.035(2) 0.0376(19) 0.069(3) 0.0223(19) 0.0091(18) 0.0080(16)
C16 0.044(2) 0.044(2) 0.075(3) 0.023(2) 0.010(2) 0.0087(19)
C17 0.052(3) 0.065(3) 0.087(3) 0.027(3) 0.029(2) 0.018(2)
C18 0.061(3) 0.060(3) 0.074(3) 0.020(2) 0.028(2) 0.024(2)
C19 0.044(2) 0.047(2) 0.061(2) 0.0189(19) 0.0142(19) 0.0211(18)
C20 0.039(2) 0.0406(19) 0.050(2) 0.0175(17) 0.0096(16) 0.0121(16)
C21 0.042(2) 0.0286(16) 0.0407(18) -0.0047(14) 0.0095(15) 0.0072(15)
C22 0.0362(18) 0.0163(13) 0.0354(16) -0.0028(12) 0.0064(14) 0.0078(12)
C23 0.0437(19) 0.0147(12) 0.0285(15) 0.0007(11) 0.0059(13) 0.0108(13)
C24 0.049(2) 0.0236(14) 0.0294(15) -0.0003(12) 0.0087(14) 0.0168(14)
C25 0.055(2) 0.0281(15) 0.0272(15) -0.0008(13) 0.0039(14) 0.0254(15)
C26 0.063(3) 0.0244(15) 0.0401(18) 0.0010(14) 0.0037(17) 0.0165(16)
C27 0.070(3) 0.0351(18) 0.0404(19) -0.0056(16) -0.0043(18) 0.0263(19)
C28 0.072(3) 0.045(2) 0.0336(18) -0.0010(16) 0.0002(18) 0.038(2)
C29 0.059(2) 0.0406(18) 0.0305(16) 0.0020(15) 0.0114(16) 0.0306(18)
C30 0.047(2) 0.0330(16) 0.0347(16) 0.0017(14) 0.0105(15) 0.0256(16)
C31 0.056(3) 0.0367(19) 0.049(2) 0.0134(17) 0.0170(18) 0.0133(18)
C32 0.055(3) 0.040(2) 0.058(2) 0.0128(18) 0.010(2) 0.0134(19)
C33 0.081(3) 0.056(3) 0.077(3) -0.022(2) -0.033(3) 0.035(3)
C34 0.100(4) 0.050(2) 0.051(2) -0.004(2) -0.001(2) 0.040(3)
C35 0.088(4) 0.0272(18) 0.068(3) -0.0032(18) 0.020(3) 0.018(2)
C36 0.093(4) 0.0279(18) 0.067(3) 0.0148(18) 0.028(2) 0.035(2)
C37 0.060(2) 0.0401(18) 0.0311(16) 0.0086(15) 0.0151(16) 0.0334(18)
C38 0.075(3) 0.058(2) 0.041(2) 0.0165(18) 0.015(2) 0.049(2)
C39 0.056(3) 0.094(3) 0.038(2) 0.013(2) 0.0107(18) 0.053(3)
C40 0.045(2) 0.075(3) 0.042(2) 0.008(2) 0.0098(17) 0.032(2)
C41 0.048(2) 0.044(2) 0.0396(18) 0.0012(16) 0.0045(16) 0.0217(18)
C42 0.048(2) 0.0365(17) 0.0293(16) 0.0043(14) 0.0101(14) 0.0287(16)
C43 0.042(2) 0.0221(14) 0.0357(17) 0.0021(13) 0.0042(14) 0.0157(14)
C44 0.0432(19) 0.0126(12) 0.0282(14) 0.0013(11) 0.0064(13) 0.0118(12)
C45 0.0399(19) 0.0179(13) 0.0309(15) -0.0006(12) 0.0102(13) 0.0136(13)
C46 0.0389(19) 0.0257(15) 0.0356(16) -0.0011(13) 0.0124(14) 0.0106(14)
C47 0.0356(19) 0.0367(17) 0.0421(19) 0.0088(15) 0.0031(15) 0.0143(15)
C48 0.054(3) 0.043(2) 0.062(3) 0.0164(19) 0.007(2) 0.0178(19)
C49 0.050(3) 0.062(3) 0.080(3) 0.039(2) 0.018(2) 0.012(2)
C50 0.040(2) 0.076(3) 0.075(3) 0.023(3) 0.018(2) 0.018(2)
C51 0.042(2) 0.061(3) 0.062(3) 0.012(2) 0.0117(19) 0.024(2)
C52 0.037(2) 0.0445(19) 0.0422(19) 0.0048(16) 0.0016(15) 0.0210(16)
C53 0.050(2) 0.049(2) 0.054(2) 0.0042(18) 0.0079(18) 0.0315(19)
C54 0.060(3) 0.049(2) 0.051(2) 0.0106(18) -0.0018(19) 0.034(2)
C55 0.055(2) 0.0383(18) 0.0386(18) 0.0039(15) 0.0039(16) 0.0245(17)
C56 0.060(2) 0.0325(17) 0.0372(18) -0.0062(15) -0.0025(17) 0.0203(17)
C57 0.070(3) 0.0311(17) 0.0372(18) -0.0071(15) -0.0002(18) 0.0184(18)
C58 0.062(3) 0.0360(18) 0.0354(18) -0.0052(15) 0.0049(17) 0.0236(18)
C59 0.0388(19) 0.0343(16) 0.0305(16) 0.0022(14) 0.0035(14) 0.0165(15)
C60 0.046(2) 0.048(2) 0.0285(16) 0.0011(15) 0.0087(14) 0.0248(17)
C61 0.052(2) 0.063(2) 0.0252(16) 0.0062(16) 0.0079(15) 0.029(2)
C62 0.058(2) 0.048(2) 0.0405(19) 0.0193(17) 0.0139(17) 0.0311(19)
C63 0.047(2) 0.0351(17) 0.0363(17) 0.0039(14) 0.0053(15) 0.0203(16)
C64 0.0365(18) 0.0336(16) 0.0249(14) 0.0044(13) 0.0063(13) 0.0136(14)
C65 0.052(2) 0.0259(15) 0.0307(16) 0.0042(13) 0.0031(15) 0.0151(15)
C66 0.0427(19) 0.0159(12) 0.0311(15) -0.0031(11) 0.0045(14) 0.0119(13)
C67 0.0366(18) 0.0191(13) 0.0342(16) 0.0005(12) 0.0077(13) 0.0140(13)
C68 0.042(2) 0.0220(14) 0.0398(18) 0.0082(13) 0.0099(15) 0.0123(14)
C69 0.044(2) 0.0200(13) 0.0303(15) -0.0014(12) 0.0080(14) 0.0063(13)
C70 0.045(2) 0.0296(16) 0.0418(18) -0.0001(14) 0.0090(16) 0.0101(15)
C71 0.038(2) 0.0371(18) 0.046(2) 0.0005(16) 0.0066(16) 0.0025(16)
C72 0.047(2) 0.041(2) 0.0427(19) 0.0099(17) 0.0089(17) -0.0015(17)
C73 0.055(2) 0.0232(15) 0.0362(17) 0.0029(14) 0.0027(16) 0.0048(15)
C74 0.050(2) 0.0194(13) 0.0299(16) -0.0010(12) 0.0016(14) 0.0099(14)
C75 0.068(3) 0.0154(14) 0.050(2) 0.0029(14) 0.0050(18) 0.0188(15)
C76 0.069(3) 0.041(2) 0.063(3) -0.0041(19) 0.002(2) 0.030(2)
C77 0.118(5) 0.033(2) 0.068(3) 0.001(2) 0.042(3) 0.017(2)
C78 0.076(4) 0.038(2) 0.124(5) -0.020(3) 0.055(3) -0.004(2)
C79 0.058(3) 0.0351(19) 0.067(3) 0.0116(19) -0.004(2) 0.0172(18)
C80 0.056(2) 0.0353(18) 0.043(2) 0.0075(16) -0.0028(17) 0.0142(17)
C81 0.060(2) 0.0189(14) 0.0332(17) -0.0016(13) 0.0082(16) 0.0094(15)
C82 0.062(3) 0.0302(17) 0.0308(17) 0.0008(14) -0.0038(17) 0.0095(17)
C83 0.062(3) 0.0333(18) 0.0362(18) -0.0068(15) 0.0118(18) 0.0039(18)
C84 0.054(3) 0.0346(18) 0.054(2) 0.0017(17) 0.0147(19) 0.0126(18)
C85 0.060(3) 0.0253(16) 0.045(2) -0.0009(14) 0.0076(17) 0.0183(16)
C86 0.055(2) 0.0162(13) 0.0361(17) -0.0009(12) 0.0087(16) 0.0097(14)
C87 0.049(2) 0.0223(14) 0.0299(15) 0.0022(12) 0.0109(14) 0.0158(14)
C88 0.0369(18) 0.0209(13) 0.0349(16) 0.0035(12) 0.0058(13) 0.0154(13)
C89 0.0354(18) 0.0259(15) 0.0381(17) 0.0029(13) 0.0062(14) 0.0157(14)
C90 0.039(2) 0.046(2) 0.051(2) 0.0115(18) 0.0017(17) 0.0090(17)
C91 0.0646(15) 0.0641(15) 0.0682(15) 0.0160(10) 0.0039(9) 0.0192(9)
C92 0.0991(18) 0.0976(19) 0.1002(19) 0.0198(10) 0.0046(9) 0.0301(11)
C93 0.1084(17) 0.1086(19) 0.1087(18) 0.0187(10) 0.0037(9) 0.0319(11)
C94 0.1120(18) 0.1127(18) 0.1145(18) 0.0201(9) 0.0060(10) 0.0362(11)
C95 0.1111(17) 0.1125(18) 0.1141(17) 0.0207(9) 0.0055(9) 0.0365(11)
C96 0.0977(16) 0.0975(17) 0.1024(15) 0.0220(9) 0.0080(9) 0.0320(10)
C97 0.1193(18) 0.1207(19) 0.1240(18) 0.0202(9) 0.0112(10) 0.0434(11)
C98 0.130(2) 0.1301(19) 0.1319(18) 0.0193(10) 0.0103(10) 0.0438(11)
C99 0.1167(19) 0.116(2) 0.1188(19) 0.0174(10) 0.0095(10) 0.0375(11)
C100 0.109(2) 0.108(2) 0.1116(19) 0.0128(10) 0.0106(10) 0.0353(11)
C101 0.065(4) 0.106(5) 0.105(5) -0.052(4) 0.030(3) 0.021(3)
C102 0.064(3) 0.097(4) 0.057(3) 0.006(3) 0.026(2) 0.035(3)
C103 0.041(2) 0.044(2) 0.051(2) 0.0106(18) 0.0114(17) 0.0162(17)
C104 0.038(2) 0.076(3) 0.072(3) 0.038(3) 0.017(2) 0.017(2)
C105 0.052(3) 0.049(3) 0.096(4) 0.030(3) -0.008(3) -0.006(2)
C106 0.062(3) 0.042(2) 0.080(3) 0.014(2) -0.009(3) -0.002(2)
C107 0.055(3) 0.041(2) 0.053(2) 0.0114(18) -0.0007(19) 0.0103(18)
C108 0.037(2) 0.0328(17) 0.0465(19) 0.0136(15) 0.0082(15) 0.0116(15)
C109 0.039(2) 0.0347(17) 0.052(2) 0.0149(16) 0.0163(16) 0.0161(15)
C110 0.0339(18) 0.0240(14) 0.0387(17) 0.0055(13) 0.0128(14) 0.0161(13)
C111 0.0406(19) 0.0214(13) 0.0345(16) 0.0036(12) 0.0096(14) 0.0177(13)
C112 0.057(2) 0.0268(15) 0.0330(16) 0.0040(13) 0.0131(15) 0.0209(15)
C113 0.059(2) 0.0374(18) 0.0317(17) 0.0090(15) 0.0112(16) 0.0168(17)
C114 0.072(3) 0.0346(18) 0.041(2) 0.0107(16) 0.0074(19) 0.0145(19)
C115 0.083(3) 0.045(2) 0.041(2) 0.0160(18) -0.003(2) 0.017(2)
C116 0.096(4) 0.060(3) 0.0316(19) 0.009(2) 0.014(2) 0.018(3)
C117 0.089(3) 0.050(2) 0.0267(17) 0.0006(17) 0.0100(19) 0.019(2)
C118 0.070(3) 0.0385(19) 0.0324(18) 0.0040(15) 0.0106(17) 0.0196(19)
C119 0.095(4) 0.040(2) 0.0354(19) -0.0032(16) 0.009(2) 0.033(2)
C120 0.091(4) 0.041(2) 0.048(2) -0.0037(18) 0.013(2) 0.032(2)
C121 0.094(3) 0.0340(19) 0.0370(19) -0.0036(16) 0.006(2) 0.029(2)
C122 0.106(4) 0.0336(19) 0.038(2) 0.0058(16) 0.012(2) 0.032(2)
C123 0.089(3) 0.0241(16) 0.046(2) 0.0059(16) 0.006(2) 0.0040(19)
C124 0.095(4) 0.0242(17) 0.058(2) 0.0057(17) -0.008(2) -0.007(2)
C125 0.059(3) 0.040(2) 0.071(3) 0.020(2) -0.017(2) 0.0016(19)
C126 0.0808(17) 0.0797(17) 0.0817(17) 0.0156(10) 0.0028(10) 0.0249(10)
C127 0.097(2) 0.097(2) 0.099(2) 0.0172(10) 0.0034(10) 0.0309(11)
C128 0.0866(19) 0.0859(18) 0.0882(18) 0.0161(10) 0.0027(10) 0.0280(10)
C129 0.0700(15) 0.0678(15) 0.0715(15) 0.0145(10) 0.0016(9) 0.0223(10)
C130 0.059(3) 0.042(2) 0.064(3) 0.018(2) -0.009(2) 0.0135(19)
C131 0.049(2) 0.0252(15) 0.0379(17) -0.0001(14) 0.0004(15) 0.0117(15)
C132 0.0436(19) 0.0178(13) 0.0335(16) 0.0015(12) 0.0085(14) 0.0173(13)

_geom_special_details            
;
 All esds (except the esd in the dihedral angle between two l.s. planes)
 are estimated using the full covariance matrix.  The cell esds are taken
 into account individually in the estimation of esds in distances, angles
 and torsion angles; correlations between esds in cell parameters are only
 used when they are defined by crystal symmetry.  An approximate (isotropic)
 treatment of cell esds is used for estimating esds involving l.s. planes.
;
loop_
_geom_bond_atom_site_label_1
_geom_bond_atom_site_label_2
_geom_bond_distance
_geom_bond_site_symmetry_2
_geom_bond_publ_flag
O1 C2 1.441(4) . ?
O1 C3 1.379(4) . ?
O2 C8 1.370(4) . ?
O2 C9 1.450(4) . ?
O3 C10 1.400(6) . ?
O3 C11 1.420(5) . ?
O4 C12 1.440(5) . ?
O4 C13 1.428(6) . ?
O5 C14 1.434(4) . ?
O5 C15 1.376(5) . ?
O6 C20 1.366(4) . ?
O6 C21 1.443(4) . ?
O7 C24 1.447(3) . ?
O7 C25 1.401(4) . ?
O8 C30 1.377(4) . ?
O8 C31 1.438(4) . ?
O9 C32 1.405(5) . ?
O9 C33 1.406(5) . ?
O10 C34 1.408(5) . ?
O10 C35 1.429(5) . ?
O11 C36 1.430(4) . ?
O11 C37 1.354(5) . ?
O12 C42 1.379(4) . ?
O12 C43 1.428(4) . ?
O13 C46 1.452(4) . ?
O13 C47 1.379(4) . ?
O14 C52 1.375(4) . ?
O14 C53 1.439(4) . ?
O15 C54 1.408(5) . ?
O15 C55 1.414(5) . ?
O16 C56 1.434(4) . ?
O16 C57 1.425(5) . ?
O17 C58 1.421(4) . ?
O17 C59 1.363(4) . ?
O18 C64 1.364(4) . ?
O18 C65 1.428(4) . ?
O19 C68 1.443(4) . ?
O19 C69 1.372(4) . ?
O20 C74 1.362(4) . ?
O20 C75 1.423(4) . ?
O21 C76 1.429(5) . ?
O21 C77 1.389(5) . ?
O22 C78 1.392(5) . ?
O22 C79 1.415(5) . ?
O23 C80 1.433(4) . ?
O23 C81 1.363(5) . ?
O24 C86 1.393(4) . ?
O24 C87 1.449(4) . ?
O25 C90 1.446(5) . ?
O25 C91 1.420(6) . ?
O26 C96 1.225(8) . ?
O26 C97 1.491(8) . ?
O27 C98 1.418(9) . ?
O27 C99 1.468(9) . ?
O28 C100 1.442(8) . ?
O28 C101 1.394(8) . ?
O29 C102 1.428(5) . ?
O29 C103 1.365(5) . ?
O30 C108 1.393(4) . ?
O30 C109 1.440(4) . ?
O31 C112 1.430(4) . ?
O31 C113 1.385(4) . ?
O32 C118 1.368(5) . ?
O32 C119 1.432(4) . ?
O33 C120 1.405(5) . ?
O33 C121 1.434(4) . ?
O34 C122 1.416(5) . ?
O34 C123 1.403(5) . ?
O35 C124 1.439(4) . ?
O35 C125 1.365(5) . ?
O36 C130 1.382(5) . ?
O36 C131 1.453(4) . ?
C1 C2 1.500(5) . ?
C1 C22 1.401(4) . ?
C1 C66 1.410(5) . ?
C2 H2A 0.9900 . ?
C2 H2B 0.9900 . ?
C3 C4 1.380(5) . ?
C3 C8 1.399(5) . ?
C4 H4 0.9500 . ?
C4 C5 1.379(6) . ?
C5 H5 0.9500 . ?
C5 C6 1.392(7) . ?
C6 H6 0.9500 . ?
C6 C7 1.375(6) . ?
C7 H7 0.9500 . ?
C7 C8 1.375(5) . ?
C9 H9A 0.9900 . ?
C9 H9B 0.9900 . ?
C9 C10 1.511(7) . ?
C10 H10A 0.9900 . ?
C10 H10B 0.9900 . ?
C11 H11A 0.9900 . ?
C11 H11B 0.9900 . ?
C11 C12 1.492(7) . ?
C12 H12A 0.9900 . ?
C12 H12B 0.9900 . ?
C13 H13A 0.9900 . ?
C13 H13B 0.9900 . ?
C13 C14 1.476(7) . ?
C14 H14A 0.9900 . ?
C14 H14B 0.9900 . ?
C15 C16 1.366(6) . ?
C15 C20 1.435(5) . ?
C16 H16 0.9500 . ?
C16 C17 1.366(7) . ?
C17 H17 0.9500 . ?
C17 C18 1.384(7) . ?
C18 H18 0.9500 . ?
C18 C19 1.375(6) . ?
C19 H19 0.9500 . ?
C19 C20 1.373(6) . ?
C21 H21A 0.9900 . ?
C21 H21B 0.9900 . ?
C21 C22 1.514(5) . ?
C22 C23 1.390(5) . ?
C23 C24 1.521(4) . ?
C23 C44 1.406(5) . ?
C24 H24A 0.9900 . ?
C24 H24B 0.9900 . ?
C25 C26 1.375(5) . ?
C25 C30 1.384(5) . ?
C26 H26 0.9500 . ?
C26 C27 1.393(5) . ?
C27 H27 0.9500 . ?
C27 C28 1.362(6) . ?
C28 H28 0.9500 . ?
C28 C29 1.384(6) . ?
C29 H29 0.9500 . ?
C29 C30 1.398(5) . ?
C31 H31A 0.9900 . ?
C31 H31B 0.9900 . ?
C31 C32 1.496(6) . ?
C32 H32A 0.9900 . ?
C32 H32B 0.9900 . ?
C33 H33A 0.9900 . ?
C33 H33B 0.9900 . ?
C33 C34 1.505(7) . ?
C34 H34A 0.9900 . ?
C34 H34B 0.9900 . ?
C35 H35A 0.9900 . ?
C35 H35B 0.9900 . ?
C35 C36 1.491(7) . ?
C36 H36A 0.9900 . ?
C36 H36B 0.9900 . ?
C37 C38 1.386(5) . ?
C37 C42 1.407(5) . ?
C38 H38 0.9500 . ?
C38 C39 1.389(6) . ?
C39 H39 0.9500 . ?
C39 C40 1.373(6) . ?
C40 H40 0.9500 . ?
C40 C41 1.397(5) . ?
C41 H41 0.9500 . ?
C41 C42 1.381(5) . ?
C43 H43A 0.9900 . ?
C43 H43B 0.9900 . ?
C43 C44 1.500(5) . ?
C44 C45 1.391(4) . ?
C45 C46 1.512(4) . ?
C45 C66 1.406(5) . ?
C46 H46A 0.9900 . ?
C46 H46B 0.9900 . ?
C47 C48 1.382(5) . ?
C47 C52 1.391(5) . ?
C48 H48 0.9500 . ?
C48 C49 1.388(6) . ?
C49 H49 0.9500 . ?
C49 C50 1.379(7) . ?
C50 H50 0.9500 . ?
C50 C51 1.370(6) . ?
C51 H51 0.9500 . ?
C51 C52 1.379(5) . ?
C53 H53A 0.9900 . ?
C53 H53B 0.9900 . ?
C53 C54 1.503(6) . ?
C54 H54A 0.9900 . ?
C54 H54B 0.9900 . ?
C55 H55A 0.9900 . ?
C55 H55B 0.9900 . ?
C55 C56 1.497(5) . ?
C56 H56A 0.9900 . ?
C56 H56B 0.9900 . ?
C57 H57A 0.9900 . ?
C57 H57B 0.9900 . ?
C57 C58 1.502(5) . ?
C58 H58A 0.9900 . ?
C58 H58B 0.9900 . ?
C59 C60 1.388(4) . ?
C59 C64 1.412(4) . ?
C60 H60 0.9500 . ?
C60 C61 1.387(5) . ?
C61 H61 0.9500 . ?
C61 C62 1.368(5) . ?
C62 H62 0.9500 . ?
C62 C63 1.393(5) . ?
C63 H63 0.9500 . ?
C63 C64 1.385(5) . ?
C65 H65A 0.9900 . ?
C65 H65B 0.9900 . ?
C65 C66 1.504(4) . ?
C67 C68 1.501(5) . ?
C67 C88 1.392(5) . ?
C67 C132 1.406(4) . ?
C68 H68A 0.9900 . ?
C68 H68B 0.9900 . ?
C69 C70 1.364(5) . ?
C69 C74 1.414(5) . ?
C70 H70 0.9500 . ?
C70 C71 1.413(5) . ?
C71 H71 0.9500 . ?
C71 C72 1.360(6) . ?
C72 H72 0.9500 . ?
C72 C73 1.390(6) . ?
C73 H73 0.9500 . ?
C73 C74 1.381(5) . ?
C75 H75A 0.9900 . ?
C75 H75B 0.9900 . ?
C75 C76 1.491(6) . ?
C76 H76A 0.9900 . ?
C76 H76B 0.9900 . ?
C77 H77A 0.9900 . ?
C77 H77B 0.9900 . ?
C77 C78 1.511(7) . ?
C78 H78A 0.9900 . ?
C78 H78B 0.9900 . ?
C79 H79A 0.9900 . ?
C79 H79B 0.9900 . ?
C79 C80 1.469(6) . ?
C80 H80A 0.9900 . ?
C80 H80B 0.9900 . ?
C81 C82 1.393(5) . ?
C81 C86 1.402(5) . ?
C82 H82 0.9500 . ?
C82 C83 1.365(6) . ?
C83 H83 0.9500 . ?
C83 C84 1.396(6) . ?
C84 H84 0.9500 . ?
C84 C85 1.385(5) . ?
C85 H85 0.9500 . ?
C85 C86 1.370(5) . ?
C87 H87A 0.9900 . ?
C87 H87B 0.9900 . ?
C87 C88 1.503(4) . ?
C88 C89 1.405(5) . ?
C89 C90 1.493(5) . ?
C89 C110 1.396(5) . ?
C90 H90A 0.9900 . ?
C90 H90B 0.9900 . ?
C91 C92 1.296(8) . ?
C91 C96 1.443(8) . ?
C92 H92 0.9500 . ?
C92 C93 1.537(10) . ?
C93 H93 0.9500 . ?
C93 C94 1.360(10) . ?
C94 H94 0.9500 . ?
C94 C95 1.201(9) . ?
C95 H95 0.9500 . ?
C95 C96 1.496(10) . ?
C97 H97A 0.9900 . ?
C97 H97B 0.9900 . ?
C97 C98 1.292(10) . ?
C98 H98A 0.9900 . ?
C98 H98B 0.9900 . ?
C99 H99A 0.9900 . ?
C99 H99B 0.9900 . ?
C99 C100 1.414(9) . ?
C100 H10C 0.9900 . ?
C100 H10D 0.9900 . ?
C101 H10E 0.9900 . ?
C101 H10F 0.9900 . ?
C101 C102 1.513(8) . ?
C102 H10G 0.9900 . ?
C102 H10H 0.9900 . ?
C103 C104 1.389(6) . ?
C103 C108 1.392(5) . ?
C104 H104 0.9500 . ?
C104 C105 1.377(7) . ?
C105 H105 0.9500 . ?
C105 C106 1.390(7) . ?
C106 H106 0.9500 . ?
C106 C107 1.382(6) . ?
C107 H107 0.9500 . ?
C107 C108 1.381(5) . ?
C109 H10I 0.9900 . ?
C109 H10J 0.9900 . ?
C109 C110 1.505(5) . ?
C110 C111 1.402(5) . ?
C111 C112 1.500(5) . ?
C111 C132 1.407(5) . ?
C112 H11C 0.9900 . ?
C112 H11D 0.9900 . ?
C113 C114 1.369(5) . ?
C113 C118 1.388(5) . ?
C114 H114 0.9500 . ?
C114 C115 1.412(5) . ?
C115 H115 0.9500 . ?
C115 C116 1.344(6) . ?
C116 H116 0.9500 . ?
C116 C117 1.398(6) . ?
C117 H117 0.9500 . ?
C117 C118 1.390(5) . ?
C119 H11E 0.9900 . ?
C119 H11F 0.9900 . ?
C119 C120 1.504(6) . ?
C120 H12C 0.9900 . ?
C120 H12D 0.9900 . ?
C121 H12E 0.9900 . ?
C121 H12F 0.9900 . ?
C121 C122 1.494(6) . ?
C122 H12G 0.9900 . ?
C122 H12H 0.9900 . ?
C123 H12I 0.9900 . ?
C123 H12J 0.9900 . ?
C123 C124 1.502(7) . ?
C124 H12K 0.9900 . ?
C124 H12L 0.9900 . ?
C125 C126 1.377(7) . ?
C125 C130 1.402(6) . ?
C126 H126 0.9500 . ?
C126 C127 1.370(8) . ?
C127 H127 0.9500 . ?
C127 C128 1.382(8) . ?
C128 H128 0.9500 . ?
C128 C129 1.390(8) . ?
C129 H129 0.9500 . ?
C129 C130 1.363(6) . ?
C131 H13C 0.9900 . ?
C131 H13D 0.9900 . ?
C131 C132 1.494(5) . ?

loop_
_geom_angle_atom_site_label_1
_geom_angle_atom_site_label_2
_geom_angle_atom_site_label_3
_geom_angle
_geom_angle_site_symmetry_1
_geom_angle_site_symmetry_3
_geom_angle_publ_flag
C3 O1 C2 115.7(3) . . ?
C8 O2 C9 117.7(3) . . ?
C10 O3 C11 113.7(4) . . ?
C13 O4 C12 113.7(3) . . ?
C15 O5 C14 117.7(3) . . ?
C20 O6 C21 116.1(3) . . ?
C25 O7 C24 112.8(2) . . ?
C30 O8 C31 118.3(3) . . ?
C32 O9 C33 115.8(4) . . ?
C34 O10 C35 113.1(3) . . ?
C37 O11 C36 117.4(3) . . ?
C42 O12 C43 117.4(3) . . ?
C47 O13 C46 112.3(2) . . ?
C52 O14 C53 118.1(3) . . ?
C54 O15 C55 113.2(3) . . ?
C57 O16 C56 114.1(3) . . ?
C59 O17 C58 118.6(3) . . ?
C64 O18 C65 117.3(2) . . ?
C69 O19 C68 117.5(3) . . ?
C74 O20 C75 117.1(3) . . ?
C77 O21 C76 113.6(4) . . ?
C78 O22 C79 116.2(4) . . ?
C81 O23 C80 118.3(3) . . ?
C86 O24 C87 113.8(2) . . ?
C91 O25 C90 115.9(4) . . ?
C96 O26 C97 123.8(6) . . ?
C98 O27 C99 114.0(6) . . ?
C101 O28 C100 111.7(5) . . ?
C103 O29 C102 119.2(3) . . ?
C108 O30 C109 114.3(3) . . ?
C113 O31 C112 118.5(3) . . ?
C118 O32 C119 118.5(3) . . ?
C120 O33 C121 114.9(3) . . ?
C123 O34 C122 113.1(3) . . ?
C125 O35 C124 118.1(3) . . ?
C130 O36 C131 114.2(3) . . ?
C22 C1 C2 121.2(3) . . ?
C22 C1 C66 119.2(3) . . ?
C66 C1 C2 119.6(3) . . ?
O1 C2 C1 107.9(2) . . ?
O1 C2 H2A 110.1 . . ?
O1 C2 H2B 110.1 . . ?
C1 C2 H2A 110.1 . . ?
C1 C2 H2B 110.1 . . ?
H2A C2 H2B 108.4 . . ?
O1 C3 C4 117.4(3) . . ?
O1 C3 C8 122.8(3) . . ?
C4 C3 C8 119.6(4) . . ?
C3 C4 H4 119.7 . . ?
C5 C4 C3 120.5(4) . . ?
C5 C4 H4 119.7 . . ?
C4 C5 H5 120.2 . . ?
C4 C5 C6 119.6(4) . . ?
C6 C5 H5 120.2 . . ?
C5 C6 H6 120.1 . . ?
C7 C6 C5 119.8(4) . . ?
C7 C6 H6 120.1 . . ?
C6 C7 H7 119.6 . . ?
C6 C7 C8 120.8(4) . . ?
C8 C7 H7 119.6 . . ?
O2 C8 C3 115.7(3) . . ?
O2 C8 C7 124.7(3) . . ?
C7 C8 C3 119.5(4) . . ?
O2 C9 H9A 110.6 . . ?
O2 C9 H9B 110.6 . . ?
O2 C9 C10 105.7(4) . . ?
H9A C9 H9B 108.7 . . ?
C10 C9 H9A 110.6 . . ?
C10 C9 H9B 110.6 . . ?
O3 C10 C9 109.2(4) . . ?
O3 C10 H10A 109.8 . . ?
O3 C10 H10B 109.8 . . ?
C9 C10 H10A 109.8 . . ?
C9 C10 H10B 109.8 . . ?
H10A C10 H10B 108.3 . . ?
O3 C11 H11A 109.7 . . ?
O3 C11 H11B 109.7 . . ?
O3 C11 C12 109.7(4) . . ?
H11A C11 H11B 108.2 . . ?
C12 C11 H11A 109.7 . . ?
C12 C11 H11B 109.7 . . ?
O4 C12 C11 109.9(4) . . ?
O4 C12 H12A 109.7 . . ?
O4 C12 H12B 109.7 . . ?
C11 C12 H12A 109.7 . . ?
C11 C12 H12B 109.7 . . ?
H12A C12 H12B 108.2 . . ?
O4 C13 H13A 108.9 . . ?
O4 C13 H13B 108.9 . . ?
O4 C13 C14 113.5(4) . . ?
H13A C13 H13B 107.7 . . ?
C14 C13 H13A 108.9 . . ?
C14 C13 H13B 108.9 . . ?
O5 C14 C13 107.8(3) . . ?
O5 C14 H14A 110.1 . . ?
O5 C14 H14B 110.1 . . ?
C13 C14 H14A 110.1 . . ?
C13 C14 H14B 110.1 . . ?
H14A C14 H14B 108.5 . . ?
O5 C15 C20 114.2(3) . . ?
C16 C15 O5 126.6(4) . . ?
C16 C15 C20 119.2(4) . . ?
C15 C16 H16 119.7 . . ?
C17 C16 C15 120.6(4) . . ?
C17 C16 H16 119.7 . . ?
C16 C17 H17 119.8 . . ?
C16 C17 C18 120.4(4) . . ?
C18 C17 H17 119.8 . . ?
C17 C18 H18 119.7 . . ?
C19 C18 C17 120.5(5) . . ?
C19 C18 H18 119.7 . . ?
C18 C19 H19 120.0 . . ?
C20 C19 C18 119.9(4) . . ?
C20 C19 H19 120.0 . . ?
O6 C20 C15 114.3(3) . . ?
O6 C20 C19 126.4(3) . . ?
C19 C20 C15 119.3(3) . . ?
O6 C21 H21A 110.4 . . ?
O6 C21 H21B 110.4 . . ?
O6 C21 C22 106.8(2) . . ?
H21A C21 H21B 108.6 . . ?
C22 C21 H21A 110.4 . . ?
C22 C21 H21B 110.4 . . ?
C1 C22 C21 118.5(3) . . ?
C23 C22 C1 120.2(3) . . ?
C23 C22 C21 121.2(3) . . ?
C22 C23 C24 119.6(3) . . ?
C22 C23 C44 120.7(3) . . ?
C44 C23 C24 119.7(3) . . ?
O7 C24 C23 106.9(2) . . ?
O7 C24 H24A 110.3 . . ?
O7 C24 H24B 110.3 . . ?
C23 C24 H24A 110.3 . . ?
C23 C24 H24B 110.3 . . ?
H24A C24 H24B 108.6 . . ?
C26 C25 O7 118.7(3) . . ?
C26 C25 C30 120.7(3) . . ?
C30 C25 O7 120.6(3) . . ?
C25 C26 H26 120.1 . . ?
C25 C26 C27 119.8(4) . . ?
C27 C26 H26 120.1 . . ?
C26 C27 H27 120.1 . . ?
C28 C27 C26 119.9(4) . . ?
C28 C27 H27 120.1 . . ?
C27 C28 H28 119.6 . . ?
C27 C28 C29 120.9(3) . . ?
C29 C28 H28 119.6 . . ?
C28 C29 H29 120.2 . . ?
C28 C29 C30 119.5(3) . . ?
C30 C29 H29 120.2 . . ?
O8 C30 C25 116.5(3) . . ?
O8 C30 C29 124.2(3) . . ?
C25 C30 C29 119.2(3) . . ?
O8 C31 H31A 110.2 . . ?
O8 C31 H31B 110.2 . . ?
O8 C31 C32 107.4(3) . . ?
H31A C31 H31B 108.5 . . ?
C32 C31 H31A 110.2 . . ?
C32 C31 H31B 110.2 . . ?
O9 C32 C31 108.4(3) . . ?
O9 C32 H32A 110.0 . . ?
O9 C32 H32B 110.0 . . ?
C31 C32 H32A 110.0 . . ?
C31 C32 H32B 110.0 . . ?
H32A C32 H32B 108.4 . . ?
O9 C33 H33A 109.5 . . ?
O9 C33 H33B 109.5 . . ?
O9 C33 C34 110.8(4) . . ?
H33A C33 H33B 108.1 . . ?
C34 C33 H33A 109.5 . . ?
C34 C33 H33B 109.5 . . ?
O10 C34 C33 108.6(4) . . ?
O10 C34 H34A 110.0 . . ?
O10 C34 H34B 110.0 . . ?
C33 C34 H34A 110.0 . . ?
C33 C34 H34B 110.0 . . ?
H34A C34 H34B 108.4 . . ?
O10 C35 H35A 109.1 . . ?
O10 C35 H35B 109.1 . . ?
O10 C35 C36 112.5(4) . . ?
H35A C35 H35B 107.8 . . ?
C36 C35 H35A 109.1 . . ?
C36 C35 H35B 109.1 . . ?
O11 C36 C35 108.5(4) . . ?
O11 C36 H36A 110.0 . . ?
O11 C36 H36B 110.0 . . ?
C35 C36 H36A 110.0 . . ?
C35 C36 H36B 110.0 . . ?
H36A C36 H36B 108.4 . . ?
O11 C37 C38 126.0(3) . . ?
O11 C37 C42 115.5(3) . . ?
C38 C37 C42 118.5(4) . . ?
C37 C38 H38 119.6 . . ?
C37 C38 C39 120.8(4) . . ?
C39 C38 H38 119.6 . . ?
C38 C39 H39 120.0 . . ?
C40 C39 C38 120.0(4) . . ?
C40 C39 H39 120.0 . . ?
C39 C40 H40 119.7 . . ?
C39 C40 C41 120.6(4) . . ?
C41 C40 H40 119.7 . . ?
C40 C41 H41 120.4 . . ?
C42 C41 C40 119.2(4) . . ?
C42 C41 H41 120.4 . . ?
O12 C42 C37 113.7(3) . . ?
O12 C42 C41 125.4(3) . . ?
C41 C42 C37 120.9(3) . . ?
O12 C43 H43A 110.1 . . ?
O12 C43 H43B 110.1 . . ?
O12 C43 C44 108.1(2) . . ?
H43A C43 H43B 108.4 . . ?
C44 C43 H43A 110.1 . . ?
C44 C43 H43B 110.1 . . ?
C23 C44 C43 119.3(3) . . ?
C45 C44 C23 119.5(3) . . ?
C45 C44 C43 121.3(3) . . ?
C44 C45 C46 120.4(3) . . ?
C44 C45 C66 120.2(3) . . ?
C66 C45 C46 119.2(3) . . ?
O13 C46 C45 109.5(2) . . ?
O13 C46 H46A 109.8 . . ?
O13 C46 H46B 109.8 . . ?
C45 C46 H46A 109.8 . . ?
C45 C46 H46B 109.8 . . ?
H46A C46 H46B 108.2 . . ?
O13 C47 C48 118.2(3) . . ?
O13 C47 C52 122.8(3) . . ?
C48 C47 C52 118.9(4) . . ?
C47 C48 H48 119.7 . . ?
C47 C48 C49 120.7(4) . . ?
C49 C48 H48 119.7 . . ?
C48 C49 H49 120.2 . . ?
C50 C49 C48 119.5(4) . . ?
C50 C49 H49 120.2 . . ?
C49 C50 H50 119.9 . . ?
C51 C50 C49 120.3(4) . . ?
C51 C50 H50 119.9 . . ?
C50 C51 H51 119.8 . . ?
C50 C51 C52 120.4(4) . . ?
C52 C51 H51 119.8 . . ?
O14 C52 C47 115.8(3) . . ?
O14 C52 C51 123.9(3) . . ?
C51 C52 C47 120.2(4) . . ?
O14 C53 H53A 110.5 . . ?
O14 C53 H53B 110.5 . . ?
O14 C53 C54 106.4(3) . . ?
H53A C53 H53B 108.6 . . ?
C54 C53 H53A 110.5 . . ?
C54 C53 H53B 110.5 . . ?
O15 C54 C53 108.6(3) . . ?
O15 C54 H54A 110.0 . . ?
O15 C54 H54B 110.0 . . ?
C53 C54 H54A 110.0 . . ?
C53 C54 H54B 110.0 . . ?
H54A C54 H54B 108.4 . . ?
O15 C55 H55A 109.7 . . ?
O15 C55 H55B 109.7 . . ?
O15 C55 C56 109.6(3) . . ?
H55A C55 H55B 108.2 . . ?
C56 C55 H55A 109.7 . . ?
C56 C55 H55B 109.7 . . ?
O16 C56 C55 108.5(3) . . ?
O16 C56 H56A 110.0 . . ?
O16 C56 H56B 110.0 . . ?
C55 C56 H56A 110.0 . . ?
C55 C56 H56B 110.0 . . ?
H56A C56 H56B 108.4 . . ?
O16 C57 H57A 108.9 . . ?
O16 C57 H57B 108.9 . . ?
O16 C57 C58 113.5(3) . . ?
H57A C57 H57B 107.7 . . ?
C58 C57 H57A 108.9 . . ?
C58 C57 H57B 108.9 . . ?
O17 C58 C57 107.6(3) . . ?
O17 C58 H58A 110.2 . . ?
O17 C58 H58B 110.2 . . ?
C57 C58 H58A 110.2 . . ?
C57 C58 H58B 110.2 . . ?
H58A C58 H58B 108.5 . . ?
O17 C59 C60 125.6(3) . . ?
O17 C59 C64 114.7(3) . . ?
C60 C59 C64 119.7(3) . . ?
C59 C60 H60 120.3 . . ?
C59 C60 C61 119.3(3) . . ?
C61 C60 H60 120.3 . . ?
C60 C61 H61 119.2 . . ?
C62 C61 C60 121.6(3) . . ?
C62 C61 H61 119.2 . . ?
C61 C62 H62 120.2 . . ?
C61 C62 C63 119.6(3) . . ?
C63 C62 H62 120.2 . . ?
C62 C63 H63 119.9 . . ?
C64 C63 C62 120.3(3) . . ?
C64 C63 H63 119.9 . . ?
O18 C64 C59 113.6(3) . . ?
O18 C64 C63 126.9(3) . . ?
C63 C64 C59 119.5(3) . . ?
O18 C65 H65A 110.4 . . ?
O18 C65 H65B 110.4 . . ?
O18 C65 C66 106.6(2) . . ?
H65A C65 H65B 108.6 . . ?
C66 C65 H65A 110.4 . . ?
C66 C65 H65B 110.4 . . ?
C1 C66 C65 119.9(3) . . ?
C45 C66 C1 120.1(3) . . ?
C45 C66 C65 120.0(3) . . ?
C88 C67 C68 119.6(3) . . ?
C88 C67 C132 120.2(3) . . ?
C132 C67 C68 120.1(3) . . ?
O19 C68 C67 107.0(3) . . ?
O19 C68 H68A 110.3 . . ?
O19 C68 H68B 110.3 . . ?
C67 C68 H68A 110.3 . . ?
C67 C68 H68B 110.3 . . ?
H68A C68 H68B 108.6 . . ?
O19 C69 C74 113.8(3) . . ?
C70 C69 O19 125.8(3) . . ?
C70 C69 C74 120.4(3) . . ?
C69 C70 H70 120.0 . . ?
C69 C70 C71 120.0(3) . . ?
C71 C70 H70 120.0 . . ?
C70 C71 H71 120.2 . . ?
C72 C71 C70 119.6(4) . . ?
C72 C71 H71 120.2 . . ?
C71 C72 H72 119.6 . . ?
C71 C72 C73 120.7(3) . . ?
C73 C72 H72 119.6 . . ?
C72 C73 H73 119.8 . . ?
C74 C73 C72 120.5(3) . . ?
C74 C73 H73 119.8 . . ?
O20 C74 C69 114.5(3) . . ?
O20 C74 C73 126.7(3) . . ?
C73 C74 C69 118.8(4) . . ?
O20 C75 H75A 110.1 . . ?
O20 C75 H75B 110.1 . . ?
O20 C75 C76 107.9(3) . . ?
H75A C75 H75B 108.4 . . ?
C76 C75 H75A 110.1 . . ?
C76 C75 H75B 110.1 . . ?
O21 C76 C75 112.3(3) . . ?
O21 C76 H76A 109.2 . . ?
O21 C76 H76B 109.2 . . ?
C75 C76 H76A 109.2 . . ?
C75 C76 H76B 109.2 . . ?
H76A C76 H76B 107.9 . . ?
O21 C77 H77A 110.2 . . ?
O21 C77 H77B 110.2 . . ?
O21 C77 C78 107.4(4) . . ?
H77A C77 H77B 108.5 . . ?
C78 C77 H77A 110.2 . . ?
C78 C77 H77B 110.2 . . ?
O22 C78 C77 110.8(4) . . ?
O22 C78 H78A 109.5 . . ?
O22 C78 H78B 109.5 . . ?
C77 C78 H78A 109.5 . . ?
C77 C78 H78B 109.5 . . ?
H78A C78 H78B 108.1 . . ?
O22 C79 H79A 109.6 . . ?
O22 C79 H79B 109.6 . . ?
O22 C79 C80 110.3(4) . . ?
H79A C79 H79B 108.1 . . ?
C80 C79 H79A 109.6 . . ?
C80 C79 H79B 109.6 . . ?
O23 C80 C79 107.7(3) . . ?
O23 C80 H80A 110.2 . . ?
O23 C80 H80B 110.2 . . ?
C79 C80 H80A 110.2 . . ?
C79 C80 H80B 110.2 . . ?
H80A C80 H80B 108.5 . . ?
O23 C81 C82 125.1(3) . . ?
O23 C81 C86 116.5(3) . . ?
C82 C81 C86 118.3(4) . . ?
C81 C82 H82 119.6 . . ?
C83 C82 C81 120.7(4) . . ?
C83 C82 H82 119.6 . . ?
C82 C83 H83 119.7 . . ?
C82 C83 C84 120.7(4) . . ?
C84 C83 H83 119.7 . . ?
C83 C84 H84 120.5 . . ?
C85 C84 C83 118.9(4) . . ?
C85 C84 H84 120.5 . . ?
C84 C85 H85 119.7 . . ?
C86 C85 C84 120.6(4) . . ?
C86 C85 H85 119.7 . . ?
O24 C86 C81 120.3(3) . . ?
C85 C86 O24 119.0(3) . . ?
C85 C86 C81 120.7(3) . . ?
O24 C87 H87A 110.4 . . ?
O24 C87 H87B 110.4 . . ?
O24 C87 C88 106.8(2) . . ?
H87A C87 H87B 108.6 . . ?
C88 C87 H87A 110.4 . . ?
C88 C87 H87B 110.4 . . ?
C67 C88 C87 121.1(3) . . ?
C67 C88 C89 120.2(3) . . ?
C89 C88 C87 118.7(3) . . ?
C88 C89 C90 120.2(3) . . ?
C110 C89 C88 120.0(3) . . ?
C110 C89 C90 119.8(3) . . ?
O25 C90 C89 107.4(3) . . ?
O25 C90 H90A 110.2 . . ?
O25 C90 H90B 110.2 . . ?
C89 C90 H90A 110.2 . . ?
C89 C90 H90B 110.2 . . ?
H90A C90 H90B 108.5 . . ?
O25 C91 C96 107.0(5) . . ?
C92 C91 O25 123.4(5) . . ?
C92 C91 C96 129.6(6) . . ?
C91 C92 H92 122.3 . . ?
C91 C92 C93 115.4(7) . . ?
C93 C92 H92 122.3 . . ?
C92 C93 H93 124.9 . . ?
C94 C93 C92 110.3(7) . . ?
C94 C93 H93 124.9 . . ?
C93 C94 H94 111.5 . . ?
C95 C94 C93 137.0(9) . . ?
C95 C94 H94 111.5 . . ?
C94 C95 H95 121.8 . . ?
C94 C95 C96 116.3(8) . . ?
C96 C95 H95 121.8 . . ?
O26 C96 C91 122.1(6) . . ?
O26 C96 C95 126.6(7) . . ?
C91 C96 C95 111.3(6) . . ?
O26 C97 H97A 109.1 . . ?
O26 C97 H97B 109.1 . . ?
H97A C97 H97B 107.8 . . ?
C98 C97 O26 112.5(8) . . ?
C98 C97 H97A 109.1 . . ?
C98 C97 H97B 109.1 . . ?
O27 C98 H98A 108.1 . . ?
O27 C98 H98B 108.1 . . ?
C97 C98 O27 116.6(8) . . ?
C97 C98 H98A 108.1 . . ?
C97 C98 H98B 108.1 . . ?
H98A C98 H98B 107.3 . . ?
O27 C99 H99A 109.5 . . ?
O27 C99 H99B 109.5 . . ?
H99A C99 H99B 108.1 . . ?
C100 C99 O27 110.8(7) . . ?
C100 C99 H99A 109.5 . . ?
C100 C99 H99B 109.5 . . ?
O28 C100 H10C 110.3 . . ?
O28 C100 H10D 110.3 . . ?
C99 C100 O28 107.2(6) . . ?
C99 C100 H10C 110.3 . . ?
C99 C100 H10D 110.3 . . ?
H10C C100 H10D 108.5 . . ?
O28 C101 H10E 109.8 . . ?
O28 C101 H10F 109.8 . . ?
O28 C101 C102 109.5(5) . . ?
H10E C101 H10F 108.2 . . ?
C102 C101 H10E 109.8 . . ?
C102 C101 H10F 109.8 . . ?
O29 C102 C101 106.6(4) . . ?
O29 C102 H10G 110.4 . . ?
O29 C102 H10H 110.4 . . ?
C101 C102 H10G 110.4 . . ?
C101 C102 H10H 110.4 . . ?
H10G C102 H10H 108.6 . . ?
O29 C103 C104 124.2(4) . . ?
O29 C103 C108 116.7(3) . . ?
C104 C103 C108 119.1(4) . . ?
C103 C104 H104 120.1 . . ?
C105 C104 C103 119.7(4) . . ?
C105 C104 H104 120.1 . . ?
C104 C105 H105 119.3 . . ?
C104 C105 C106 121.4(4) . . ?
C106 C105 H105 119.3 . . ?
C105 C106 H106 120.6 . . ?
C107 C106 C105 118.7(4) . . ?
C107 C106 H106 120.6 . . ?
C106 C107 H107 119.8 . . ?
C108 C107 C106 120.4(4) . . ?
C108 C107 H107 119.8 . . ?
C103 C108 O30 121.6(3) . . ?
C107 C108 O30 117.7(3) . . ?
C107 C108 C103 120.6(4) . . ?
O30 C109 H10I 110.0 . . ?
O30 C109 H10J 110.0 . . ?
O30 C109 C110 108.4(3) . . ?
H10I C109 H10J 108.4 . . ?
C110 C109 H10I 110.0 . . ?
C110 C109 H10J 110.0 . . ?
C89 C110 C109 121.1(3) . . ?
C89 C110 C111 120.0(3) . . ?
C111 C110 C109 118.9(3) . . ?
C110 C111 C112 121.3(3) . . ?
C110 C111 C132 120.0(3) . . ?
C132 C111 C112 118.7(3) . . ?
O31 C112 C111 107.7(2) . . ?
O31 C112 H11C 110.2 . . ?
O31 C112 H11D 110.2 . . ?
C111 C112 H11C 110.2 . . ?
C111 C112 H11D 110.2 . . ?
H11C C112 H11D 108.5 . . ?
O31 C113 C118 113.7(3) . . ?
C114 C113 O31 124.9(3) . . ?
C114 C113 C118 121.4(3) . . ?
C113 C114 H114 120.7 . . ?
C113 C114 C115 118.5(4) . . ?
C115 C114 H114 120.7 . . ?
C114 C115 H115 119.8 . . ?
C116 C115 C114 120.4(4) . . ?
C116 C115 H115 119.8 . . ?
C115 C116 H116 119.3 . . ?
C115 C116 C117 121.4(4) . . ?
C117 C116 H116 119.3 . . ?
C116 C117 H117 120.7 . . ?
C118 C117 C116 118.6(4) . . ?
C118 C117 H117 120.7 . . ?
O32 C118 C113 115.2(3) . . ?
O32 C118 C117 125.1(3) . . ?
C113 C118 C117 119.6(4) . . ?
O32 C119 H11E 110.4 . . ?
O32 C119 H11F 110.4 . . ?
O32 C119 C120 106.8(3) . . ?
H11E C119 H11F 108.6 . . ?
C120 C119 H11E 110.4 . . ?
C120 C119 H11F 110.4 . . ?
O33 C120 C119 114.4(4) . . ?
O33 C120 H12C 108.7 . . ?
O33 C120 H12D 108.7 . . ?
C119 C120 H12C 108.7 . . ?
C119 C120 H12D 108.7 . . ?
H12C C120 H12D 107.6 . . ?
O33 C121 H12E 109.7 . . ?
O33 C121 H12F 109.7 . . ?
O33 C121 C122 109.8(3) . . ?
H12E C121 H12F 108.2 . . ?
C122 C121 H12E 109.7 . . ?
C122 C121 H12F 109.7 . . ?
O34 C122 C121 108.7(3) . . ?
O34 C122 H12G 109.9 . . ?
O34 C122 H12H 109.9 . . ?
C121 C122 H12G 109.9 . . ?
C121 C122 H12H 109.9 . . ?
H12G C122 H12H 108.3 . . ?
O34 C123 H12I 109.9 . . ?
O34 C123 H12J 109.9 . . ?
O34 C123 C124 108.9(3) . . ?
H12I C123 H12J 108.3 . . ?
C124 C123 H12I 109.9 . . ?
C124 C123 H12J 109.9 . . ?
O35 C124 C123 106.4(3) . . ?
O35 C124 H12K 110.4 . . ?
O35 C124 H12L 110.4 . . ?
C123 C124 H12K 110.4 . . ?
C123 C124 H12L 110.4 . . ?
H12K C124 H12L 108.6 . . ?
O35 C125 C126 124.5(4) . . ?
O35 C125 C130 116.3(4) . . ?
C126 C125 C130 119.2(4) . . ?
C125 C126 H126 119.7 . . ?
C127 C126 C125 120.6(6) . . ?
C127 C126 H126 119.7 . . ?
C126 C127 H127 119.5 . . ?
C126 C127 C128 121.0(6) . . ?
C128 C127 H127 119.5 . . ?
C127 C128 H128 120.9 . . ?
C127 C128 C129 118.1(6) . . ?
C129 C128 H128 120.9 . . ?
C128 C129 H129 119.2 . . ?
C130 C129 C128 121.7(5) . . ?
C130 C129 H129 119.2 . . ?
O36 C130 C125 121.7(3) . . ?
C129 C130 O36 118.8(4) . . ?
C129 C130 C125 119.5(4) . . ?
O36 C131 H13C 109.9 . . ?
O36 C131 H13D 109.9 . . ?
O36 C131 C132 109.0(3) . . ?
H13C C131 H13D 108.3 . . ?
C132 C131 H13C 109.9 . . ?
C132 C131 H13D 109.9 . . ?
C67 C132 C111 119.5(3) . . ?
C67 C132 C131 119.7(3) . . ?
C111 C132 C131 120.7(3) . . ?

loop_
_geom_torsion_atom_site_label_1
_geom_torsion_atom_site_label_2
_geom_torsion_atom_site_label_3
_geom_torsion_atom_site_label_4
_geom_torsion
_geom_torsion_site_symmetry_1
_geom_torsion_site_symmetry_2
_geom_torsion_site_symmetry_3
_geom_torsion_site_symmetry_4
_geom_torsion_publ_flag
O1 C3 C4 C5 -175.6(4) . . . . ?
O1 C3 C8 O2 -1.3(5) . . . . ?
O1 C3 C8 C7 176.3(3) . . . . ?
O2 C9 C10 O3 -73.3(4) . . . . ?
O3 C11 C12 O4 -75.1(5) . . . . ?
O4 C13 C14 O5 71.5(5) . . . . ?
O5 C15 C16 C17 -179.6(4) . . . . ?
O5 C15 C20 O6 0.8(5) . . . . ?
O5 C15 C20 C19 -179.7(3) . . . . ?
O6 C21 C22 C1 -72.3(4) . . . . ?
O6 C21 C22 C23 106.5(3) . . . . ?
O7 C25 C26 C27 -177.9(3) . . . . ?
O7 C25 C30 O8 2.3(4) . . . . ?
O7 C25 C30 C29 179.3(3) . . . . ?
O8 C31 C32 O9 -68.2(4) . . . . ?
O9 C33 C34 O10 -70.1(5) . . . . ?
O10 C35 C36 O11 72.5(4) . . . . ?
O11 C37 C38 C39 176.8(3) . . . . ?
O11 C37 C42 O12 0.9(4) . . . . ?
O11 C37 C42 C41 -178.5(3) . . . . ?
O12 C43 C44 C23 -70.2(3) . . . . ?
O12 C43 C44 C45 111.1(3) . . . . ?
O13 C47 C48 C49 -177.4(4) . . . . ?
O13 C47 C52 O14 0.2(5) . . . . ?
O13 C47 C52 C51 178.7(3) . . . . ?
O14 C53 C54 O15 -68.4(4) . . . . ?
O15 C55 C56 O16 -73.5(4) . . . . ?
O16 C57 C58 O17 68.7(4) . . . . ?
O17 C59 C60 C61 179.2(3) . . . . ?
O17 C59 C64 O18 -0.8(4) . . . . ?
O17 C59 C64 C63 179.2(3) . . . . ?
O18 C65 C66 C1 100.1(3) . . . . ?
O18 C65 C66 C45 -77.5(3) . . . . ?
O19 C69 C70 C71 177.6(3) . . . . ?
O19 C69 C74 O20 -0.2(4) . . . . ?
O19 C69 C74 C73 -179.3(3) . . . . ?
O20 C75 C76 O21 -73.3(4) . . . . ?
O21 C77 C78 O22 71.8(6) . . . . ?
O22 C79 C80 O23 63.9(4) . . . . ?
O23 C81 C82 C83 -176.5(3) . . . . ?
O23 C81 C86 O24 -1.9(4) . . . . ?
O23 C81 C86 C85 174.9(3) . . . . ?
O24 C87 C88 C67 111.2(3) . . . . ?
O24 C87 C88 C89 -66.4(4) . . . . ?
O25 C91 C92 C93 -178.5(5) . . . . ?
O25 C91 C96 O26 1.5(8) . . . . ?
O25 C91 C96 C95 179.2(5) . . . . ?
O26 C97 C98 O27 -67.0(10) . . . . ?
O27 C99 C100 O28 73.5(8) . . . . ?
O28 C101 C102 O29 68.8(6) . . . . ?
O29 C103 C104 C105 -176.2(4) . . . . ?
O29 C103 C108 O30 0.0(5) . . . . ?
O29 C103 C108 C107 175.3(3) . . . . ?
O30 C109 C110 C89 110.3(3) . . . . ?
O30 C109 C110 C111 -69.0(4) . . . . ?
O31 C113 C114 C115 178.1(4) . . . . ?
O31 C113 C118 O32 1.3(5) . . . . ?
O31 C113 C118 C117 -178.7(4) . . . . ?
O32 C119 C120 O33 -69.2(5) . . . . ?
O33 C121 C122 O34 73.8(4) . . . . ?
O34 C123 C124 O35 66.8(4) . . . . ?
O35 C125 C126 C127 -176.4(5) . . . . ?
O35 C125 C130 O36 0.2(7) . . . . ?
O35 C125 C130 C129 176.4(5) . . . . ?
O36 C131 C132 C67 -69.8(4) . . . . ?
O36 C131 C132 C111 112.8(3) . . . . ?
C1 C22 C23 C24 -178.3(3) . . . . ?
C1 C22 C23 C44 -0.7(4) . . . . ?
C2 O1 C3 C4 -120.3(4) . . . . ?
C2 O1 C3 C8 63.2(4) . . . . ?
C2 C1 C22 C21 2.8(4) . . . . ?
C2 C1 C22 C23 -176.0(3) . . . . ?
C2 C1 C66 C45 174.5(3) . . . . ?
C2 C1 C66 C65 -3.2(4) . . . . ?
C3 O1 C2 C1 167.1(3) . . . . ?
C3 C4 C5 C6 -2.4(8) . . . . ?
C4 C3 C8 O2 -177.8(3) . . . . ?
C4 C3 C8 C7 -0.2(6) . . . . ?
C4 C5 C6 C7 2.9(9) . . . . ?
C5 C6 C7 C8 -2.0(8) . . . . ?
C6 C7 C8 O2 178.0(4) . . . . ?
C6 C7 C8 C3 0.6(7) . . . . ?
C8 O2 C9 C10 151.8(3) . . . . ?
C8 C3 C4 C5 1.1(6) . . . . ?
C9 O2 C8 C3 -155.0(3) . . . . ?
C9 O2 C8 C7 27.5(5) . . . . ?
C10 O3 C11 C12 -177.2(3) . . . . ?
C11 O3 C10 C9 155.8(4) . . . . ?
C12 O4 C13 C14 -86.2(5) . . . . ?
C13 O4 C12 C11 -176.0(4) . . . . ?
C14 O5 C15 C16 -10.3(6) . . . . ?
C14 O5 C15 C20 171.9(3) . . . . ?
C15 O5 C14 C13 -176.8(4) . . . . ?
C15 C16 C17 C18 0.0(7) . . . . ?
C16 C15 C20 O6 -177.2(4) . . . . ?
C16 C15 C20 C19 2.3(6) . . . . ?
C16 C17 C18 C19 1.4(8) . . . . ?
C17 C18 C19 C20 -0.9(7) . . . . ?
C18 C19 C20 O6 178.5(4) . . . . ?
C18 C19 C20 C15 -0.9(6) . . . . ?
C20 O6 C21 C22 179.1(3) . . . . ?
C20 C15 C16 C17 -1.8(6) . . . . ?
C21 O6 C20 C15 176.4(3) . . . . ?
C21 O6 C20 C19 -3.1(5) . . . . ?
C21 C22 C23 C24 3.0(4) . . . . ?
C21 C22 C23 C44 -179.5(3) . . . . ?
C22 C1 C2 O1 -106.3(3) . . . . ?
C22 C1 C66 C45 -4.3(4) . . . . ?
C22 C1 C66 C65 178.0(3) . . . . ?
C22 C23 C24 O7 68.6(3) . . . . ?
C22 C23 C44 C43 -178.6(3) . . . . ?
C22 C23 C44 C45 0.1(4) . . . . ?
C23 C44 C45 C46 174.0(3) . . . . ?
C23 C44 C45 C66 -1.6(4) . . . . ?
C24 O7 C25 C26 -113.3(3) . . . . ?
C24 O7 C25 C30 68.9(4) . . . . ?
C24 C23 C44 C43 -1.0(4) . . . . ?
C24 C23 C44 C45 177.7(3) . . . . ?
C25 O7 C24 C23 168.1(3) . . . . ?
C25 C26 C27 C28 -2.6(6) . . . . ?
C26 C25 C30 O8 -175.5(3) . . . . ?
C26 C25 C30 C29 1.6(5) . . . . ?
C26 C27 C28 C29 3.9(6) . . . . ?
C27 C28 C29 C30 -2.4(5) . . . . ?
C28 C29 C30 O8 176.4(3) . . . . ?
C28 C29 C30 C25 -0.4(5) . . . . ?
C30 O8 C31 C32 150.8(3) . . . . ?
C30 C25 C26 C27 -0.1(5) . . . . ?
C31 O8 C30 C25 -160.8(3) . . . . ?
C31 O8 C30 C29 22.4(5) . . . . ?
C32 O9 C33 C34 -176.0(4) . . . . ?
C33 O9 C32 C31 164.8(4) . . . . ?
C34 O10 C35 C36 -100.4(4) . . . . ?
C35 O10 C34 C33 -175.9(4) . . . . ?
C36 O11 C37 C38 0.1(5) . . . . ?
C36 O11 C37 C42 179.3(3) . . . . ?
C37 O11 C36 C35 -174.9(3) . . . . ?
C37 C38 C39 C40 2.6(6) . . . . ?
C38 C37 C42 O12 -179.8(3) . . . . ?
C38 C37 C42 C41 0.8(5) . . . . ?
C38 C39 C40 C41 -1.2(6) . . . . ?
C39 C40 C41 C42 -0.4(6) . . . . ?
C40 C41 C42 O12 -178.7(3) . . . . ?
C40 C41 C42 C37 0.5(5) . . . . ?
C42 O12 C43 C44 167.0(3) . . . . ?
C42 C37 C38 C39 -2.4(5) . . . . ?
C43 O12 C42 C37 -172.9(3) . . . . ?
C43 O12 C42 C41 6.4(5) . . . . ?
C43 C44 C45 C46 -7.4(4) . . . . ?
C43 C44 C45 C66 177.0(3) . . . . ?
C44 C23 C24 O7 -109.0(3) . . . . ?
C44 C45 C46 O13 73.2(3) . . . . ?
C44 C45 C66 C1 3.7(4) . . . . ?
C44 C45 C66 C65 -178.6(3) . . . . ?
C46 O13 C47 C48 -120.7(4) . . . . ?
C46 O13 C47 C52 62.7(4) . . . . ?
C46 C45 C66 C1 -171.9(3) . . . . ?
C46 C45 C66 C65 5.7(4) . . . . ?
C47 O13 C46 C45 174.8(3) . . . . ?
C47 C48 C49 C50 -0.9(7) . . . . ?
C48 C47 C52 O14 -176.5(3) . . . . ?
C48 C47 C52 C51 2.1(6) . . . . ?
C48 C49 C50 C51 1.1(8) . . . . ?
C49 C50 C51 C52 0.4(7) . . . . ?
C50 C51 C52 O14 176.5(4) . . . . ?
C50 C51 C52 C47 -2.0(6) . . . . ?
C52 O14 C53 C54 151.2(3) . . . . ?
C52 C47 C48 C49 -0.6(6) . . . . ?
C53 O14 C52 C47 -156.6(3) . . . . ?
C53 O14 C52 C51 25.0(5) . . . . ?
C54 O15 C55 C56 176.4(3) . . . . ?
C55 O15 C54 C53 167.6(3) . . . . ?
C56 O16 C57 C58 -93.1(4) . . . . ?
C57 O16 C56 C55 -179.0(3) . . . . ?
C58 O17 C59 C60 -0.7(5) . . . . ?
C58 O17 C59 C64 179.4(3) . . . . ?
C59 O17 C58 C57 -178.5(3) . . . . ?
C59 C60 C61 C62 1.7(6) . . . . ?
C60 C59 C64 O18 179.3(3) . . . . ?
C60 C59 C64 C63 -0.6(5) . . . . ?
C60 C61 C62 C63 -0.7(6) . . . . ?
C61 C62 C63 C64 -1.0(6) . . . . ?
C62 C63 C64 O18 -178.3(3) . . . . ?
C62 C63 C64 C59 1.6(5) . . . . ?
C64 O18 C65 C66 170.4(3) . . . . ?
C64 C59 C60 C61 -1.0(5) . . . . ?
C65 O18 C64 C59 -175.3(3) . . . . ?
C65 O18 C64 C63 4.6(5) . . . . ?
C66 C1 C2 O1 75.0(4) . . . . ?
C66 C1 C22 C21 -178.4(3) . . . . ?
C66 C1 C22 C23 2.8(4) . . . . ?
C66 C45 C46 O13 -111.1(3) . . . . ?
C67 C88 C89 C90 178.6(3) . . . . ?
C67 C88 C89 C110 -0.7(5) . . . . ?
C68 O19 C69 C70 -1.2(5) . . . . ?
C68 O19 C69 C74 176.9(3) . . . . ?
C68 C67 C88 C87 2.2(4) . . . . ?
C68 C67 C88 C89 179.7(3) . . . . ?
C68 C67 C132 C111 -177.9(3) . . . . ?
C68 C67 C132 C131 4.7(4) . . . . ?
C69 O19 C68 C67 -166.9(3) . . . . ?
C69 C70 C71 C72 1.1(5) . . . . ?
C70 C69 C74 O20 178.0(3) . . . . ?
C70 C69 C74 C73 -1.1(5) . . . . ?
C70 C71 C72 C73 -0.2(6) . . . . ?
C71 C72 C73 C74 -1.3(5) . . . . ?
C72 C73 C74 O20 -177.0(3) . . . . ?
C72 C73 C74 C69 2.0(5) . . . . ?
C74 O20 C75 C76 174.4(3) . . . . ?
C74 C69 C70 C71 -0.4(5) . . . . ?
C75 O20 C74 C69 179.4(3) . . . . ?
C75 O20 C74 C73 -1.5(5) . . . . ?
C76 O21 C77 C78 178.2(4) . . . . ?
C77 O21 C76 C75 108.0(4) . . . . ?
C78 O22 C79 C80 -170.3(4) . . . . ?
C79 O22 C78 C77 178.3(4) . . . . ?
C80 O23 C81 C82 -20.1(5) . . . . ?
C80 O23 C81 C86 162.9(3) . . . . ?
C81 O23 C80 C79 -156.5(3) . . . . ?
C81 C82 C83 C84 1.2(5) . . . . ?
C82 C81 C86 O24 -179.2(3) . . . . ?
C82 C81 C86 C85 -2.3(5) . . . . ?
C82 C83 C84 C85 -1.2(5) . . . . ?
C83 C84 C85 C86 -0.7(5) . . . . ?
C84 C85 C86 O24 179.3(3) . . . . ?
C84 C85 C86 C81 2.4(5) . . . . ?
C86 O24 C87 C88 -167.5(3) . . . . ?
C86 C81 C82 C83 0.5(5) . . . . ?
C87 O24 C86 C81 -67.3(4) . . . . ?
C87 O24 C86 C85 115.8(3) . . . . ?
C87 C88 C89 C90 -3.8(5) . . . . ?
C87 C88 C89 C110 176.9(3) . . . . ?
C88 C67 C68 O19 66.9(4) . . . . ?
C88 C67 C132 C111 0.8(4) . . . . ?
C88 C67 C132 C131 -176.6(3) . . . . ?
C88 C89 C90 O25 -109.9(3) . . . . ?
C88 C89 C110 C109 179.3(3) . . . . ?
C88 C89 C110 C111 -1.4(5) . . . . ?
C89 C110 C111 C112 -178.4(3) . . . . ?
C89 C110 C111 C132 3.2(5) . . . . ?
C90 O25 C91 C92 -0.6(7) . . . . ?
C90 O25 C91 C96 -179.8(4) . . . . ?
C90 C89 C110 C109 0.0(5) . . . . ?
C90 C89 C110 C111 179.3(3) . . . . ?
C91 O25 C90 C89 176.8(3) . . . . ?
C91 C92 C93 C94 -1.9(9) . . . . ?
C92 C91 C96 O26 -177.6(7) . . . . ?
C92 C91 C96 C95 0.1(9) . . . . ?
C92 C93 C94 C95 3.8(14) . . . . ?
C93 C94 C95 C96 -3.3(15) . . . . ?
C94 C95 C96 O26 178.5(8) . . . . ?
C94 C95 C96 C91 0.9(10) . . . . ?
C96 O26 C97 C98 -176.0(8) . . . . ?
C96 C91 C92 C93 0.5(10) . . . . ?
C97 O26 C96 C91 179.2(6) . . . . ?
C97 O26 C96 C95 1.9(11) . . . . ?
C98 O27 C99 C100 171.1(7) . . . . ?
C99 O27 C98 C97 91.5(9) . . . . ?
C100 O28 C101 C102 -160.2(5) . . . . ?
C101 O28 C100 C99 175.6(6) . . . . ?
C102 O29 C103 C104 -20.2(6) . . . . ?
C102 O29 C103 C108 160.5(4) . . . . ?
C103 O29 C102 C101 -150.4(4) . . . . ?
C103 C104 C105 C106 0.0(7) . . . . ?
C104 C103 C108 O30 -179.4(3) . . . . ?
C104 C103 C108 C107 -4.1(6) . . . . ?
C104 C105 C106 C107 -2.2(7) . . . . ?
C105 C106 C107 C108 1.2(7) . . . . ?
C106 C107 C108 O30 177.4(4) . . . . ?
C106 C107 C108 C103 1.9(6) . . . . ?
C108 O30 C109 C110 -173.3(3) . . . . ?
C108 C103 C104 C105 3.1(6) . . . . ?
C109 O30 C108 C103 -64.6(4) . . . . ?
C109 O30 C108 C107 120.0(4) . . . . ?
C109 C110 C111 C112 0.9(4) . . . . ?
C109 C110 C111 C132 -177.4(3) . . . . ?
C110 C89 C90 O25 69.4(4) . . . . ?
C110 C111 C112 O31 -105.9(3) . . . . ?
C110 C111 C132 C67 -2.9(4) . . . . ?
C110 C111 C132 C131 174.5(3) . . . . ?
C112 O31 C113 C114 -0.2(6) . . . . ?
C112 O31 C113 C118 178.1(3) . . . . ?
C112 C111 C132 C67 178.7(3) . . . . ?
C112 C111 C132 C131 -3.9(4) . . . . ?
C113 O31 C112 C111 -168.2(3) . . . . ?
C113 C114 C115 C116 -0.5(7) . . . . ?
C114 C113 C118 O32 179.7(4) . . . . ?
C114 C113 C118 C117 -0.3(6) . . . . ?
C114 C115 C116 C117 1.4(8) . . . . ?
C115 C116 C117 C118 -1.8(7) . . . . ?
C116 C117 C118 O32 -178.8(4) . . . . ?
C116 C117 C118 C113 1.2(7) . . . . ?
C118 O32 C119 C120 177.5(4) . . . . ?
C118 C113 C114 C115 -0.1(6) . . . . ?
C119 O32 C118 C113 -179.9(4) . . . . ?
C119 O32 C118 C117 0.1(6) . . . . ?
C120 O33 C121 C122 179.5(3) . . . . ?
C121 O33 C120 C119 93.2(4) . . . . ?
C122 O34 C123 C124 -166.7(3) . . . . ?
C123 O34 C122 C121 -176.3(3) . . . . ?
C124 O35 C125 C126 -24.5(7) . . . . ?
C124 O35 C125 C130 158.0(4) . . . . ?
C125 O35 C124 C123 -154.2(4) . . . . ?
C125 C126 C127 C128 -0.7(10) . . . . ?
C126 C125 C130 O36 -177.5(5) . . . . ?
C126 C125 C130 C129 -1.3(8) . . . . ?
C126 C127 C128 C129 0.6(9) . . . . ?
C127 C128 C129 C130 -0.9(9) . . . . ?
C128 C129 C130 O36 177.6(5) . . . . ?
C128 C129 C130 C125 1.2(8) . . . . ?
C130 O36 C131 C132 -177.2(3) . . . . ?
C130 C125 C126 C127 1.0(9) . . . . ?
C131 O36 C130 C125 -62.8(5) . . . . ?
C131 O36 C130 C129 121.0(4) . . . . ?
C132 C67 C68 O19 -114.3(3) . . . . ?
C132 C67 C88 C87 -176.6(3) . . . . ?
C132 C67 C88 C89 1.0(5) . . . . ?
C132 C111 C112 O31 72.5(4) . . . . ?

_smtbx_masks_special_details     ?
loop_
_smtbx_masks_void_nr
_smtbx_masks_void_average_x
_smtbx_masks_void_average_y
_smtbx_masks_void_average_z
_smtbx_masks_void_volume
_smtbx_masks_void_count_electrons
_smtbx_masks_void_content
1 0.000 -0.854 0.477 1862.0 392.1 ?
2 0.332 0.511 0.756 11.2 0.0 ?
3 0.339 0.895 0.229 8.1 0.0 ?
4 0.661 0.105 0.771 8.1 0.0 ?
5 0.668 0.489 0.244 11.2 0.0 ?

_smtbx_masks_void_probe_radius   1.2
_smtbx_masks_void_truncation_radius 1.2
_shelx_res_file                  
;
TITL P-1_a.res in P-1
    p-1_a.res
    created by SHELXL-2018/3 at 16:09:32 on 06-Mar-2021
REM Old TITL P-1 in P-1
REM SHELXT solution in P-1
REM R1 0.274, Rweak 0.027, Alpha 0.072, Orientation as input
REM Formula found by SHELXT: C138 O41
CELL 0.71073 16.2502 18.2964 25.707 98.113 91.34 108.395
ZERR 2 0.0076 0.0065 0.0116 0.01 0.009 0.01
LATT 1
SFAC C H O
UNIT 264 288 72
ISOR 0.001 0.002 C92 C93 C94 C95 C96 C91 O26 C97 C98 O27 C99 C100 O28
RIGU 0.001 0.002 O26 O27 C92 > C100
ISOR 0.001 0.002 C126 C127 C128 C129

L.S. 8
PLAN  10
SIZE 0.139 0.188 0.438
TEMP -123
CONF
BOND $H
LIST 6
MORE -1
ABIN
fmap 2
acta
OMIT 1 -3 4
OMIT 5 3 3
OMIT 2 2 1
OMIT 1 -4 2
OMIT -2 2 0
OMIT -1 -4 2
OMIT -2 -5 4
OMIT -3 6 2
OMIT 5 -2 2
OMIT 0 -2 6
OMIT 0 5 0
OMIT -3 2 9
OMIT -3 -2 1
OMIT -3 -5 3
OMIT -2 -3 5
OMIT -4 4 0
OMIT 3 -1 6
OMIT 5 -6 3
OMIT 7 1 5
OMIT -1 -5 4
OMIT -2 5 4
OMIT 2 -8 6
OMIT -1 4 2
OMIT 6 -3 3
OMIT -5 -2 8
OMIT 3 -5 3
OMIT 2 -2 4
OMIT -1 -1 4
OMIT -3 -3 5
OMIT 2 3 4
OMIT 3 7 2
OMIT 0 -5 10
OMIT 6 -5 4
OMIT -4 -1 1
OMIT -1 -2 8
OMIT -3 -1 1
OMIT -2 2 10
OMIT 3 2 6
OMIT 2 0 0
OMIT 6 -2 2
OMIT -2 7 7
OMIT -5 -4 7
OMIT 0 6 0
OMIT -7 -4 10
OMIT -5 -1 1
OMIT 0 -1 7
OMIT -4 0 8
OMIT 0 -4 7
OMIT 3 -3 3
OMIT 8 -4 6
REM <olex2.extras>
REM <HklSrc "%.\\P-1_a.hkl">
REM </olex2.extras>

WGHT    0.178900
FVAR       0.18451
O1    3    0.747029   -0.144272    0.792325    11.00000    0.03765    0.02532 =
         0.04960    0.00622    0.00287    0.01130
O2    3    0.846723   -0.079158    0.885018    11.00000    0.04927    0.04125 =
         0.03852   -0.00089   -0.00034    0.01493
O3    3    0.877508    0.085516    0.894329    11.00000    0.06526    0.04388 =
         0.07549    0.00989    0.03345    0.01809
O4    3    0.899441    0.232613    0.852656    11.00000    0.05444    0.03609 =
         0.07281    0.00017   -0.00352   -0.00096
O5    3    0.898079    0.175699    0.739944    11.00000    0.04424    0.03130 =
         0.06349    0.00293    0.00651    0.00120
O6    3    0.796980    0.038171    0.703709    11.00000    0.03925    0.02680 =
         0.04814    0.00325    0.01235    0.00081
O7    3    0.571237   -0.100418    0.606330    11.00000    0.05372    0.02080 =
         0.02979   -0.00024    0.00524    0.01693
O8    3    0.676058   -0.001940    0.547796    11.00000    0.05058    0.03657 =
         0.03677    0.00812    0.01084    0.01498
O9    3    0.713521    0.150448    0.602879    11.00000    0.06534    0.04396 =
         0.04897   -0.00320   -0.00335    0.02360
O10   3    0.651223    0.263511    0.665070    11.00000    0.07586    0.03901 =
         0.06175    0.01920    0.01642    0.02835
O11   3    0.473194    0.167670    0.682150    11.00000    0.06901    0.02540 =
         0.03994    0.00633    0.01033    0.02408
O12   3    0.436208    0.027880    0.699639    11.00000    0.04881    0.02346 =
         0.03637    0.00229   -0.00039    0.01964
O13   3    0.372833   -0.145878    0.798681    11.00000    0.04435    0.02662 =
         0.03858    0.00436    0.01023    0.00970
O14   3    0.281547   -0.042928    0.815052    11.00000    0.05225    0.04023 =
         0.04772    0.01017    0.00729    0.02601
O15   3    0.408867    0.103635    0.843850    11.00000    0.05641    0.04301 =
         0.04408    0.01388    0.00053    0.02397
O16   3    0.563872    0.215290    0.902395    11.00000    0.07242    0.03770 =
         0.04012   -0.00284    0.00305    0.02759
O17   3    0.627047    0.102409    0.945914    11.00000    0.05733    0.03082 =
         0.03010   -0.00368    0.00567    0.01905
O18   3    0.615420   -0.025071    0.888515    11.00000    0.05433    0.02542 =
         0.02707    0.00186    0.00804    0.01630
O19   3    0.552939    0.564483    0.703918    11.00000    0.04328    0.02117 =
         0.03712    0.00641    0.01395    0.01263
O20   3    0.514409    0.682815    0.685825    11.00000    0.04569    0.02107 =
         0.04371    0.00546    0.01003    0.01425
O21   3    0.337734    0.674839    0.651025    11.00000    0.05921    0.03496 =
         0.07890    0.01699   -0.00291    0.01010
O22   3    0.283451    0.528426    0.581390    11.00000    0.05952    0.04536 =
         0.05735   -0.00148    0.01562    0.02016
O23   3    0.326976    0.403304    0.528610    11.00000    0.05608    0.03635 =
         0.03591    0.00607    0.00259    0.01978
O24   3    0.424022    0.357904    0.596833    11.00000    0.05734    0.02129 =
         0.03469    0.00220    0.00985    0.01400
O25   3    0.196055    0.362792    0.670535    11.00000    0.04360    0.06938 =
         0.08828    0.03922   -0.00265    0.02197
O26   3    0.085722    0.428566    0.699778    11.00000    0.10358    0.10441 =
         0.10887    0.02254    0.00829    0.03708
O27   3    0.079247    0.481234    0.810737    11.00000    0.12867    0.13002 =
         0.13544    0.02051    0.01195    0.04615
O28   3    0.121378    0.362372    0.857491    11.00000    0.08801    0.08796 =
         0.09366    0.01202    0.00640    0.03052
O29   3    0.157193    0.220060    0.851234    11.00000    0.04738    0.05572 =
         0.04667    0.00554    0.01701    0.01774
O30   3    0.249350    0.207453    0.764622    11.00000    0.03248    0.02766 =
         0.04787    0.00889    0.01039    0.01098
O31   3    0.376744    0.402978    0.874903    11.00000    0.06979    0.03294 =
         0.02954    0.00328    0.00982    0.02621
O32   3    0.367402    0.522760    0.933694    11.00000    0.09985    0.03918 =
         0.03122    0.00211    0.01162    0.03511
O33   3    0.427902    0.674103    0.898010    11.00000    0.09794    0.03394 =
         0.04002   -0.00626    0.01088    0.02844
O34   3    0.582077    0.653391    0.850343    11.00000    0.08301    0.03634 =
         0.04985    0.01620    0.00347    0.01333
O35   3    0.706317    0.578745    0.829622    11.00000    0.06385    0.03039 =
         0.06826    0.00961   -0.02046    0.00086
O36   3    0.615606    0.423393    0.804820    11.00000    0.04391    0.03014 =
         0.05420    0.00471   -0.00416    0.01240
C1    1    0.667520   -0.064024    0.767477    11.00000    0.04063    0.01765 =
         0.03361    0.00054    0.00191    0.01177
C2    1    0.753026   -0.064394    0.790471    11.00000    0.03877    0.02068 =
         0.04800    0.00045    0.00136    0.00617
AFIX  23
H2A   2    0.800277   -0.040674    0.768379    11.00000   -1.20000
H2B   2    0.765963   -0.033838    0.826383    11.00000   -1.20000
AFIX   0
C3    1    0.824648   -0.157240    0.802070    11.00000    0.03972    0.03194 =
         0.04193    0.00388    0.00673    0.01204
C4    1    0.848362   -0.206957    0.764405    11.00000    0.05622    0.04662 =
         0.05375   -0.00723    0.00294    0.02492
AFIX  43
H4    2    0.813607   -0.227726    0.732204    11.00000   -1.20000
AFIX   0
C5    1    0.922128   -0.226749    0.773129    11.00000    0.05989    0.07379 =
         0.07747   -0.01425    0.00299    0.04088
AFIX  43
H5    2    0.936945   -0.262571    0.747645    11.00000   -1.20000
AFIX   0
C6    1    0.974741   -0.193938    0.819483    11.00000    0.06426    0.08765 =
         0.07633   -0.00762   -0.00230    0.04562
AFIX  43
H6    2    1.027030   -0.205448    0.825041    11.00000   -1.20000
AFIX   0
C7    1    0.950832   -0.144830    0.857203    11.00000    0.04917    0.05480 =
         0.05781    0.00505   -0.00520    0.02439
AFIX  43
H7    2    0.985935   -0.123870    0.889264    11.00000   -1.20000
AFIX   0
C8    1    0.876726   -0.125673    0.849094    11.00000    0.04418    0.03578 =
         0.04552    0.00324    0.00289    0.01827
C9    1    0.909947   -0.020894    0.922719    11.00000    0.06502    0.04623 =
         0.04914   -0.01011   -0.00859    0.00753
AFIX  23
H9A   2    0.966264   -0.001496    0.906978    11.00000   -1.20000
H9B   2    0.919318   -0.043066    0.954459    11.00000   -1.20000
AFIX   0
C10   1    0.871962    0.044216    0.936713    11.00000    0.07519    0.04938 =
         0.05830   -0.01234    0.00582    0.00585
AFIX  23
H10A  2    0.810422    0.022314    0.944519    11.00000   -1.20000
H10B  2    0.904384    0.079720    0.968466    11.00000   -1.20000
AFIX   0
C11   1    0.815426    0.125284    0.893206    11.00000    0.04728    0.04763 =
         0.07069   -0.00746    0.01956    0.01194
AFIX  23
H11A  2    0.825152    0.164791    0.925259    11.00000   -1.20000
H11B  2    0.756083    0.087770    0.892653    11.00000   -1.20000
AFIX   0
C12   1    0.823595    0.164121    0.845429    11.00000    0.04604    0.04629 =
         0.07545   -0.00181    0.00239    0.00094
AFIX  23
H12A  2    0.828396    0.127526    0.814281    11.00000   -1.20000
H12B  2    0.771077    0.178942    0.839129    11.00000   -1.20000
AFIX   0
C13   1    0.909189    0.276512    0.810179    11.00000    0.06538    0.02922 =
         0.08388    0.00099   -0.00055    0.00991
AFIX  23
H13A  2    0.941574    0.331847    0.823847    11.00000   -1.20000
H13B  2    0.850872    0.273814    0.796147    11.00000   -1.20000
AFIX   0
C14   1    0.955239    0.248902    0.766755    11.00000    0.05265    0.02981 =
         0.07670    0.00939   -0.00572   -0.00201
AFIX  23
H14A  2    0.971050    0.287279    0.742100    11.00000   -1.20000
H14B  2    1.009207    0.242297    0.780888    11.00000   -1.20000
AFIX   0
C15   1    0.929525    0.137148    0.699319    11.00000    0.03499    0.03761 =
         0.06889    0.02233    0.00907    0.00799
C16   1    1.005544    0.166078    0.676323    11.00000    0.04358    0.04423 =
         0.07461    0.02282    0.00996    0.00874
AFIX  43
H16   2    1.042567    0.217722    0.688594    11.00000   -1.20000
AFIX   0
C17   1    1.028843    0.121484    0.635864    11.00000    0.05154    0.06521 =
         0.08693    0.02673    0.02923    0.01796
AFIX  43
H17   2    1.081910    0.142305    0.620226    11.00000   -1.20000
AFIX   0
C18   1    0.975658    0.046171    0.617500    11.00000    0.06089    0.06011 =
         0.07362    0.02019    0.02785    0.02442
AFIX  43
H18   2    0.993085    0.015241    0.589856    11.00000   -1.20000
AFIX   0
C19   1    0.897758    0.015744    0.638959    11.00000    0.04373    0.04743 =
         0.06139    0.01889    0.01419    0.02114
AFIX  43
H19   2    0.861197   -0.035757    0.625811    11.00000   -1.20000
AFIX   0
C20   1    0.872872    0.059881    0.679412    11.00000    0.03858    0.04061 =
         0.04982    0.01753    0.00959    0.01213
C21   1    0.735802   -0.037252    0.682801    11.00000    0.04231    0.02860 =
         0.04071   -0.00469    0.00954    0.00718
AFIX  23
H21A  2    0.762465   -0.078624    0.684774    11.00000   -1.20000
H21B  2    0.717649   -0.038880    0.645509    11.00000   -1.20000
AFIX   0
C22   1    0.658322   -0.049237    0.716019    11.00000    0.03624    0.01629 =
         0.03541   -0.00284    0.00639    0.00776
C23   1    0.579957   -0.044340    0.696663    11.00000    0.04375    0.01468 =
         0.02846    0.00073    0.00591    0.01076
C24   1    0.570152   -0.030551    0.640191    11.00000    0.04909    0.02364 =
         0.02937   -0.00033    0.00874    0.01677
AFIX  23
H24A  2    0.514698   -0.020460    0.633761    11.00000   -1.20000
H24B  2    0.618627    0.015002    0.633316    11.00000   -1.20000
AFIX   0
C25   1    0.545604   -0.102099    0.553662    11.00000    0.05488    0.02806 =
         0.02723   -0.00083    0.00387    0.02544
C26   1    0.469124   -0.157056    0.531850    11.00000    0.06339    0.02442 =
         0.04010    0.00095    0.00368    0.01653
AFIX  43
H26   2    0.433763   -0.191819    0.552715    11.00000   -1.20000
AFIX   0
C27   1    0.443632   -0.161615    0.479049    11.00000    0.06977    0.03505 =
         0.04036   -0.00559   -0.00433    0.02629
AFIX  43
H27   2    0.392085   -0.200909    0.463426    11.00000   -1.20000
AFIX   0
C28   1    0.492776   -0.109609    0.449867    11.00000    0.07250    0.04470 =
         0.03358   -0.00096    0.00023    0.03783
AFIX  43
H28   2    0.473301   -0.110892    0.414514    11.00000   -1.20000
AFIX   0
C29   1    0.570726   -0.054913    0.471056    11.00000    0.05922    0.04064 =
         0.03048    0.00205    0.01143    0.03061
AFIX  43
H29   2    0.605591   -0.020171    0.449991    11.00000   -1.20000
AFIX   0
C30   1    0.597764   -0.051171    0.523659    11.00000    0.04702    0.03304 =
         0.03469    0.00165    0.01054    0.02560
C31   1    0.719402    0.066856    0.525578    11.00000    0.05601    0.03675 =
         0.04908    0.01339    0.01700    0.01325
AFIX  23
H31A  2    0.676233    0.085550    0.508548    11.00000   -1.20000
H31B  2    0.758085    0.055237    0.498724    11.00000   -1.20000
AFIX   0
C32   1    0.771357    0.127587    0.569643    11.00000    0.05459    0.04005 =
         0.05842    0.01275    0.00956    0.01343
AFIX  23
H32A  2    0.808729    0.106143    0.589652    11.00000   -1.20000
H32B  2    0.809176    0.173122    0.555369    11.00000   -1.20000
AFIX   0
C33   1    0.749748    0.192151    0.652731    11.00000    0.08117    0.05560 =
         0.07717   -0.02194   -0.03331    0.03538
AFIX  23
H33A  2    0.793981    0.242070    0.648495    11.00000   -1.20000
H33B  2    0.778969    0.161612    0.670662    11.00000   -1.20000
AFIX   0
C34   1    0.680572    0.208311    0.685968    11.00000    0.09977    0.05040 =
         0.05086   -0.00405   -0.00132    0.03959
AFIX  23
H34A  2    0.631569    0.159561    0.685792    11.00000   -1.20000
H34B  2    0.704641    0.228793    0.722803    11.00000   -1.20000
AFIX   0
C35   1    0.589423    0.287192    0.695988    11.00000    0.08788    0.02725 =
         0.06817   -0.00319    0.01962    0.01766
AFIX  23
H35A  2    0.602541    0.344240    0.698254    11.00000   -1.20000
H35B  2    0.595173    0.275801    0.732167    11.00000   -1.20000
AFIX   0
C36   1    0.498166    0.247049    0.673636    11.00000    0.09258    0.02791 =
         0.06688    0.01477    0.02752    0.03542
AFIX  23
H36A  2    0.458958    0.273175    0.691054    11.00000   -1.20000
H36B  2    0.493997    0.249279    0.635444    11.00000   -1.20000
AFIX   0
C37   1    0.394395    0.119720    0.660825    11.00000    0.05961    0.04015 =
         0.03110    0.00857    0.01512    0.03342
C38   1    0.335220    0.140360    0.631283    11.00000    0.07513    0.05805 =
         0.04069    0.01652    0.01479    0.04862
AFIX  43
H38   2    0.347666    0.193036    0.626067    11.00000   -1.20000
AFIX   0
C39   1    0.257897    0.084898    0.609205    11.00000    0.05598    0.09351 =
         0.03803    0.01278    0.01073    0.05300
AFIX  43
H39   2    0.218946    0.099299    0.587809    11.00000   -1.20000
AFIX   0
C40   1    0.237762    0.009294    0.618296    11.00000    0.04491    0.07541 =
         0.04245    0.00752    0.00984    0.03222
AFIX  43
H40   2    0.184308   -0.028202    0.603659    11.00000   -1.20000
AFIX   0
C41   1    0.295186   -0.012995    0.648882    11.00000    0.04784    0.04444 =
         0.03960    0.00122    0.00455    0.02167
AFIX  43
H41   2    0.280946   -0.065281    0.655295    11.00000   -1.20000
AFIX   0
C42   1    0.372942    0.041970    0.669684    11.00000    0.04790    0.03652 =
         0.02928    0.00435    0.01010    0.02869
C43   1    0.424450   -0.051204    0.705446    11.00000    0.04246    0.02207 =
         0.03569    0.00209    0.00417    0.01568
AFIX  23
H43A  2    0.407681   -0.085213    0.670796    11.00000   -1.20000
H43B  2    0.377752   -0.069278    0.729250    11.00000   -1.20000
AFIX   0
C44   1    0.508649   -0.055002    0.728044    11.00000    0.04323    0.01265 =
         0.02817    0.00133    0.00635    0.01180
C45   1    0.516962   -0.070427    0.778998    11.00000    0.03990    0.01789 =
         0.03091   -0.00064    0.01015    0.01364
C46   1    0.444360   -0.074269    0.815321    11.00000    0.03891    0.02572 =
         0.03558   -0.00110    0.01237    0.01057
AFIX  23
H46A  2    0.465885   -0.072731    0.851938    11.00000   -1.20000
H46B  2    0.424091   -0.028780    0.814374    11.00000   -1.20000
AFIX   0
C47   1    0.307499   -0.156168    0.832906    11.00000    0.03556    0.03674 =
         0.04214    0.00882    0.00314    0.01428
C48   1    0.285920   -0.222257    0.856709    11.00000    0.05444    0.04287 =
         0.06163    0.01637    0.00711    0.01782
AFIX  43
H48   2    0.317644   -0.257849    0.850311    11.00000   -1.20000
AFIX   0
C49   1    0.218375   -0.237128    0.889859    11.00000    0.04979    0.06155 =
         0.07966    0.03923    0.01755    0.01242
AFIX  43
H49   2    0.203319   -0.283035    0.905694    11.00000   -1.20000
AFIX   0
C50   1    0.173257   -0.184766    0.899649    11.00000    0.04000    0.07581 =
         0.07478    0.02296    0.01771    0.01769
AFIX  43
H50   2    0.127601   -0.194213    0.922776    11.00000   -1.20000
AFIX   0
C51   1    0.194034   -0.119170    0.876145    11.00000    0.04161    0.06078 =
         0.06155    0.01153    0.01165    0.02373
AFIX  43
H51   2    0.162918   -0.083199    0.883232    11.00000   -1.20000
AFIX   0
C52   1    0.259822   -0.105077    0.842276    11.00000    0.03689    0.04452 =
         0.04224    0.00480    0.00164    0.02096
C53   1    0.260896    0.025732    0.836396    11.00000    0.04990    0.04915 =
         0.05435    0.00424    0.00789    0.03151
AFIX  23
H53A  2    0.263621    0.032165    0.875353    11.00000   -1.20000
H53B  2    0.201669    0.021862    0.823280    11.00000   -1.20000
AFIX   0
C54   1    0.327457    0.093408    0.818378    11.00000    0.05974    0.04858 =
         0.05070    0.01064   -0.00184    0.03399
AFIX  23
H54A  2    0.330233    0.083034    0.779716    11.00000   -1.20000
H54B  2    0.311261    0.141284    0.827177    11.00000   -1.20000
AFIX   0
C55   1    0.479028    0.154781    0.821929    11.00000    0.05495    0.03828 =
         0.03858    0.00389    0.00392    0.02449
AFIX  23
H55A  2    0.469442    0.205630    0.822116    11.00000   -1.20000
H55B  2    0.482728    0.132665    0.784958    11.00000   -1.20000
AFIX   0
C56   1    0.562055    0.166239    0.853374    11.00000    0.05980    0.03248 =
         0.03721   -0.00617   -0.00246    0.02032
AFIX  23
H56A  2    0.565505    0.115249    0.860012    11.00000   -1.20000
H56B  2    0.612386    0.190887    0.833665    11.00000   -1.20000
AFIX   0
C57   1    0.640836    0.231827    0.935807    11.00000    0.07006    0.03114 =
         0.03723   -0.00705   -0.00019    0.01836
AFIX  23
H57A  2    0.655523    0.285485    0.955328    11.00000   -1.20000
H57B  2    0.689411    0.229894    0.913704    11.00000   -1.20000
AFIX   0
C58   1    0.632702    0.176286    0.974658    11.00000    0.06180    0.03599 =
         0.03545   -0.00525    0.00487    0.02360
AFIX  23
H58A  2    0.684014    0.195015    1.000387    11.00000   -1.20000
H58B  2    0.579982    0.172279    0.994109    11.00000   -1.20000
AFIX   0
C59   1    0.617150    0.041372    0.972711    11.00000    0.03877    0.03427 =
         0.03045    0.00224    0.00354    0.01646
C60   1    0.612875    0.044633    1.026799    11.00000    0.04624    0.04780 =
         0.02847    0.00114    0.00866    0.02476
AFIX  43
H60   2    0.617697    0.092467    1.048605    11.00000   -1.20000
AFIX   0
C61   1    0.601485   -0.022677    1.048710    11.00000    0.05175    0.06270 =
         0.02518    0.00622    0.00794    0.02861
AFIX  43
H61   2    0.596995   -0.020648    1.085630    11.00000   -1.20000
AFIX   0
C62   1    0.596568   -0.091882    1.018428    11.00000    0.05840    0.04780 =
         0.04048    0.01925    0.01387    0.03105
AFIX  43
H62   2    0.589382   -0.137160    1.034283    11.00000   -1.20000
AFIX   0
C63   1    0.602163   -0.095543    0.964193    11.00000    0.04702    0.03506 =
         0.03633    0.00394    0.00527    0.02033
AFIX  43
H63   2    0.599716   -0.143288    0.943082    11.00000   -1.20000
AFIX   0
C64   1    0.611282   -0.029866    0.940896    11.00000    0.03653    0.03363 =
         0.02487    0.00438    0.00632    0.01361
C65   1    0.603285   -0.095783    0.853127    11.00000    0.05175    0.02590 =
         0.03068    0.00417    0.00311    0.01513
AFIX  23
H65A  2    0.549962   -0.136678    0.860185    11.00000   -1.20000
H65B  2    0.653515   -0.114616    0.857261    11.00000   -1.20000
AFIX   0
C66   1    0.595319   -0.077296    0.798444    11.00000    0.04273    0.01588 =
         0.03113   -0.00306    0.00452    0.01186

C67   1    0.482705    0.438794    0.724833    11.00000    0.03658    0.01907 =
         0.03416    0.00055    0.00765    0.01402
C68   1    0.568072    0.493531    0.712875    11.00000    0.04182    0.02200 =
         0.03976    0.00821    0.00986    0.01231
AFIX  23
H68A  2    0.611779    0.504402    0.742859    11.00000   -1.20000
H68B  2    0.589846    0.470319    0.681180    11.00000   -1.20000
AFIX   0
C69   1    0.616803    0.617157    0.681761    11.00000    0.04365    0.01997 =
         0.03033   -0.00138    0.00796    0.00631
C70   1    0.694516    0.609191    0.668119    11.00000    0.04468    0.02964 =
         0.04183   -0.00007    0.00905    0.01009
AFIX  43
H70   2    0.709085    0.564963    0.675066    11.00000   -1.20000
AFIX   0
C71   1    0.753321    0.666700    0.643663    11.00000    0.03802    0.03707 =
         0.04587    0.00054    0.00661    0.00253
AFIX  43
H71   2    0.807041    0.660852    0.633571    11.00000   -1.20000
AFIX   0
C72   1    0.732594    0.730497    0.634648    11.00000    0.04682    0.04129 =
         0.04266    0.00987    0.00889   -0.00148
AFIX  43
H72   2    0.772222    0.769261    0.618313    11.00000   -1.20000
AFIX   0
C73   1    0.654068    0.739593    0.649072    11.00000    0.05477    0.02315 =
         0.03623    0.00290    0.00267    0.00477
AFIX  43
H73   2    0.641034    0.784992    0.643205    11.00000   -1.20000
AFIX   0
C74   1    0.594858    0.683089    0.671876    11.00000    0.04973    0.01944 =
         0.02992   -0.00102    0.00163    0.00988
C75   1    0.488930    0.748013    0.677272    11.00000    0.06759    0.01545 =
         0.04997    0.00291    0.00502    0.01875
AFIX  23
H75A  2    0.494848    0.756017    0.640073    11.00000   -1.20000
H75B  2    0.526339    0.795785    0.700057    11.00000   -1.20000
AFIX   0
C76   1    0.396540    0.731741    0.690167    11.00000    0.06919    0.04105 =
         0.06286   -0.00414    0.00202    0.02995
AFIX  23
H76A  2    0.389279    0.712959    0.724588    11.00000   -1.20000
H76B  2    0.382026    0.780756    0.693444    11.00000   -1.20000
AFIX   0
C77   1    0.300600    0.603201    0.667420    11.00000    0.11763    0.03326 =
         0.06787    0.00077    0.04235    0.01705
AFIX  23
H77A  2    0.269096    0.609526    0.699365    11.00000   -1.20000
H77B  2    0.346223    0.580543    0.675835    11.00000   -1.20000
AFIX   0
C78   1    0.238375    0.550509    0.622869    11.00000    0.07563    0.03788 =
         0.12442   -0.01951    0.05465   -0.00376
AFIX  23
H78A  2    0.201187    0.503437    0.635840    11.00000   -1.20000
H78B  2    0.200201    0.578099    0.610209    11.00000   -1.20000
AFIX   0
C79   1    0.232111    0.477014    0.537752    11.00000    0.05760    0.03507 =
         0.06688    0.01157   -0.00414    0.01724
AFIX  23
H79A  2    0.199950    0.504594    0.519121    11.00000   -1.20000
H79B  2    0.189123    0.432455    0.550217    11.00000   -1.20000
AFIX   0
C80   1    0.287320    0.448163    0.501358    11.00000    0.05602    0.03531 =
         0.04291    0.00750   -0.00280    0.01417
AFIX  23
H80A  2    0.251825    0.415280    0.469638    11.00000   -1.20000
H80B  2    0.332542    0.492470    0.490148    11.00000   -1.20000
AFIX   0
C81   1    0.402588    0.394380    0.511706    11.00000    0.05978    0.01890 =
         0.03323   -0.00162    0.00823    0.00943
C82   1    0.432105    0.404478    0.461939    11.00000    0.06202    0.03019 =
         0.03080    0.00080   -0.00384    0.00952
AFIX  43
H82   2    0.400004    0.421523    0.437625    11.00000   -1.20000
AFIX   0
C83   1    0.506658    0.390152    0.447713    11.00000    0.06221    0.03329 =
         0.03617   -0.00679    0.01181    0.00387
AFIX  43
H83   2    0.526490    0.398331    0.413872    11.00000   -1.20000
AFIX   0
C84   1    0.554051    0.363611    0.482377    11.00000    0.05377    0.03458 =
         0.05353    0.00168    0.01465    0.01262
AFIX  43
H84   2    0.605328    0.352774    0.472155    11.00000   -1.20000
AFIX   0
C85   1    0.525094    0.353342    0.531895    11.00000    0.05983    0.02528 =
         0.04457   -0.00092    0.00757    0.01827
AFIX  43
H85   2    0.556428    0.334758    0.555691    11.00000   -1.20000
AFIX   0
C86   1    0.451690    0.369729    0.546891    11.00000    0.05546    0.01624 =
         0.03614   -0.00089    0.00871    0.00969
C87   1    0.426610    0.428869    0.630961    11.00000    0.04877    0.02227 =
         0.02993    0.00218    0.01094    0.01576
AFIX  23
H87A  2    0.379482    0.447905    0.619577    11.00000   -1.20000
H87B  2    0.483042    0.470023    0.629866    11.00000   -1.20000
AFIX   0
C88   1    0.414873    0.409176    0.685692    11.00000    0.03694    0.02093 =
         0.03494    0.00354    0.00576    0.01544
C89   1    0.334761    0.357600    0.696368    11.00000    0.03537    0.02588 =
         0.03813    0.00287    0.00616    0.01569
C90   1    0.261249    0.327210    0.654821    11.00000    0.03929    0.04611 =
         0.05066    0.01148    0.00170    0.00900
AFIX  23
H90A  2    0.281852    0.340741    0.620392    11.00000   -1.20000
H90B  2    0.236609    0.269749    0.651447    11.00000   -1.20000
AFIX   0
C91   1    0.122360    0.344169    0.634366    11.00000    0.06465    0.06413 =
         0.06819    0.01601    0.00385    0.01920
C92   1    0.112651    0.298825    0.589566    11.00000    0.09913    0.09762 =
         0.10020    0.01977    0.00462    0.03010
AFIX  43
H92   2    0.154154    0.274194    0.578581    11.00000   -1.20000
AFIX   0
C93   1    0.029372    0.287617    0.555406    11.00000    0.10844    0.10857 =
         0.10866    0.01866    0.00371    0.03192
AFIX  43
H93   2    0.014340    0.257351    0.521302    11.00000   -1.20000
AFIX   0
C94   1   -0.019687    0.327237    0.581005    11.00000    0.11199    0.11266 =
         0.11453    0.02011    0.00605    0.03616
AFIX  43
H94   2   -0.073230    0.318297    0.561471    11.00000   -1.20000
AFIX   0
C95   1   -0.013438    0.370504    0.621697    11.00000    0.11110    0.11251 =
         0.11410    0.02066    0.00554    0.03652
AFIX  43
H95   2   -0.056682    0.393967    0.630790    11.00000   -1.20000
AFIX   0
C96   1    0.066196    0.385412    0.657276    11.00000    0.09772    0.09753 =
         0.10236    0.02198    0.00802    0.03202
C97   1    0.030200    0.473029    0.724506    11.00000    0.11933    0.12066 =
         0.12397    0.02016    0.01119    0.04342
AFIX  23
H97A  2    0.017258    0.504855    0.699313    11.00000   -1.20000
H97B  2   -0.025645    0.435804    0.732027    11.00000   -1.20000
AFIX   0
C98   1    0.066801    0.518184    0.767678    11.00000    0.12972    0.13015 =
         0.13192    0.01926    0.01030    0.04382
AFIX  23
H98A  2    0.031185    0.551898    0.778765    11.00000   -1.20000
H98B  2    0.124259    0.552618    0.760004    11.00000   -1.20000
AFIX   0
C99   1    0.163661    0.468123    0.813888    11.00000    0.11670    0.11574 =
         0.11885    0.01744    0.00948    0.03754
AFIX  23
H99A  2    0.165949    0.428621    0.783870    11.00000   -1.20000
H99B  2    0.210677    0.517243    0.811453    11.00000   -1.20000
AFIX   0
C100  1    0.176947    0.442220    0.861707    11.00000    0.10901    0.10830 =
         0.11165    0.01284    0.01062    0.03528
AFIX  23
H10C  2    0.161985    0.474874    0.891675    11.00000   -1.20000
H10D  2    0.238579    0.445640    0.867517    11.00000   -1.20000
AFIX   0
C101  1    0.134271    0.329318    0.901376    11.00000    0.06531    0.10615 =
         0.10455   -0.05205    0.02983    0.02102
AFIX  23
H10E  2    0.103243    0.346540    0.930897    11.00000   -1.20000
H10F  2    0.197016    0.346699    0.912633    11.00000   -1.20000
AFIX   0
C102  1    0.100512    0.241357    0.887612    11.00000    0.06429    0.09687 =
         0.05736    0.00627    0.02644    0.03499
AFIX  23
H10G  2    0.100843    0.217060    0.919639    11.00000   -1.20000
H10H  2    0.040258    0.223886    0.871413    11.00000   -1.20000
AFIX   0
C103  1    0.125080    0.154385    0.814613    11.00000    0.04093    0.04406 =
         0.05138    0.01056    0.01137    0.01617
C104  1    0.049577    0.093819    0.818945    11.00000    0.03796    0.07581 =
         0.07171    0.03816    0.01693    0.01731
AFIX  43
H104  2    0.014802    0.097824    0.847725    11.00000   -1.20000
AFIX   0
C105  1    0.025340    0.027932    0.781338    11.00000    0.05171    0.04855 =
         0.09557    0.02971   -0.00826   -0.00637
AFIX  43
H105  2   -0.026366   -0.013305    0.784524    11.00000   -1.20000
AFIX   0
C106  1    0.074974    0.020518    0.738809    11.00000    0.06235    0.04166 =
         0.07971    0.01380   -0.00939   -0.00199
AFIX  43
H106  2    0.058694   -0.025920    0.713752    11.00000   -1.20000
AFIX   0
C107  1    0.148465    0.082008    0.733680    11.00000    0.05506    0.04065 =
         0.05265    0.01139   -0.00074    0.01029
AFIX  43
H107  2    0.182510    0.078300    0.704491    11.00000   -1.20000
AFIX   0
C108  1    0.172674    0.148825    0.770772    11.00000    0.03661    0.03280 =
         0.04653    0.01360    0.00824    0.01164
C109  1    0.237984    0.280908    0.758847    11.00000    0.03881    0.03466 =
         0.05229    0.01489    0.01629    0.01606
AFIX  23
H10I  2    0.219013    0.303373    0.791912    11.00000   -1.20000
H10J  2    0.192904    0.273161    0.730164    11.00000   -1.20000
AFIX   0
C110  1    0.323407    0.335311    0.746154    11.00000    0.03395    0.02405 =
         0.03875    0.00552    0.01275    0.01606
C111  1    0.392458    0.362991    0.785142    11.00000    0.04063    0.02141 =
         0.03452    0.00356    0.00960    0.01772
C112  1    0.383005    0.338517    0.838550    11.00000    0.05655    0.02682 =
         0.03302    0.00400    0.01309    0.02086
AFIX  23
H11C  2    0.330117    0.292825    0.837959    11.00000   -1.20000
H11D  2    0.434009    0.324003    0.849125    11.00000   -1.20000
AFIX   0
C113  1    0.383758    0.400108    0.928327    11.00000    0.05879    0.03739 =
         0.03170    0.00901    0.01116    0.01680
C114  1    0.396135    0.339507    0.949535    11.00000    0.07225    0.03460 =
         0.04102    0.01070    0.00744    0.01445
AFIX  43
H114  2    0.398903    0.294201    0.927487    11.00000   -1.20000
AFIX   0
C115  1    0.404697    0.345832    1.004901    11.00000    0.08279    0.04540 =
         0.04051    0.01596   -0.00291    0.01717
AFIX  43
H115  2    0.412899    0.304234    1.020385    11.00000   -1.20000
AFIX   0
C116  1    0.401319    0.410334    1.035857    11.00000    0.09581    0.06031 =
         0.03158    0.00875    0.01425    0.01783
AFIX  43
H116  2    0.408499    0.414068    1.073024    11.00000   -1.20000
AFIX   0
C117  1    0.387472    0.472036    1.014558    11.00000    0.08923    0.05001 =
         0.02671    0.00063    0.01000    0.01902
AFIX  43
H117  2    0.383594    0.516719    1.036841    11.00000   -1.20000
AFIX   0
C118  1    0.379495    0.466620    0.960063    11.00000    0.07006    0.03848 =
         0.03238    0.00398    0.01057    0.01964
C119  1    0.362458    0.593176    0.963789    11.00000    0.09532    0.04020 =
         0.03540   -0.00316    0.00871    0.03294
AFIX  23
H11E  2    0.415768    0.619009    0.987467    11.00000   -1.20000
H11F  2    0.311730    0.581640    0.985486    11.00000   -1.20000
AFIX   0
C120  1    0.353262    0.644923    0.925013    11.00000    0.09055    0.04148 =
         0.04822   -0.00368    0.01263    0.03189
AFIX  23
H12C  2    0.304249    0.615115    0.898894    11.00000   -1.20000
H12D  2    0.338320    0.689455    0.944045    11.00000   -1.20000
AFIX   0
C121  1    0.429977    0.628280    0.848289    11.00000    0.09362    0.03404 =
         0.03697   -0.00363    0.00567    0.02889
AFIX  23
H12E  2    0.378960    0.624111    0.824845    11.00000   -1.20000
H12F  2    0.427204    0.575026    0.853594    11.00000   -1.20000
AFIX   0
C122  1    0.511674    0.665446    0.823308    11.00000    0.10637    0.03360 =
         0.03824    0.00580    0.01175    0.03228
AFIX  23
H12G  2    0.506871    0.642092    0.785744    11.00000   -1.20000
H12H  2    0.521439    0.722010    0.825256    11.00000   -1.20000
AFIX   0
C123  1    0.662940    0.690362    0.831841    11.00000    0.08880    0.02406 =
         0.04627    0.00590    0.00644    0.00397
AFIX  23
H12I  2    0.679979    0.747404    0.843353    11.00000   -1.20000
H12J  2    0.659098    0.680256    0.792853    11.00000   -1.20000
AFIX   0
C124  1    0.729614    0.659242    0.853419    11.00000    0.09478    0.02417 =
         0.05761    0.00573   -0.00811   -0.00678
AFIX  23
H12K  2    0.788470    0.688795    0.844407    11.00000   -1.20000
H12L  2    0.729175    0.663667    0.892233    11.00000   -1.20000
AFIX   0
C125  1    0.731948    0.529077    0.856094    11.00000    0.05850    0.04014 =
         0.07064    0.01998   -0.01727    0.00157
C126  1    0.801952    0.551649    0.892735    11.00000    0.08081    0.07975 =
         0.08172    0.01561    0.00284    0.02490
AFIX  43
H126  2    0.833952    0.605430    0.902418    11.00000   -1.20000
AFIX   0
C127  1    0.825878    0.497280    0.915354    11.00000    0.09732    0.09722 =
         0.09906    0.01719    0.00338    0.03095
AFIX  43
H127  2    0.874749    0.513820    0.940275    11.00000   -1.20000
AFIX   0
C128  1    0.779965    0.418688    0.902458    11.00000    0.08661    0.08588 =
         0.08824    0.01608    0.00270    0.02801
AFIX  43
H128  2    0.796253    0.381035    0.918407    11.00000   -1.20000
AFIX   0
C129  1    0.709316    0.396331    0.865504    11.00000    0.06998    0.06781 =
         0.07150    0.01450    0.00165    0.02234
AFIX  43
H129  2    0.677579    0.342487    0.855837    11.00000   -1.20000
AFIX   0
C130  1    0.684392    0.449659    0.842776    11.00000    0.05878    0.04231 =
         0.06398    0.01774   -0.00856    0.01353
C131  1    0.543386    0.451912    0.817530    11.00000    0.04917    0.02517 =
         0.03793   -0.00014    0.00040    0.01173
AFIX  23
H13C  2    0.562705    0.509445    0.820496    11.00000   -1.20000
H13D  2    0.522246    0.437733    0.851721    11.00000   -1.20000
AFIX   0
C132  1    0.471893    0.416356    0.774998    11.00000    0.04357    0.01782 =
         0.03348    0.00149    0.00845    0.01735
HKLF 4


REM  P-1_a.res in P-1
REM wR2 = 0.3558, GooF = S = 1.081, Restrained GooF = 1.089 for all data
REM R1 = 0.1093 for 17730 Fo > 4sig(Fo) and 0.1685 for all 35530 data
REM 1513 parameters refined using 159 restraints

END

WGHT      0.1788      0.0000

REM Highest difference peak  1.403,  deepest hole -0.674,  1-sigma level  0.083
Q1    1   0.0732  0.4108  0.6778  11.00000  0.05    1.40
Q2    1   0.0660  0.3656  0.6331  11.00000  0.05    1.16
Q3    1   0.0152  0.4516  0.6955  11.00000  0.05    1.12
Q4    1   0.1009  0.4531  0.7207  11.00000  0.05    1.03
Q5    1  -0.0147  0.3073  0.5503  11.00000  0.05    0.99
Q6    1   0.0596  0.2729  0.5346  11.00000  0.05    0.96
Q7    1   0.1034  0.4972  0.8357  11.00000  0.05    0.88
Q8    1   0.1192  0.3644  0.6547  11.00000  0.05    0.85
Q9    1   0.1254  0.2846  0.5687  11.00000  0.05    0.80
Q10   1   0.1632  0.4514  0.8401  11.00000  0.05    0.75
;
_shelx_res_checksum              7568
_shelx_fab_file                  
;
-21 2 1 -3.9257 -0.0022
-21 2 2 2.1588 -0.0017
-21 2 3 -0.9756 0.0001
-21 2 4 1.5983 -0.0011
-21 2 5 0.8376 0.0004
-21 3 1 -1.0128 -0.0019
-21 3 2 -0.3538 0.0053
-21 3 3 -3.2132 -0.0008
-21 3 4 -0.7478 0.0017
-21 3 5 -3.0757 -0.0003
-21 3 6 0.2466 0.0009
-21 3 7 0.4227 0.0001
-21 4 1 0.2865 0.0054
-21 4 2 -0.9868 -0.0001
-21 4 3 -0.0209 0.0019
-21 4 4 0.7888 0.0024
-21 4 5 0.5226 0.0001
-21 4 6 -0.6309 0.0004
-21 4 7 -0.1416 0.0001
-21 4 8 -0.9040 -0.0022
-21 5 1 2.8055 0.0015
-21 5 2 -0.7538 0.0019
-21 5 3 1.8076 0.0037
-21 5 4 -0.7410 -0.0014
-21 5 5 -0.5532 0.0014
-21 5 6 -0.6544 -0.0012
-21 5 7 0.0543 -0.0010
-21 5 8 1.0180 0.0003
-21 5 9 -4.1381 0.0028
-21 6 1 1.2618 0.0000
-21 6 2 -0.7030 0.0026
-21 6 3 0.7913 -0.0016
-21 6 4 0.6011 0.0022
-21 6 5 -3.0918 -0.0007
-21 6 6 1.0247 -0.0010
-21 6 7 -1.5479 0.0007
-21 6 8 -3.1445 -0.0009
-21 6 9 0.2421 0.0014
-21 7 1 -0.3378 -0.0032
-21 7 2 0.3600 0.0024
-21 7 3 -0.5502 -0.0002
-21 7 4 -1.1188 0.0015
-21 7 5 1.3817 0.0010
-21 7 6 0.9962 0.0022
-21 7 7 -0.9053 -0.0001
-21 7 8 0.8068 0.0009
-21 7 9 1.8800 -0.0004
-21 8 1 -0.6582 -0.0033
-21 8 2 -1.2155 -0.0006
-21 8 3 1.2353 -0.0002
-21 8 4 -0.3106 0.0034
-21 8 5 -0.5693 0.0020
-21 8 6 0.2729 -0.0012
-21 8 7 -1.1474 0.0030
-21 8 8 0.6262 0.0004
-21 8 9 -2.1084 0.0008
-21 9 1 -1.3563 -0.0002
-21 9 2 1.2839 0.0006
-21 9 3 -1.0694 0.0012
-21 9 4 0.6197 -0.0004
-21 9 5 1.0246 0.0007
-21 9 6 1.0154 0.0014
-21 9 7 -0.6292 0.0047
-21 9 8 1.5099 -0.0014
-21 10 1 -1.4792 0.0019
-21 10 2 1.3256 0.0025
-21 10 3 -1.4678 0.0024
-21 10 4 -0.2499 -0.0011
-21 10 5 0.1112 -0.0011
-21 10 6 -1.3307 0.0016
-21 10 7 0.4567 -0.0006
-21 11 1 0.5336 0.0056
-21 11 2 -2.0132 -0.0005
-21 11 3 1.2933 -0.0022
-21 11 4 -1.1443 0.0018
-21 11 5 -0.3741 -0.0022
-21 11 6 -0.5289 0.0014
-21 12 1 0.6242 -0.0047
-21 12 2 2.5681 0.0022
-21 12 3 -0.8512 0.0002
-21 12 4 -0.2442 -0.0020
-21 12 5 1.7443 0.0013
-21 13 1 1.3896 0.0022
-21 13 2 -0.7203 -0.0115
-20 -1 1 1.8818 -0.0005
-20 -1 2 -0.8956 0.0017
-20 -1 3 0.6298 0.0016
-20 -1 4 2.5874 -0.0010
-20 -1 5 -0.8824 0.0001
-20 -1 6 -0.6904 0.0008
-20 -1 7 -1.6434 -0.0038
-20 -1 8 -0.1108 0.0010
-20 0 1 -1.3912 0.0009
-20 0 2 0.9066 0.0058
-20 0 3 -1.6190 -0.0011
-20 0 4 0.5158 0.0014
-20 0 5 -5.5559 -0.0011
-20 0 6 3.4880 -0.0005
-20 0 7 -4.3427 0.0009
-20 0 8 0.1704 -0.0001
-20 0 9 1.5282 -0.0013
-20 0 10 -0.3266 0.0032
-20 1 1 0.3716 0.0009
-20 1 2 -2.7216 0.0035
-20 1 3 0.4095 -0.0026
-20 1 4 -3.6749 0.0019
-20 1 5 0.9913 -0.0004
-20 1 6 -0.2559 0.0002
-20 1 7 -2.3540 0.0003
-20 1 8 2.1827 -0.0014
-20 1 9 -2.0555 0.0005
-20 1 10 -1.6029 0.0005
-20 1 11 2.0288 0.0010
-20 2 1 -1.9162 0.0012
-20 2 2 1.3530 -0.0028
-20 2 3 2.0279 0.0014
-20 2 4 -0.2088 -0.0002
-20 2 5 3.3226 0.0007
-20 2 6 -2.9657 0.0002
-20 2 7 0.7924 0.0005
-20 2 8 0.3816 -0.0006
-20 2 9 1.3963 0.0016
-20 2 10 -0.2317 -0.0006
-20 2 11 1.1029 -0.0012
-20 2 12 1.3941 -0.0001
-20 3 1 -0.1878 0.0075
-20 3 2 0.8681 -0.0003
-20 3 3 -3.0548 0.0036
-20 3 4 -0.7495 -0.0005
-20 3 5 -0.6576 0.0022
-20 3 6 -0.8924 -0.0008
-20 3 7 0.9639 0.0004
-20 3 8 1.3675 0.0004
-20 3 9 -3.8570 -0.0002
-20 3 10 2.5683 0.0014
-20 3 11 0.0012 0.0026
-20 3 12 -0.5243 0.0008
-20 3 13 0.1069 0.0013
-20 4 1 2.1592 0.0033
-20 4 2 0.4297 0.0021
-20 4 3 -1.0145 0.0034
-20 4 4 3.0193 0.0019
-20 4 5 -3.0731 0.0014
-20 4 6 0.7620 0.0007
-20 4 7 -4.3292 -0.0005
-20 4 8 -0.6797 -0.0020
-20 4 9 -1.0204 0.0012
-20 4 10 0.0352 -0.0002
-20 4 11 -2.3415 -0.0009
-20 4 12 -1.1438 0.0009
-20 4 13 -0.6056 0.0018
-20 5 1 3.1534 -0.0017
-20 5 2 -1.5802 0.0036
-20 5 3 1.1177 -0.0005
-20 5 4 -0.2033 0.0041
-20 5 5 0.8675 -0.0004
-20 5 6 -2.8800 0.0003
-20 5 7 2.7500 -0.0003
-20 5 8 -1.4823 -0.0002
-20 5 9 -2.0736 0.0016
-20 5 10 -3.1489 -0.0021
-20 5 11 -1.6333 0.0017
-20 5 12 -0.0850 -0.0018
-20 5 13 -0.8116 -0.0004
-20 5 14 -1.3402 -0.0017
-20 6 1 -0.6781 -0.0065
-20 6 2 -1.8162 -0.0003
-20 6 3 3.9958 -0.0029
-20 6 4 -1.9389 0.0013
-20 6 5 0.6709 -0.0007
-20 6 6 -0.1097 0.0014
-20 6 7 1.9247 0.0015
-20 6 8 -2.0716 0.0005
-20 6 9 0.9147 0.0007
-20 6 10 3.9009 -0.0032
-20 6 11 1.8437 0.0009
-20 6 12 1.4603 -0.0018
-20 6 13 0.5913 0.0014
-20 6 14 0.4649 -0.0033
-20 7 1 -0.6137 -0.0001
-20 7 2 1.5129 -0.0036
-20 7 3 -3.3090 -0.0002
-20 7 4 3.1106 -0.0012
-20 7 5 -0.9651 0.0015
-20 7 6 3.1384 0.0021
-20 7 7 -0.0802 0.0004
-20 7 8 0.6774 -0.0006
-20 7 9 3.1919 0.0014
-20 7 10 -1.9607 -0.0015
-20 7 11 0.3515 0.0033
-20 7 12 1.1564 -0.0050
-20 7 13 -1.1139 0.0038
-20 8 1 -0.8074 0.0038
-20 8 2 0.0013 -0.0009
-20 8 3 0.7062 0.0024
-20 8 4 -0.6442 0.0008
-20 8 5 -1.9347 0.0004
-20 8 6 1.7235 -0.0007
-20 8 7 -1.4183 -0.0009
-20 8 8 0.8064 0.0021
-20 8 9 -1.1273 -0.0014
-20 8 10 0.1923 -0.0009
-20 8 11 1.8079 0.0002
-20 8 12 -1.7975 -0.0016
-20 8 13 1.4995 0.0032
-20 9 1 1.6354 0.0036
-20 9 2 -2.2579 -0.0011
-20 9 3 2.3504 0.0025
-20 9 4 -1.8470 -0.0006
-20 9 5 2.3554 -0.0017
-20 9 6 -0.0445 -0.0012
-20 9 7 -0.0340 -0.0012
-20 9 8 0.7190 0.0011
-20 9 9 -0.3549 0.0004
-20 9 10 1.5969 -0.0013
-20 9 11 -0.5278 0.0005
-20 9 12 1.0605 -0.0002
-20 9 13 0.8463 -0.0012
-20 10 1 -1.5196 -0.0033
-20 10 2 1.3077 0.0031
-20 10 3 -1.2231 -0.0017
-20 10 4 -1.5353 -0.0029
-20 10 5 0.2247 -0.0011
-20 10 6 -2.5275 -0.0031
-20 10 7 -0.5492 0.0022
-20 10 8 -0.9006 -0.0030
-20 10 9 0.0197 -0.0040
-20 10 10 -0.7707 0.0041
-20 10 11 -1.6109 0.0009
-20 10 12 -0.1078 -0.0031
-20 11 1 0.8577 -0.0058
-20 11 2 -1.5926 -0.0059
-20 11 3 2.1443 -0.0004
-20 11 4 -0.9803 -0.0037
-20 11 5 1.5011 -0.0022
-20 11 6 -0.2077 -0.0016
-20 11 7 0.6314 -0.0036
-20 11 8 0.4155 -0.0006
-20 11 9 -0.8001 0.0010
-20 11 10 0.2027 0.0014
-20 11 11 -0.2207 -0.0047
-20 12 1 0.1649 -0.0035
-20 12 2 2.1146 -0.0020
-20 12 3 -0.7725 -0.0039
-20 12 4 0.6983 -0.0018
-20 12 5 -0.1618 0.0019
-20 12 6 0.3711 0.0016
-20 12 7 1.3091 0.0014
-20 12 8 -0.1285 0.0023
-20 12 9 0.4856 -0.0004
-20 12 10 1.3660 0.0053
-20 13 1 -0.4060 -0.0064
-20 13 2 0.8488 0.0014
-20 13 3 -0.3626 -0.0023
-20 13 4 0.2787 -0.0001
-20 13 5 1.5725 -0.0006
-20 13 6 -0.0429 -0.0013
-20 13 7 -0.9880 0.0039
-20 13 8 1.1949 -0.0006
-20 13 9 -0.7543 0.0028
-20 14 1 -0.6786 -0.0004
-20 14 2 -0.4236 0.0042
-20 14 3 -1.4087 -0.0035
-20 14 4 -0.0378 0.0029
-20 14 5 -2.0217 -0.0025
-20 14 6 -0.1372 0.0043
-20 14 7 0.6169 0.0003
-20 15 1 1.9231 0.0042
-20 15 2 0.7309 0.0041
-20 15 3 0.8765 -0.0045
-20 15 4 0.0880 0.0026
-20 15 5 1.2932 -0.0029
-20 16 1 1.5316 0.0035
-19 -4 1 -0.1905 -0.0007
-19 -4 2 2.0862 -0.0007
-19 -4 3 3.2356 -0.0001
-19 -4 4 -0.9403 0.0002
-19 -4 5 2.2934 0.0010
-19 -4 6 -2.2642 -0.0010
-19 -4 7 2.0669 0.0005
-19 -3 1 -1.4155 0.0040
-19 -3 2 1.2305 -0.0035
-19 -3 3 -1.9696 0.0017
-19 -3 4 1.0200 -0.0003
-19 -3 5 -2.5871 0.0011
-19 -3 6 0.1894 0.0004
-19 -3 7 1.7717 -0.0027
-19 -3 8 0.0075 0.0036
-19 -3 9 4.5911 -0.0035
-19 -3 10 -2.7463 -0.0018
-19 -3 11 -1.3205 -0.0020
-19 -2 1 0.1663 -0.0005
-19 -2 2 1.8082 -0.0008
-19 -2 3 -1.3052 0.0005
-19 -2 4 0.7866 -0.0015
-19 -2 5 -0.3223 -0.0006
-19 -2 6 2.9687 0.0005
-19 -2 7 -3.0554 -0.0001
-19 -2 8 -1.2244 0.0004
-19 -2 9 -1.9275 -0.0013
-19 -2 10 -1.8722 0.0015
-19 -2 11 1.2600 -0.0006
-19 -2 12 -2.5819 0.0000
-19 -2 13 4.3424 -0.0023
-19 -1 1 -0.3046 -0.0019
-19 -1 2 0.8888 0.0050
-19 -1 3 1.0554 0.0002
-19 -1 4 1.2583 0.0031
-19 -1 5 -0.1157 0.0010
-19 -1 6 -1.0710 -0.0019
-19 -1 7 0.3247 0.0001
-19 -1 8 -2.3134 0.0005
-19 -1 9 -0.3650 -0.0016
-19 -1 10 0.3461 0.0003
-19 -1 11 -0.1044 -0.0002
-19 -1 12 2.0698 0.0014
-19 -1 13 -0.7852 -0.0004
-19 -1 14 0.0200 0.0015
-19 0 1 0.7684 0.0013
-19 0 2 0.9966 0.0032
-19 0 3 -1.4018 0.0019
-19 0 4 1.4992 0.0003
-19 0 5 -3.5001 0.0002
-19 0 6 2.5208 -0.0001
-19 0 7 -5.2319 0.0018
-19 0 8 3.0242 0.0009
-19 0 9 0.6554 0.0005
-19 0 10 -0.5157 0.0024
-19 0 11 0.4758 -0.0005
-19 0 12 1.2616 0.0032
-19 0 13 -1.8687 -0.0024
-19 0 14 0.7303 -0.0003
-19 0 15 1.3124 0.0001
-19 1 1 1.3177 0.0008
-19 1 2 -2.1428 0.0008
-19 1 3 -1.3551 0.0025
-19 1 4 -0.0740 0.0009
-19 1 5 -1.4498 0.0024
-19 1 6 2.9709 0.0005
-19 1 7 -2.5417 0.0023
-19 1 8 2.0317 -0.0013
-19 1 9 -4.0658 0.0004
-19 1 10 2.8108 0.0014
-19 1 11 -2.3350 0.0006
-19 1 12 -0.2324 0.0005
-19 1 13 1.2548 -0.0010
-19 1 14 4.8062 0.0023
-19 1 15 -1.7486 -0.0003
-19 1 16 1.0756 -0.0010
-19 2 1 1.9961 -0.0009
-19 2 2 -0.4406 0.0020
-19 2 3 6.3698 -0.0007
-19 2 4 -1.3028 0.0009
-19 2 5 3.4717 -0.0002
-19 2 6 -0.8830 0.0017
-19 2 7 -1.8269 0.0000
-19 2 8 2.1588 0.0005
-19 2 9 -0.5997 0.0006
-19 2 11 0.2743 -0.0000
-19 2 12 0.2089 -0.0014
-19 2 13 -0.3514 0.0002
-19 2 14 -1.9960 0.0001
-19 2 15 -0.2591 -0.0020
-19 2 16 -0.5498 0.0005
-19 3 1 -1.5884 0.0070
-19 3 2 1.5412 -0.0018
-19 3 3 -0.9365 0.0020
-19 3 4 -0.7590 -0.0000
-19 3 5 2.3978 0.0003
-19 3 6 -2.6158 0.0006
-19 3 7 3.1591 -0.0007
-19 3 8 -1.7019 -0.0016
-19 3 9 -1.0567 0.0004
-19 3 10 -0.4972 -0.0002
-19 3 11 0.1254 0.0021
-19 3 12 -1.3145 -0.0001
-19 3 13 0.1832 0.0000
-19 3 14 -2.1375 -0.0000
-19 3 15 0.1161 0.0005
-19 3 16 -0.9047 0.0016
-19 3 17 0.5260 -0.0033
-19 4 1 -0.0673 0.0037
-19 4 2 2.3593 -0.0002
-19 4 3 -1.3871 0.0014
-19 4 4 0.4002 0.0003
-19 4 5 0.3691 0.0045
-19 4 6 -2.3630 -0.0010
-19 4 7 -1.4694 0.0011
-19 4 8 -0.7252 -0.0006
-19 4 9 -0.8145 -0.0002
-19 4 10 1.1258 -0.0005
-19 4 11 -1.8912 -0.0009
-19 4 12 -1.3281 0.0003
-19 4 13 -0.4607 -0.0001
-19 4 14 -0.4309 0.0019
-19 4 15 -1.5828 0.0005
-19 4 16 -0.9107 -0.0014
-19 4 17 -0.6718 0.0021
-19 5 1 3.3596 -0.0020
-19 5 2 -2.8647 -0.0032
-19 5 3 -0.2517 0.0013
-19 5 4 2.8202 0.0007
-19 5 5 -0.2764 0.0009
-19 5 6 0.4728 0.0007
-19 5 7 3.9028 0.0001
-19 5 8 -1.2976 0.0009
-19 5 9 2.7204 0.0001
-19 5 10 -4.5054 0.0000
-19 5 11 2.6707 -0.0001
-19 5 12 -1.0043 -0.0026
-19 5 13 1.2664 0.0007
-19 5 14 -0.7385 -0.0009
-19 5 15 -0.3636 -0.0014
-19 5 16 -0.1434 0.0011
-19 5 17 -1.1179 0.0010
-19 6 1 -1.9745 -0.0012
-19 6 2 0.0315 -0.0063
-19 6 3 2.4004 -0.0020
-19 6 4 -1.3330 -0.0009
-19 6 5 2.5944 -0.0013
-19 6 6 -0.2899 0.0009
-19 6 7 3.1131 0.0013
-19 6 8 -0.6454 0.0011
-19 6 9 2.4033 -0.0014
-19 6 10 3.7872 -0.0017
-19 6 11 1.3893 -0.0016
-19 6 12 3.3589 -0.0012
-19 6 13 3.7136 -0.0003
-19 6 14 0.1697 -0.0025
-19 6 15 2.6429 0.0018
-19 6 16 1.7553 -0.0007
-19 6 17 -0.2129 -0.0002
-19 7 1 0.4010 0.0011
-19 7 2 -0.8052 -0.0008
-19 7 3 -0.7633 0.0016
-19 7 4 2.0799 -0.0030
-19 7 5 -1.2421 -0.0002
-19 7 6 0.9622 -0.0018
-19 7 7 -0.1455 -0.0020
-19 7 8 1.1017 -0.0014
-19 7 9 1.0847 0.0001
-19 7 10 -1.8119 -0.0003
-19 7 11 3.0835 0.0013
-19 7 12 0.8201 -0.0017
-19 7 13 -0.8614 0.0010
-19 7 14 1.4558 0.0000
-19 7 15 1.8474 0.0005
-19 7 16 -0.4264 -0.0016
-19 7 17 -0.9202 0.0019
-19 8 1 0.8280 0.0065
-19 8 2 1.1305 0.0028
-19 8 3 -1.1841 0.0023
-19 8 4 -1.5200 -0.0000
-19 8 5 -2.8403 -0.0010
-19 8 6 0.3984 -0.0019
-19 8 7 -1.4517 -0.0017
-19 8 8 -1.5707 -0.0021
-19 8 9 -0.2036 -0.0007
-19 8 10 -1.4837 0.0005
-19 8 11 0.0648 -0.0009
-19 8 12 -3.1118 -0.0001
-19 8 13 1.3489 0.0017
-19 8 14 0.1915 -0.0012
-19 8 15 0.2072 0.0032
-19 8 16 0.1028 0.0008
-19 9 1 1.3257 -0.0019
-19 9 2 -3.4344 0.0006
-19 9 3 3.1712 -0.0010
-19 9 4 -1.4130 -0.0004
-19 9 5 2.4165 -0.0016
-19 9 6 -0.9058 -0.0024
-19 9 7 1.3669 -0.0028
-19 9 8 -0.5168 0.0015
-19 9 9 -1.2823 -0.0017
-19 9 10 1.5459 -0.0018
-19 9 11 -0.5652 0.0006
-19 9 12 1.4434 0.0008
-19 9 13 -1.4005 -0.0009
-19 9 14 1.5045 0.0009
-19 9 15 -1.6552 -0.0035
-19 9 16 0.4471 0.0018
-19 10 1 -1.0294 -0.0054
-19 10 2 0.1227 -0.0059
-19 10 3 -0.1578 -0.0044
-19 10 4 -1.7787 -0.0018
-19 10 5 -0.6918 -0.0015
-19 10 6 -0.2298 -0.0016
-19 10 7 -1.9206 0.0011
-19 10 8 0.1530 -0.0021
-19 10 9 0.3570 -0.0004
-19 10 10 0.7609 0.0029
-19 10 11 -1.9357 -0.0002
-19 10 12 2.8940 0.0008
-19 10 13 -1.2903 0.0006
-19 10 14 2.3448 -0.0002
-19 10 15 0.8547 0.0001
-19 11 1 -0.3754 -0.0079
-19 11 2 1.1169 -0.0019
-19 11 3 0.4217 -0.0025
-19 11 4 1.3675 -0.0035
-19 11 5 0.9931 -0.0021
-19 11 6 1.7120 -0.0012
-19 11 7 -0.2975 0.0016
-19 11 8 3.0532 -0.0001
-19 11 9 -1.9520 -0.0013
-19 11 10 1.1901 0.0014
-19 11 11 1.4621 0.0004
-19 11 12 -2.2545 0.0028
-19 11 13 1.6218 0.0016
-19 11 14 1.2250 0.0041
-19 12 1 0.7651 0.0006
-19 12 2 1.1186 -0.0023
-19 12 3 0.2631 0.0006
-19 12 4 -1.4241 -0.0004
-19 12 5 0.1899 0.0008
-19 12 6 -0.9210 0.0019
-19 12 7 0.4286 -0.0015
-19 12 8 -1.7376 0.0018
-19 12 9 1.0779 0.0018
-19 12 10 -1.4248 0.0031
-19 12 11 -3.2018 -0.0025
-19 12 12 0.1195 0.0030
-19 12 13 -1.8485 0.0030
-19 13 1 1.1758 -0.0025
-19 13 2 0.0167 0.0106
-19 13 3 0.9443 -0.0022
-19 13 4 -0.5992 0.0044
-19 13 5 2.7845 -0.0033
-19 13 6 -4.2726 0.0008
-19 13 7 3.4375 0.0010
-19 13 8 -1.1822 0.0002
-19 13 9 -1.4442 0.0018
-19 13 10 -0.8482 -0.0007
-19 13 11 2.1901 0.0009
-19 13 12 -1.1849 0.0016
-19 14 1 0.1409 -0.0070
-19 14 2 -0.2297 0.0092
-19 14 3 0.4196 -0.0029
-19 14 4 -0.1951 0.0020
-19 14 5 -1.0190 -0.0023
-19 14 6 1.5647 0.0004
-19 14 7 -0.0824 0.0011
-19 14 8 -2.9677 0.0010
-19 14 9 2.2251 0.0016
-19 14 10 1.0689 -0.0013
-19 14 11 -1.6794 0.0038
-19 15 1 0.0543 0.0070
-19 15 2 1.6620 -0.0019
-19 15 3 -1.0974 -0.0024
-19 15 4 2.2986 0.0009
-19 15 5 -1.6409 -0.0020
-19 15 6 0.8092 0.0008
-19 15 7 -3.3916 -0.0007
-19 15 8 1.6452 -0.0020
-19 15 9 -0.1124 -0.0005
-19 16 1 -1.5890 0.0043
-19 16 2 -0.5528 -0.0047
-19 16 3 -1.3151 0.0037
-19 16 4 -0.4976 -0.0030
-19 16 5 -1.3297 0.0006
-19 16 6 -0.2763 0.0024
-19 16 7 1.0974 -0.0025
-19 17 1 -1.0282 -0.0008
-19 17 2 -1.7848 -0.0013
-19 17 3 -0.8425 0.0011
-19 17 4 -0.7714 0.0006
-18 -6 1 -1.7180 -0.0007
-18 -6 2 2.9684 -0.0060
-18 -6 3 -3.4757 -0.0005
-18 -6 4 0.8689 -0.0029
-18 -6 5 1.3218 0.0007
-18 -6 6 -0.8861 -0.0033
-18 -6 7 2.2682 0.0021
-18 -6 8 0.9211 -0.0004
-18 -6 9 3.1828 0.0010
-18 -5 1 3.8571 -0.0032
-18 -5 2 -3.3661 -0.0038
-18 -5 3 1.0215 -0.0009
-18 -5 4 0.9993 -0.0005
-18 -5 5 -0.8880 0.0013
-18 -5 6 -0.2740 0.0002
-18 -5 7 1.2995 0.0022
-18 -5 8 -0.1367 -0.0017
-18 -5 9 -0.4137 -0.0002
-18 -5 10 -5.4203 0.0012
-18 -5 11 3.8689 -0.0034
-18 -5 12 -1.4873 0.0046
-18 -4 1 1.3007 -0.0029
-18 -4 2 0.8372 0.0031
-18 -4 3 3.8925 -0.0011
-18 -4 4 0.3667 0.0016
-18 -4 5 3.7388 -0.0007
-18 -4 6 -3.5007 0.0019
-18 -4 7 3.4996 -0.0010
-18 -4 8 -4.9678 -0.0001
-18 -4 9 1.0384 0.0027
-18 -4 10 4.6521 -0.0003
-18 -4 11 2.1407 0.0000
-18 -4 12 -0.5627 -0.0002
-18 -4 13 4.6742 -0.0004
-18 -4 14 -3.1813 0.0069
-18 -3 1 -2.6511 -0.0007
-18 -3 2 -0.8273 0.0035
-18 -3 3 -0.4072 0.0011
-18 -3 4 -0.4955 0.0028
-18 -3 5 -3.5373 -0.0007
-18 -3 6 1.2627 0.0016
-18 -3 7 2.7076 -0.0002
-18 -3 8 -1.0699 0.0007
-18 -3 9 4.5797 -0.0001
-18 -3 10 -3.7322 -0.0023
-18 -3 11 -0.3368 0.0008
-18 -3 12 -1.2083 0.0016
-18 -3 13 -4.0588 -0.0002
-18 -3 14 0.2576 0.0007
-18 -3 15 0.6689 -0.0028
-18 -2 1 0.7935 0.0035
-18 -2 2 -1.4314 0.0007
-18 -2 3 0.0275 0.0003
-18 -2 4 1.3646 -0.0007
-18 -2 5 -1.1980 0.0006
-18 -2 6 3.6836 0.0001
-18 -2 7 -4.2513 -0.0020
-18 -2 8 1.8316 0.0015
-18 -2 9 -2.9761 0.0012
-18 -2 10 -0.3861 0.0011
-18 -2 11 -0.5824 0.0004
-18 -2 12 0.3269 -0.0006
-18 -2 13 3.9936 0.0001
-18 -2 14 0.8324 -0.0018
-18 -2 15 1.4243 -0.0004
-18 -2 16 3.6245 -0.0006
-18 -2 17 1.8842 -0.0043
-18 -1 1 -0.2967 -0.0010
-18 -1 2 2.8839 0.0007
-18 -1 3 1.9044 0.0001
-18 -1 4 0.9729 0.0012
-18 -1 5 -0.1987 0.0003
-18 -1 6 3.8321 -0.0002
-18 -1 7 -2.0725 0.0007
-18 -1 8 -0.7923 0.0005
-18 -1 9 0.0500 -0.0006
-18 -1 10 1.3938 0.0000
-18 -1 11 -0.3323 0.0014
-18 -1 12 3.1650 0.0006
-18 -1 13 0.5278 0.0010
-18 -1 14 2.3024 -0.0002
-18 -1 15 0.3925 -0.0024
-18 -1 16 2.1041 -0.0008
-18 -1 17 -1.0119 -0.0016
-18 0 1 0.3199 0.0035
-18 0 2 2.3414 -0.0028
-18 0 3 2.1060 0.0011
-18 0 4 -1.6877 -0.0002
-18 0 5 2.5860 0.0004
-18 0 6 -2.0084 0.0006
-18 0 7 -1.6212 0.0009
-18 0 8 3.3763 0.0019
-18 0 9 -2.3148 0.0009
-18 0 10 -0.7132 0.0015
-18 0 11 0.8060 0.0009
-18 0 12 -1.2487 0.0010
-18 0 13 -4.4154 -0.0002
-18 0 14 -2.0534 -0.0010
-18 0 15 1.4006 0.0007
-18 0 16 -1.5675 0.0010
-18 0 17 -1.7218 -0.0008
-18 0 18 0.2796 0.0015
-18 1 1 1.1006 -0.0016
-18 1 2 -1.1093 -0.0007
-18 1 3 -2.5923 0.0052
-18 1 4 2.8118 0.0005
-18 1 5 0.3551 0.0027
-18 1 6 3.1976 0.0011
-18 1 7 0.4044 -0.0000
-18 1 8 1.2613 0.0004
-18 1 9 -1.0519 0.0001
-18 1 10 2.2174 -0.0002
-18 1 11 -3.2733 -0.0001
-18 1 12 -0.4346 0.0005
-18 1 13 -0.1585 0.0004
-18 1 14 2.7614 0.0012
-18 1 15 -0.1220 0.0012
-18 1 16 -0.2639 0.0008
-18 1 17 1.7860 -0.0017
-18 1 18 2.6433 0.0018
-18 1 19 -0.1167 0.0017
-18 2 1 1.1021 -0.0008
-18 2 2 1.2964 0.0014
-18 2 3 2.3098 0.0016
-18 2 4 1.0789 -0.0012
-18 2 5 1.6894 0.0015
-18 2 6 -0.1286 -0.0001
-18 2 7 0.1781 0.0022
-18 2 8 -0.2469 0.0006
-18 2 9 -0.7248 -0.0011
-18 2 10 0.0066 -0.0005
-18 2 11 -0.9352 -0.0007
-18 2 12 -1.4607 -0.0005
-18 2 13 0.1833 -0.0009
-18 2 14 0.2698 -0.0010
-18 2 15 -2.6188 -0.0011
-18 2 16 -1.2066 0.0010
-18 2 17 0.3900 0.0006
-18 2 18 -0.7715 0.0022
-18 2 19 -2.0899 -0.0020
-18 3 1 -3.9858 -0.0027
-18 3 2 -0.8796 0.0027
-18 3 3 0.6665 -0.0019
-18 3 4 -1.8665 -0.0008
-18 3 5 1.3459 0.0020
-18 3 6 -0.5360 -0.0001
-18 3 7 1.9469 -0.0000
-18 3 8 -2.3248 -0.0013
-18 3 9 3.7966 -0.0002
-18 3 10 -3.1970 -0.0000
-18 3 11 4.2258 -0.0002
-18 3 12 -1.5089 0.0006
-18 3 13 2.1201 -0.0009
-18 3 14 -3.1622 0.0004
-18 3 15 -0.1628 0.0002
-18 3 16 -2.0733 -0.0012
-18 3 17 -0.6384 -0.0031
-18 3 18 -2.1890 0.0002
-18 3 19 0.0158 -0.0012
-18 4 1 -1.3356 0.0033
-18 4 2 3.4637 -0.0041
-18 4 3 -2.7874 -0.0017
-18 4 4 1.3715 -0.0004
-18 4 5 3.1003 0.0010
-18 4 6 -2.3325 -0.0009
-18 4 7 2.6676 0.0013
-18 4 8 1.3861 -0.0005
-18 4 9 2.7310 -0.0004
-18 4 10 2.5667 -0.0006
-18 4 11 -0.1660 -0.0005
-18 4 12 2.7919 0.0010
-18 4 13 1.1686 -0.0022
-18 4 14 0.2589 0.0013
-18 4 15 1.1049 0.0004
-18 4 16 0.5630 0.0002
-18 4 17 0.9414 0.0018
-18 4 18 -2.3569 0.0021
-18 4 19 -1.1351 -0.0017
-18 5 1 2.4160 0.0052
-18 5 2 -1.4825 -0.0056
-18 5 3 0.7810 0.0012
-18 5 4 2.2695 -0.0031
-18 5 5 -0.6395 0.0008
-18 5 6 2.4059 -0.0023
-18 5 7 2.4013 -0.0002
-18 5 8 0.3370 -0.0004
-18 5 9 0.1188 -0.0007
-18 5 10 -1.8389 0.0010
-18 5 11 3.2886 -0.0009
-18 5 12 -3.1561 -0.0008
-18 5 13 2.6810 0.0003
-18 5 14 1.0396 0.0017
-18 5 15 1.6811 -0.0006
-18 5 16 -1.0412 0.0007
-18 5 17 1.1941 0.0012
-18 5 18 -2.8320 0.0010
-18 5 19 0.2704 -0.0010
-18 6 1 0.6324 0.0055
-18 6 2 -0.6864 -0.0074
-18 6 3 -1.5746 0.0050
-18 6 4 -0.6586 -0.0033
-18 6 5 -0.5941 0.0009
-18 6 6 -0.5091 0.0005
-18 6 7 -0.3344 0.0002
-18 6 8 -2.7248 0.0003
-18 6 9 3.8664 -0.0004
-18 6 10 -2.4891 -0.0008
-18 6 11 1.2174 -0.0009
-18 6 12 2.4887 -0.0014
-18 6 13 4.8734 -0.0018
-18 6 14 0.5343 -0.0011
-18 6 15 3.4955 -0.0004
-18 6 16 4.5731 0.0005
-18 6 17 1.5008 0.0020
-18 6 18 2.2440 -0.0012
-18 6 19 3.9065 0.0041
-18 7 1 0.8609 0.0032
-18 7 2 -2.9300 0.0045
-18 7 3 3.0227 0.0010
-18 7 4 -0.8923 0.0020
-18 7 5 0.5450 -0.0014
-18 7 6 -2.9655 -0.0012
-18 7 7 1.6315 -0.0028
-18 7 8 -0.2716 -0.0003
-18 7 9 0.2297 -0.0013
-18 7 10 0.5183 0.0009
-18 7 11 4.0493 -0.0005
-18 7 12 0.7561 0.0009
-18 7 13 -0.0208 -0.0001
-18 7 14 1.5835 0.0008
-18 7 15 1.2708 -0.0020
-18 7 16 1.7302 0.0012
-18 7 17 -0.7072 -0.0007
-18 7 18 1.2389 0.0017
-18 7 19 -3.3955 0.0033
-18 8 1 2.5533 -0.0052
-18 8 2 -0.1451 0.0045
-18 8 3 0.0375 -0.0014
-18 8 4 -3.1530 -0.0001
-18 8 5 -0.4793 0.0004
-18 8 6 -1.0014 -0.0007
-18 8 7 -2.1177 -0.0009
-18 8 8 0.5020 -0.0009
-18 8 9 -1.4062 -0.0006
-18 8 10 -2.0670 -0.0001
-18 8 11 -2.5851 -0.0001
-18 8 12 -1.4349 0.0009
-18 8 13 -1.3087 -0.0001
-18 8 14 -0.1817 0.0020
-18 8 15 -0.2803 0.0015
-18 8 16 0.6627 0.0012
-18 8 17 -1.4968 0.0022
-18 8 18 0.6144 0.0017
-18 8 19 0.0037 0.0023
-18 9 1 -2.7216 -0.0063
-18 9 2 0.6734 0.0012
-18 9 3 -0.5259 -0.0055
-18 9 4 3.0114 0.0019
-18 9 5 -1.1355 0.0003
-18 9 6 2.3372 -0.0007
-18 9 7 0.9728 0.0020
-18 9 8 0.0542 -0.0015
-18 9 9 -2.4982 -0.0006
-18 9 10 3.3542 -0.0006
-18 9 11 -1.6787 -0.0003
-18 9 12 1.3558 -0.0002
-18 9 13 -0.1343 0.0015
-18 9 14 1.5836 0.0006
-18 9 15 -0.2286 -0.0004
-18 9 16 0.9318 0.0016
-18 9 17 0.4952 -0.0010
-18 9 18 2.9319 0.0013
-18 10 1 -0.8842 -0.0026
-18 10 2 1.2805 -0.0032
-18 10 3 -0.2587 -0.0011
-18 10 4 -0.7960 0.0004
-18 10 5 0.5504 -0.0010
-18 10 6 -0.3230 0.0002
-18 10 7 -0.9058 -0.0004
-18 10 8 -0.0443 0.0017
-18 10 9 2.1038 0.0009
-18 10 10 -2.0810 -0.0006
-18 10 11 1.3463 0.0001
-18 10 12 2.8445 -0.0000
-18 10 13 -2.5457 0.0016
-18 10 14 2.8801 0.0002
-18 10 15 1.9690 -0.0001
-18 10 16 2.7007 0.0030
-18 10 17 2.4390 -0.0021
-18 10 18 2.5110 -0.0005
-18 11 1 1.0911 0.0096
-18 11 2 1.3589 0.0016
-18 11 3 2.2669 0.0007
-18 11 4 0.7469 0.0016
-18 11 5 1.5282 -0.0022
-18 11 6 -0.2038 0.0020
-18 11 7 1.8329 0.0001
-18 11 8 -0.5733 -0.0006
-18 11 9 -0.6887 -0.0004
-18 11 10 0.7817 0.0002
-18 11 11 0.4245 0.0014
-18 11 12 -5.6172 -0.0001
-18 11 13 3.0116 0.0010
-18 11 14 -0.5377 0.0013
-18 11 15 -0.8419 0.0053
-18 11 16 -0.1483 0.0009
-18 11 17 1.0595 -0.0006
-18 12 1 1.6572 0.0014
-18 12 2 2.2388 0.0060
-18 12 3 0.2518 0.0019
-18 12 4 -0.7866 0.0027
-18 12 5 0.9913 -0.0009
-18 12 6 -0.4694 -0.0018
-18 12 7 -1.6531 -0.0008
-18 12 8 -0.1661 -0.0007
-18 12 9 0.9702 0.0005
-18 12 10 -3.9930 0.0002
-18 12 11 -2.1073 0.0005
-18 12 12 -0.8376 -0.0007
-18 12 13 -3.0628 0.0018
-18 12 14 -4.0640 0.0001
-18 12 15 -3.0633 0.0015
-18 12 16 -1.3012 -0.0009
-18 13 1 1.5255 0.0038
-18 13 2 -0.1626 0.0005
-18 13 3 0.2697 0.0040
-18 13 4 2.0227 0.0019
-18 13 5 -0.3598 -0.0012
-18 13 6 -1.3113 0.0006
-18 13 7 2.2356 -0.0030
-18 13 8 0.5514 0.0011
-18 13 9 -3.5399 -0.0001
-18 13 10 2.4204 0.0016
-18 13 11 1.2494 -0.0028
-18 13 12 0.5333 0.0009
-18 13 13 -1.6170 0.0004
-18 13 14 0.4197 -0.0026
-18 13 15 0.3323 -0.0013
-18 14 1 -0.5919 -0.0056
-18 14 2 -1.1645 0.0021
-18 14 3 -0.2113 0.0011
-18 14 4 0.3436 -0.0009
-18 14 5 -0.6651 -0.0002
-18 14 6 2.5669 -0.0001
-18 14 7 0.2286 0.0009
-18 14 8 -0.1512 0.0007
-18 14 9 1.2690 -0.0025
-18 14 10 3.6613 -0.0010
-18 14 11 0.0198 0.0013
-18 14 12 -0.4244 0.0017
-18 14 13 2.2939 -0.0033
-18 14 14 1.0545 -0.0003
-18 15 1 -0.9455 -0.0030
-18 15 2 -0.8905 -0.0004
-18 15 3 0.0597 -0.0008
-18 15 4 0.3860 -0.0011
-18 15 5 -1.2932 -0.0005
-18 15 6 0.9727 -0.0017
-18 15 7 -1.0393 0.0019
-18 15 8 1.0627 -0.0036
-18 15 9 2.4429 0.0006
-18 15 10 1.5032 -0.0021
-18 15 11 0.2300 -0.0003
-18 15 12 2.6591 -0.0044
-18 16 1 -2.4829 0.0008
-18 16 2 -0.3942 0.0001
-18 16 3 -0.7278 -0.0031
-18 16 4 -2.3521 -0.0021
-18 16 5 0.4728 -0.0005
-18 16 6 -0.7062 0.0000
-18 16 7 1.8115 0.0001
-18 16 8 -1.5621 -0.0032
-18 16 9 1.3797 0.0009
-18 16 10 -2.0848 -0.0014
-18 16 11 -0.5260 -0.0008
-18 17 1 -1.5389 -0.0000
-18 17 2 1.2411 -0.0017
-18 17 3 -0.7093 0.0013
-18 17 4 1.9662 -0.0011
-18 17 5 1.1679 -0.0021
-18 17 6 1.7026 0.0003
-18 17 7 -0.7135 -0.0007
-18 17 8 1.8005 -0.0006
-18 17 9 0.1362 0.0021
-18 18 1 1.8630 -0.0005
-18 18 2 3.5866 0.0017
-18 18 3 1.6522 -0.0025
-18 18 4 2.8280 -0.0019
-18 18 5 -1.4900 -0.0005
-18 18 6 2.0942 0.0004
-18 19 1 -0.1003 0.0031
-18 19 2 2.2741 -0.0014
-17 -8 1 -0.9199 -0.0057
-17 -8 2 0.7114 0.0003
-17 -8 3 -1.0677 0.0026
-17 -8 4 0.7763 -0.0014
-17 -8 5 1.5353 -0.0020
-17 -8 6 0.2446 0.0000
-17 -8 7 2.1842 0.0006
-17 -8 8 0.6971 -0.0028
-17 -7 1 -2.7165 -0.0017
-17 -7 2 0.6119 -0.0006
-17 -7 3 0.6162 -0.0024
-17 -7 4 -1.1691 -0.0009
-17 -7 5 0.5879 -0.0003
-17 -7 6 -2.3536 0.0012
-17 -7 7 -0.0512 -0.0007
-17 -7 8 -2.2713 -0.0013
-17 -7 9 0.7193 -0.0001
-17 -7 10 -0.5346 -0.0000
-17 -7 11 2.5007 0.0019
-17 -7 12 -2.5317 -0.0023
-17 -6 1 -1.0776 -0.0006
-17 -6 2 1.8791 -0.0015
-17 -6 3 -3.0862 -0.0041
-17 -6 4 2.2754 -0.0017
-17 -6 5 0.2481 0.0015
-17 -6 6 -1.5998 -0.0011
-17 -6 7 3.3837 0.0017
-17 -6 8 -2.6328 0.0008
-17 -6 9 5.4954 -0.0005
-17 -6 10 -0.9221 0.0012
-17 -6 11 -0.6562 -0.0015
-17 -6 12 -0.3379 -0.0009
-17 -6 13 0.2783 0.0029
-17 -6 14 -2.3207 -0.0013
-17 -6 15 0.7173 -0.0007
-17 -5 1 5.0342 0.0021
-17 -5 2 -3.5725 -0.0021
-17 -5 3 1.3007 -0.0005
-17 -5 4 -2.0250 0.0007
-17 -5 6 0.7066 0.0011
-17 -5 7 -0.4149 -0.0001
-17 -5 8 2.0789 -0.0012
-17 -5 9 -2.3284 -0.0001
-17 -5 10 -4.8109 0.0005
-17 -5 11 3.3192 -0.0012
-17 -5 12 -3.1059 0.0022
-17 -5 13 2.1395 -0.0033
-17 -5 14 0.9402 0.0010
-17 -5 15 -1.2823 0.0019
-17 -5 16 1.6865 -0.0005
-17 -4 1 4.6954 0.0069
-17 -4 2 -3.2856 -0.0025
-17 -4 3 3.3904 0.0033
-17 -4 4 1.4717 0.0009
-17 -4 5 2.1599 -0.0013
-17 -4 6 -2.3016 -0.0008
-17 -4 7 0.6631 -0.0011
-17 -4 8 -1.6844 0.0007
-17 -4 9 -0.1560 0.0012
-17 -4 10 4.7315 0.0015
-17 -4 11 -0.6192 0.0001
-17 -4 12 3.2362 0.0017
-17 -4 13 3.8875 0.0023
-17 -4 14 -2.9006 0.0023
-17 -4 15 3.7835 0.0002
-17 -4 16 0.9899 0.0004
-17 -4 17 0.5869 -0.0011
-17 -4 18 -0.3856 -0.0010
-17 -3 1 -4.3586 -0.0034
-17 -3 2 -0.4442 0.0036
-17 -3 3 -0.2993 0.0023
-17 -3 4 -1.7535 0.0013
-17 -3 5 -1.1904 0.0012
-17 -3 6 0.2328 0.0020
-17 -3 7 3.3709 0.0002
-17 -3 8 -1.1544 -0.0003
-17 -3 9 2.8626 0.0004
-17 -3 10 -0.8881 0.0006
-17 -3 11 0.3253 0.0022
-17 -3 12 -0.9773 0.0001
-17 -3 13 -2.8673 0.0002
-17 -3 14 1.0467 0.0012
-17 -3 15 0.2988 -0.0025
-17 -3 16 -0.4198 0.0013
-17 -3 17 1.2843 -0.0022
-17 -3 18 1.6285 -0.0009
-17 -3 19 3.3155 0.0010
-17 -2 1 0.3204 -0.0043
-17 -2 2 -1.7729 0.0018
-17 -2 3 0.9490 0.0003
-17 -2 4 0.9431 0.0012
-17 -2 5 -0.9126 -0.0004
-17 -2 6 0.6750 -0.0005
-17 -2 7 0.2578 0.0005
-17 -2 8 -0.3675 0.0010
-17 -2 9 -0.8017 0.0023
-17 -2 10 -0.8104 -0.0003
-17 -2 11 -1.1813 -0.0002
-17 -2 12 1.4172 0.0003
-17 -2 13 0.7474 0.0000
-17 -2 14 0.9010 -0.0015
-17 -2 15 3.2186 -0.0005
-17 -2 16 1.8558 -0.0019
-17 -2 17 1.2028 -0.0015
-17 -2 18 0.1945 0.0011
-17 -2 19 0.3262 -0.0024
-17 -1 1 1.3445 0.0005
-17 -1 2 1.1057 -0.0035
-17 -1 3 2.8570 -0.0011
-17 -1 4 2.2816 -0.0028
-17 -1 5 -0.3811 0.0003
-17 -1 6 6.5269 0.0009
-17 -1 7 -3.5510 0.0002
-17 -1 8 2.2758 0.0004
-17 -1 9 0.7589 -0.0018
-17 -1 10 -1.0901 0.0003
-17 -1 11 0.1749 -0.0002
-17 -1 12 2.0195 -0.0005
-17 -1 13 0.4170 0.0012
-17 -1 14 0.5813 -0.0016
-17 -1 15 -1.3506 0.0005
-17 -1 16 -0.1928 -0.0008
-17 -1 17 0.6725 -0.0001
-17 -1 18 0.9086 -0.0007
-17 -1 19 0.1323 0.0001
-17 -1 20 2.2565 -0.0019
-17 0 1 -2.5876 0.0035
-17 0 2 2.9967 -0.0047
-17 0 4 -3.5275 -0.0023
-17 0 5 3.3820 0.0003
-17 0 6 -2.7380 0.0002
-17 0 7 1.0619 -0.0002
-17 0 8 0.0086 -0.0002
-17 0 9 -2.0279 0.0010
-17 0 10 -0.3211 0.0002
-17 0 11 0.4508 0.0010
-17 0 12 -3.2472 -0.0014
-17 0 13 -5.2355 0.0005
-17 0 14 -2.4926 -0.0007
-17 0 15 -2.2381 0.0003
-17 0 16 -0.9728 0.0008
-17 0 17 -2.9993 0.0012
-17 0 18 -0.4655 0.0008
-17 0 19 -0.6888 -0.0005
-17 0 20 -1.5077 0.0020
-17 0 21 -1.1072 -0.0015
-17 1 6 0.2656 0.0011
-17 1 7 4.1123 -0.0016
-17 1 8 2.3468 -0.0007
-17 1 9 2.2585 0.0001
-17 1 10 0.8513 -0.0022
-17 1 11 2.3183 -0.0009
-17 1 12 -0.2470 0.0007
-17 1 13 -0.0383 0.0009
-17 1 14 2.0024 0.0016
-17 1 15 0.1177 0.0002
-17 1 16 0.7457 0.0014
-17 1 17 -1.3071 -0.0015
-17 1 18 2.9144 0.0013
-17 1 19 -1.3827 -0.0003
-17 1 20 1.8130 0.0008
-17 1 21 -0.7027 0.0008
-17 2 1 0.2259 -0.0023
-17 2 2 2.1428 0.0030
-17 2 3 -4.0687 0.0021
-17 2 4 5.3678 -0.0015
-17 2 5 -2.9619 0.0016
-17 2 6 2.7530 0.0004
-17 2 7 0.8460 0.0011
-17 2 8 -0.6476 0.0005
-17 2 9 0.7870 -0.0007
-17 2 10 2.0659 0.0001
-17 2 11 -0.2039 -0.0009
-17 2 12 -0.1199 0.0008
-17 2 13 2.9120 -0.0014
-17 2 14 0.9861 -0.0009
-17 2 15 0.1341 0.0003
-17 2 16 -1.5644 0.0002
-17 2 17 0.2210 0.0003
-17 2 18 -1.6986 -0.0003
-17 2 19 -0.7159 0.0004
-17 2 20 1.1530 -0.0001
-17 2 21 0.9567 0.0008
-17 3 1 -3.9869 0.0018
-17 3 2 -1.3500 -0.0026
-17 3 3 -0.6232 -0.0005
-17 3 4 -3.3604 -0.0023
-17 3 5 -1.0709 0.0024
-17 3 6 2.0423 -0.0018
-17 3 7 -1.8456 0.0005
-17 3 8 -1.1801 0.0002
-17 3 9 2.0305 -0.0013
-17 3 10 0.7358 0.0004
-17 3 11 3.1655 -0.0012
-17 3 12 -1.4107 0.0020
-17 3 13 5.6885 0.0001
-17 3 14 -1.3588 0.0010
-17 3 15 1.5407 0.0001
-17 3 16 -3.4006 -0.0021
-17 3 17 2.9672 -0.0003
-17 3 18 -2.2649 -0.0013
-17 3 19 0.1238 0.0000
-17 3 20 -3.9278 -0.0008
-17 3 21 -1.4515 -0.0006
-17 4 1 2.2229 0.0000
-17 4 2 -0.8882 -0.0058
-17 4 3 -0.0473 -0.0032
-17 4 4 0.5972 -0.0052
-17 4 5 3.7521 -0.0025
-17 4 6 -1.1487 -0.0019
-17 4 7 1.9283 -0.0012
-17 4 8 3.3313 0.0008
-17 4 9 4.5010 -0.0007
-17 4 10 -0.8239 0.0008
-17 4 11 1.5499 0.0013
-17 4 12 4.0556 -0.0006
-17 4 13 0.6325 -0.0014
-17 4 14 0.2253 -0.0000
-17 4 15 4.4205 -0.0002
-17 4 16 2.9440 0.0015
-17 4 17 1.9585 0.0000
-17 4 18 -0.3299 0.0023
-17 4 19 0.0341 -0.0001
-17 4 20 -0.3590 0.0008
-17 4 21 -1.5128 0.0043
-17 5 1 0.2186 0.0077
-17 5 2 1.0460 -0.0058
-17 5 3 0.7812 0.0008
-17 5 4 -0.3250 -0.0006
-17 5 5 0.6165 -0.0023
-17 5 6 -2.4217 -0.0007
-17 5 7 2.2724 -0.0009
-17 5 8 -2.5805 -0.0013
-17 5 9 -2.0754 -0.0005
-17 5 10 0.4675 -0.0002
-17 5 11 -1.4757 -0.0007
-17 5 12 -2.1446 0.0012
-17 5 13 0.9176 -0.0007
-17 5 14 3.1295 0.0016
-17 5 15 0.8288 -0.0015
-17 5 16 0.9946 0.0013
-17 5 17 3.7146 0.0004
-17 5 18 -1.9999 0.0026
-17 5 19 0.4449 0.0001
-17 5 20 0.1898 0.0051
-17 5 21 -0.2018 -0.0016
-17 6 1 1.1390 -0.0049
-17 6 2 -2.1509 0.0039
-17 6 3 -3.3459 0.0028
-17 6 4 -2.2809 0.0007
-17 6 5 -2.7825 0.0044
-17 6 6 -2.1799 0.0013
-17 6 7 -2.8040 0.0024
-17 6 8 -2.7567 0.0007
-17 6 9 0.5315 0.0006
-17 6 10 -5.3808 0.0016
-17 6 11 1.4307 -0.0004
-17 6 12 1.1237 -0.0012
-17 6 13 2.1798 -0.0018
-17 6 14 1.5276 -0.0001
-17 6 15 2.7060 -0.0009
-17 6 16 4.5367 0.0010
-17 6 17 1.4907 0.0015
-17 6 18 5.1294 -0.0003
-17 6 19 5.3411 0.0036
-17 6 20 1.0247 0.0009
-17 6 21 0.6931 0.0033
-17 7 1 -0.2769 -0.0002
-17 7 2 -0.1250 0.0034
-17 7 3 1.1048 0.0009
-17 7 4 1.9242 0.0027
-17 7 5 -1.9135 0.0010
-17 7 6 0.7124 0.0025
-17 7 7 0.0893 0.0005
-17 7 8 -1.2100 0.0010
-17 7 9 2.1042 0.0016
-17 7 10 2.7286 -0.0000
-17 7 11 2.8764 0.0000
-17 7 12 0.9170 0.0017
-17 7 13 0.2927 0.0007
-17 7 14 1.8585 0.0002
-17 7 15 -0.8974 -0.0002
-17 7 16 2.1151 -0.0006
-17 7 17 0.7709 -0.0008
-17 7 18 -0.3125 -0.0002
-17 7 19 -0.6586 0.0015
-17 7 20 -1.3851 0.0014
-17 7 21 -1.8289 0.0008
-17 8 1 2.1932 -0.0023
-17 8 2 0.7449 0.0021
-17 8 3 1.4413 -0.0052
-17 8 4 -1.2612 0.0011
-17 8 5 2.9992 0.0006
-17 8 6 -2.1627 0.0018
-17 8 7 0.4737 0.0006
-17 8 8 2.4348 0.0020
-17 8 9 -2.2889 -0.0009
-17 8 10 -2.5714 -0.0002
-17 8 11 -2.7584 0.0004
-17 8 12 -2.2866 -0.0010
-17 8 13 -2.5729 0.0006
-17 8 14 -0.5423 0.0011
-17 8 15 -1.0960 0.0004
-17 8 16 2.1230 0.0020
-17 8 17 -2.1411 -0.0009
-17 8 18 1.9940 0.0008
-17 8 19 0.8729 0.0001
-17 8 20 -1.4729 -0.0019
-17 8 21 4.2306 0.0003
-17 9 1 -1.4120 0.0016
-17 9 2 1.7846 -0.0014
-17 9 3 0.8947 0.0009
-17 9 4 1.9126 0.0022
-17 9 5 -1.2339 0.0019
-17 9 6 2.8300 0.0008
-17 9 7 0.5360 0.0011
-17 9 8 -2.3757 -0.0003
-17 9 9 -0.6461 0.0004
-17 9 10 -0.1263 -0.0007
-17 9 11 -3.7037 -0.0007
-17 9 12 0.1900 -0.0008
-17 9 13 1.2780 -0.0001
-17 9 14 -1.1989 0.0003
-17 9 15 0.5626 0.0006
-17 9 16 2.1680 0.0001
-17 9 17 1.5320 0.0010
-17 9 18 4.4713 0.0011
-17 9 19 0.9685 -0.0010
-17 9 20 4.3794 0.0009
-17 10 1 0.7534 0.0063
-17 10 2 2.2111 0.0057
-17 10 3 -0.8349 0.0039
-17 10 4 1.3040 0.0020
-17 10 5 0.3115 0.0000
-17 10 6 -0.1149 -0.0000
-17 10 7 -1.2147 0.0007
-17 10 8 0.3138 0.0002
-17 10 9 0.7183 0.0004
-17 10 10 -4.6368 -0.0001
-17 10 11 5.1023 -0.0007
-17 10 12 -1.9872 -0.0012
-17 10 13 -4.1240 -0.0001
-17 10 14 -0.5119 -0.0019
-17 10 15 1.2084 -0.0001
-17 10 16 -0.5075 0.0025
-17 10 17 -0.4985 -0.0004
-17 10 18 3.1092 -0.0011
-17 10 19 -0.1870 0.0023
-17 11 1 0.3819 0.0106
-17 11 2 0.8537 -0.0004
-17 11 3 3.3230 0.0067
-17 11 4 0.4979 0.0005
-17 11 5 1.6460 0.0032
-17 11 6 0.1175 -0.0007
-17 11 7 1.5081 -0.0011
-17 11 8 -0.3520 0.0008
-17 11 9 -0.0685 -0.0004
-17 11 10 2.6397 0.0003
-17 11 11 -2.3752 0.0001
-17 11 12 -3.3427 -0.0002
-17 11 13 2.2906 -0.0007
-17 11 14 -1.2933 -0.0016
-17 11 15 -2.6064 0.0012
-17 11 16 -2.2808 -0.0016
-17 11 17 0.2254 -0.0005
-17 11 18 -1.5521 0.0058
-17 11 19 -2.7733 -0.0007
-17 12 1 -0.8400 0.0044
-17 12 2 2.6587 0.0014
-17 12 3 -1.7782 0.0011
-17 12 4 1.5488 0.0015
-17 12 5 0.5502 -0.0001
-17 12 6 1.5790 -0.0001
-17 12 7 -1.9485 -0.0002
-17 12 8 4.4249 -0.0013
-17 12 9 -0.4632 -0.0005
-17 12 10 0.4336 -0.0002
-17 12 11 -0.5194 0.0005
-17 12 12 1.2955 -0.0015
-17 12 13 -1.4632 -0.0008
-17 12 14 -3.2765 0.0001
-17 12 15 -2.5501 0.0016
-17 12 16 -1.4852 -0.0022
-17 12 17 -1.4987 0.0027
-17 12 18 -2.4031 -0.0003
-17 13 1 -0.9335 -0.0046
-17 13 2 -1.2088 -0.0012
-17 13 3 -1.8234 -0.0002
-17 13 4 2.0831 0.0023
-17 13 5 -2.3426 0.0008
-17 13 6 1.5089 -0.0010
-17 13 7 0.5994 -0.0001
-17 13 8 2.1736 0.0001
-17 13 9 -1.8450 -0.0011
-17 13 10 3.1055 -0.0009
-17 13 11 1.5362 -0.0019
-17 13 12 3.0001 -0.0013
-17 13 13 -0.1915 0.0025
-17 13 14 1.5832 -0.0040
-17 13 15 1.0939 -0.0002
-17 13 16 0.0467 -0.0056
-17 13 17 -2.0969 0.0042
-17 14 1 -1.1207 0.0006
-17 14 2 -3.3120 -0.0038
-17 14 3 -1.5322 0.0012
-17 14 4 -1.2175 0.0010
-17 14 5 0.7912 -0.0005
-17 14 6 -0.6946 0.0010
-17 14 7 2.4075 -0.0006
-17 14 8 -0.6323 -0.0009
-17 14 9 1.4635 -0.0014
-17 14 10 2.8629 -0.0023
-17 14 11 1.2778 -0.0002
-17 14 12 0.8022 -0.0018
-17 14 13 1.3765 -0.0001
-17 14 14 1.5162 -0.0009
-17 14 15 1.6586 -0.0002
-17 14 16 0.7788 0.0009
-17 15 1 0.6983 -0.0036
-17 15 2 -2.2771 0.0014
-17 15 3 2.0406 0.0024
-17 15 4 -1.1824 -0.0015
-17 15 5 -1.0700 -0.0029
-17 15 6 -0.5064 -0.0005
-17 15 7 0.9872 0.0005
-17 15 8 -0.5365 -0.0008
-17 15 9 1.7622 -0.0006
-17 15 10 2.1256 -0.0014
-17 15 11 1.4418 -0.0001
-17 15 12 0.9582 -0.0021
-17 15 13 2.1307 0.0008
-17 15 14 2.0554 -0.0035
-17 15 15 0.9104 0.0039
-17 16 1 0.1368 -0.0019
-17 16 2 0.9257 0.0018
-17 16 3 0.5817 -0.0041
-17 16 4 -0.6127 -0.0021
-17 16 5 0.0976 -0.0011
-17 16 6 1.9746 -0.0015
-17 16 7 -1.4295 -0.0003
-17 16 8 -1.0652 -0.0007
-17 16 9 -0.4725 0.0007
-17 16 10 -2.0811 0.0020
-17 16 11 -4.1298 -0.0007
-17 16 12 0.1464 0.0029
-17 16 13 -1.7412 -0.0012
-17 17 1 -1.6461 -0.0027
-17 17 2 3.3693 -0.0005
-17 17 3 -0.3336 0.0003
-17 17 4 3.5957 -0.0023
-17 17 5 0.0533 -0.0009
-17 17 6 2.3793 -0.0015
-17 17 7 -1.6538 -0.0006
-17 17 8 1.8089 -0.0013
-17 17 9 -1.5994 0.0013
-17 17 10 1.2155 0.0013
-17 17 11 0.6237 0.0022
-17 18 1 -0.1396 -0.0008
-17 18 2 2.8594 -0.0003
-17 18 3 1.8203 0.0002
-17 18 4 -0.1546 -0.0005
-17 18 5 -0.2748 0.0004
-17 18 6 -0.2151 -0.0005
-17 18 7 -0.5264 0.0017
-17 18 8 1.0019 -0.0007
-17 18 9 0.0835 0.0018
-17 19 1 -1.6706 0.0003
-17 19 2 -0.0001 0.0019
-17 19 3 -3.8730 -0.0003
-17 19 4 -1.3008 -0.0006
-17 19 5 0.1802 0.0025
-17 19 6 -1.0714 0.0021
-17 20 1 -0.7719 -0.0008
-17 20 2 -0.5368 0.0043
-16 -9 1 0.6988 -0.0018
-16 -9 2 1.1102 -0.0051
-16 -9 3 0.0129 -0.0025
-16 -9 4 1.5460 0.0001
-16 -9 5 0.7748 0.0003
-16 -9 6 -0.0762 0.0007
-16 -9 7 1.3702 -0.0012
-16 -9 8 -0.2594 0.0022
-16 -9 9 1.5720 0.0004
-16 -9 10 -1.7198 -0.0018
-16 -9 11 -0.2986 -0.0031
-16 -9 12 -0.8994 -0.0002
-16 -8 1 0.6461 -0.0067
-16 -8 2 -1.5583 0.0018
-16 -8 3 -1.4146 -0.0025
-16 -8 4 -0.3458 0.0007
-16 -8 5 -1.2907 0.0015
-16 -8 6 0.0167 -0.0014
-16 -8 7 -0.6214 0.0014
-16 -8 8 -2.9305 -0.0006
-16 -8 9 1.8859 -0.0011
-16 -8 10 -3.0863 -0.0025
-16 -8 11 4.4843 0.0009
-16 -8 12 -0.0145 0.0014
-16 -8 13 1.0467 -0.0013
-16 -8 14 1.4808 0.0011
-16 -7 1 0.6288 0.0002
-16 -7 2 -0.7549 0.0026
-16 -7 3 0.0312 0.0011
-16 -7 4 -2.0209 -0.0003
-16 -7 5 1.2814 0.0005
-16 -7 6 -2.9234 0.0001
-16 -7 7 -1.0798 0.0004
-16 -7 8 0.1918 0.0012
-16 -7 9 -2.2122 -0.0016
-16 -7 10 -0.3153 0.0003
-16 -7 11 2.3357 0.0014
-16 -7 12 -4.2216 -0.0014
-16 -7 13 2.6489 0.0024
-16 -7 14 -1.7448 0.0012
-16 -7 15 -1.6817 0.0029
-16 -7 16 2.4871 -0.0007
-16 -6 1 1.0608 0.0053
-16 -6 2 -1.7843 0.0025
-16 -6 3 1.7476 0.0000
-16 -6 4 2.0686 0.0014
-16 -6 5 -0.8576 -0.0010
-16 -6 6 1.4676 -0.0001
-16 -6 7 0.1211 0.0017
-16 -6 8 0.9384 -0.0008
-16 -6 9 1.4426 -0.0004
-16 -6 10 1.1652 0.0006
-16 -6 11 -2.9087 -0.0001
-16 -6 12 -1.1144 0.0006
-16 -6 13 -1.1950 0.0009
-16 -6 14 -1.3961 -0.0007
-16 -6 15 2.5672 0.0018
-16 -6 16 -3.9112 -0.0001
-16 -6 17 0.5510 0.0018
-16 -6 18 2.6679 0.0008
-16 -5 1 -0.2434 0.0041
-16 -5 2 -0.5942 0.0012
-16 -5 3 -1.2165 -0.0025
-16 -5 4 -3.8203 0.0003
-16 -5 5 0.8146 -0.0000
-16 -5 6 -0.7801 -0.0014
-16 -5 7 0.3481 -0.0004
-16 -5 8 0.3315 -0.0019
-16 -5 9 -3.9206 0.0020
-16 -5 10 1.0141 0.0004
-16 -5 11 -2.3425 0.0015
-16 -5 12 -0.5654 -0.0004
-16 -5 13 0.9606 -0.0005
-16 -5 14 0.5501 0.0017
-16 -5 15 -2.4871 -0.0007
-16 -5 16 1.0299 0.0001
-16 -5 17 1.5028 0.0013
-16 -5 18 0.2101 -0.0026
-16 -5 19 -0.7216 0.0009
-16 -4 1 4.7283 0.0051
-16 -4 2 -3.9287 -0.0030
-16 -4 3 2.0173 0.0027
-16 -4 4 -0.1510 -0.0003
-16 -4 5 1.1447 -0.0005
-16 -4 6 -3.2736 0.0004
-16 -4 7 -0.7836 0.0008
-16 -4 8 -0.3658 -0.0003
-16 -4 9 0.0261 0.0016
-16 -4 10 2.0343 -0.0006
-16 -4 11 -1.4215 0.0025
-16 -4 12 6.4685 0.0011
-16 -4 13 0.2929 0.0016
-16 -4 14 1.5884 -0.0003
-16 -4 15 1.8263 0.0005
-16 -4 16 1.7848 -0.0018
-16 -4 17 1.5601 -0.0014
-16 -4 18 -1.1925 -0.0032
-16 -4 19 1.1379 -0.0017
-16 -4 20 1.3256 0.0006
-16 -3 1 -1.4435 0.0049
-16 -3 2 0.8472 -0.0061
-16 -3 3 1.0651 0.0038
-16 -3 4 -0.3332 0.0018
-16 -3 5 2.0759 0.0044
-16 -3 6 -0.8503 0.0015
-16 -3 7 4.3866 -0.0006
-16 -3 8 -2.2272 0.0021
-16 -3 9 4.1886 -0.0019
-16 -3 10 -0.4278 0.0029
-16 -3 11 1.9302 -0.0020
-16 -3 12 -1.5026 -0.0011
-16 -3 13 0.5627 0.0004
-16 -3 14 -0.9714 -0.0015
-16 -3 15 -0.4614 0.0006
-16 -3 16 0.2649 -0.0008
-16 -3 17 1.8995 -0.0003
-16 -3 18 0.9945 0.0006
-16 -3 19 3.1892 -0.0000
-16 -3 20 -0.0732 0.0003
-16 -3 21 0.9846 0.0001
-16 -2 1 -0.9273 -0.0050
-16 -2 2 -1.3035 0.0022
-16 -2 3 0.1754 0.0021
-16 -2 4 -0.8629 0.0011
-16 -2 5 0.2516 -0.0017
-16 -2 6 -2.3168 0.0009
-16 -2 7 3.8154 -0.0003
-16 -2 10 -4.6290 -0.0000
-16 -2 11 -0.0708 -0.0011
-16 -2 12 -2.6466 -0.0008
-16 -2 13 -1.3241 -0.0001
-16 -2 14 -1.4100 -0.0008
-16 -2 15 1.7534 -0.0001
-16 -2 16 -0.0144 -0.0011
-16 -2 17 -2.1015 0.0014
-16 -2 18 -0.4419 0.0000
-16 -2 19 -1.2510 0.0017
-16 -2 20 -2.3699 0.0010
-16 -2 21 0.5861 -0.0020
-16 -2 22 -1.4246 0.0039
-16 -1 1 -2.2622 0.0004
-16 -1 2 -1.0237 -0.0025
-16 -1 3 -0.5740 -0.0010
-16 -1 4 2.5346 -0.0002
-16 -1 5 -1.5510 -0.0016
-16 -1 6 4.7469 0.0011
-16 -1 7 -2.2364 0.0006
-16 -1 8 3.9086 -0.0014
-16 -1 9 0.7671 -0.0006
-16 -1 10 -2.2909 -0.0012
-16 -1 11 2.2371 -0.0016
-16 -1 13 1.4909 -0.0011
-16 -1 14 -1.9620 -0.0005
-16 -1 15 -0.5907 0.0003
-16 -1 16 -3.0091 -0.0001
-16 -1 17 0.3377 0.0001
-16 -1 18 -0.7681 -0.0002
-16 -1 19 -0.8029 0.0001
-16 -1 20 2.6272 -0.0018
-16 -1 21 0.4336 0.0017
-16 -1 22 -0.7855 -0.0015
-16 0 1 -4.0284 0.0004
-16 0 2 2.4100 0.0016
-16 0 3 -1.7238 0.0005
-16 0 4 -0.3023 -0.0008
-16 0 5 -1.5884 0.0003
-16 0 6 1.8719 -0.0014
-16 0 7 -3.0205 -0.0010
-16 0 8 2.0329 -0.0025
-16 0 9 -1.7520 -0.0006
-16 0 10 2.0106 -0.0004
-16 0 11 1.0035 -0.0004
-16 0 12 -0.0891 -0.0004
-16 0 13 -2.3815 -0.0008
-16 0 14 -0.9552 0.0006
-16 0 15 -1.5309 -0.0011
-16 0 16 -1.9841 0.0007
-16 0 17 -0.6889 -0.0003
-16 0 18 -2.6063 0.0004
-16 0 19 1.1700 0.0000
-16 0 20 -2.8477 -0.0013
-16 0 21 -0.1725 0.0010
-16 0 22 -3.2366 -0.0016
-16 0 23 2.6948 0.0008
-16 1 1 -8.1261 -0.0015
-16 1 2 1.8718 0.0014
-16 1 3 -5.3787 0.0044
-16 1 4 -0.3785 0.0016
-16 1 5 0.5435 0.0008
-16 1 6 -1.3254 -0.0008
-16 1 7 3.6453 -0.0014
-16 1 8 2.1463 -0.0027
-16 1 9 1.1279 -0.0021
-16 1 10 3.3514 -0.0023
-16 1 11 2.5211 -0.0015
-16 1 12 1.6224 0.0008
-16 1 13 0.7913 0.0005
-16 1 14 2.9127 0.0021
-16 1 15 -0.0139 0.0004
-16 1 16 3.3044 0.0007
-16 1 17 -1.9262 -0.0001
-16 1 18 1.6832 -0.0013
-16 1 19 -3.1618 -0.0008
-16 1 20 0.3460 -0.0000
-16 1 21 -0.7485 0.0007
-16 1 22 2.2672 0.0006
-16 1 23 0.9977 0.0015
-16 2 1 1.6283 -0.0028
-16 2 2 -2.5895 0.0036
-16 2 3 -0.1066 -0.0018
-16 2 4 1.8417 -0.0006
-16 2 5 -1.8363 -0.0002
-16 2 6 0.4773 -0.0001
-16 2 7 3.4257 -0.0009
-16 2 8 -0.6605 0.0005
-16 2 9 0.9453 0.0006
-16 2 10 -0.8650 0.0007
-16 2 11 2.4138 -0.0002
-16 2 12 0.4016 0.0001
-16 2 13 1.3366 -0.0000
-16 2 14 2.8796 -0.0005
-16 2 15 4.3558 0.0012
-16 2 16 -0.1988 -0.0013
-16 2 17 0.0489 0.0000
-16 2 18 0.7610 -0.0002
-16 2 19 1.2188 0.0011
-16 2 20 2.5520 -0.0002
-16 2 21 -0.7058 0.0023
-16 2 22 -0.4111 -0.0010
-16 2 23 0.4587 0.0023
-16 3 1 -0.8418 -0.0042
-16 3 2 -0.9407 -0.0042
-16 3 3 -2.0082 -0.0027
-16 3 4 -4.5672 -0.0023
-16 3 5 -2.6628 -0.0029
-16 3 6 1.3778 0.0004
-16 3 7 -4.2815 -0.0006
-16 3 8 -3.9839 0.0014
-16 3 9 -0.1275 -0.0003
-16 3 10 2.2118 -0.0007
-16 3 11 -1.9561 0.0012
-16 3 12 -0.4159 0.0008
-16 3 13 5.4348 0.0006
-16 3 14 0.2356 0.0008
-16 3 15 1.2977 -0.0008
-16 3 16 -0.1225 -0.0001
-16 3 17 6.8656 0.0006
-16 3 18 -1.7157 -0.0007
-16 3 19 1.6502 0.0006
-16 3 20 -3.7032 -0.0012
-16 3 21 -1.0611 0.0011
-16 3 22 -2.6008 -0.0000
-16 3 23 -1.0231 0.0020
-16 4 1 1.9904 0.0011
-16 4 2 -2.2424 -0.0061
-16 4 3 0.1415 -0.0075
-16 4 4 -2.2793 -0.0052
-16 4 5 0.2077 -0.0051
-16 4 6 -0.4924 -0.0022
-16 4 7 -2.6503 -0.0011
-16 4 8 3.5126 0.0012
-16 4 9 -0.4210 0.0010
-16 4 10 -1.1153 0.0022
-16 4 11 1.5845 0.0011
-16 4 12 0.6993 -0.0010
-16 4 13 -2.1863 0.0002
-16 4 14 0.9819 -0.0008
-16 4 15 3.5371 -0.0010
-16 4 16 1.0758 -0.0001
-16 4 17 2.4237 -0.0000
-16 4 18 2.3627 0.0014
-16 4 19 2.2481 0.0004
-16 4 20 -1.1983 0.0020
-16 4 21 -0.0855 0.0020
-16 4 22 -0.6064 -0.0019
-16 4 23 -1.1487 0.0036
-16 5 1 -0.0181 0.0026
-16 5 2 2.5456 -0.0044
-16 5 3 -1.0325 0.0032
-16 5 4 0.0001 -0.0010
-16 5 5 0.0331 0.0020
-16 5 6 -3.8510 0.0014
-16 5 7 -1.6438 0.0005
-16 5 8 -2.4423 -0.0007
-16 5 9 -0.6500 -0.0007
-16 5 10 0.4158 -0.0015
-16 5 11 -4.4915 0.0011
-16 5 12 0.7961 0.0000
-16 5 13 -0.2077 0.0007
-16 5 14 2.9184 -0.0005
-16 5 15 -2.9786 -0.0005
-16 5 16 5.3451 0.0002
-16 5 17 0.9840 0.0007
-16 5 18 -0.6648 -0.0004
-16 5 19 1.3390 0.0007
-16 5 20 2.1641 0.0009
-16 5 21 0.6931 0.0008
-16 5 22 0.1302 0.0036
-16 5 23 -0.1432 0.0009
-16 6 1 0.5617 -0.0069
-16 6 2 -0.7278 0.0039
-16 6 3 -1.2857 0.0000
-16 6 4 -1.2395 0.0046
-16 6 5 0.3867 0.0013
-16 6 6 -5.0655 0.0035
-16 6 7 2.4377 0.0017
-16 6 8 -3.1863 0.0017
-16 6 9 -3.2568 0.0012
-16 6 10 -4.5880 0.0018
-16 6 11 -1.0046 -0.0009
-16 6 12 0.0931 -0.0006
-16 6 13 -1.9594 -0.0004
-16 6 14 0.9283 -0.0004
-16 6 15 0.3035 -0.0003
-16 6 16 2.4703 0.0013
-16 6 17 -0.5229 -0.0014
-16 6 18 6.8559 0.0003
-16 6 19 1.5673 -0.0004
-16 6 20 3.4855 0.0010
-16 6 21 1.2697 0.0005
-16 6 22 1.3660 -0.0003
-16 6 23 -2.0682 0.0009
-16 7 1 -0.2151 -0.0073
-16 7 2 1.9604 0.0051
-16 7 3 1.3917 -0.0009
-16 7 4 1.7618 -0.0014
-16 7 5 -1.4707 0.0023
-16 7 6 2.9454 0.0005
-16 7 7 -1.8651 0.0026
-16 7 8 -3.6407 0.0021
-16 7 9 3.2386 0.0014
-16 7 10 -1.5685 0.0011
-16 7 11 1.5487 0.0008
-16 7 12 -2.4951 0.0014
-16 7 13 -0.7702 0.0004
-16 7 14 -1.4751 0.0008
-16 7 15 -0.7725 0.0001
-16 7 16 0.3558 -0.0004
-16 7 17 0.9158 -0.0015
-16 7 18 0.4690 -0.0013
-16 7 19 2.0089 -0.0010
-16 7 20 0.7251 0.0009
-16 7 21 -1.9819 -0.0003
-16 7 22 2.7469 0.0023
-16 7 23 -0.0785 0.0011
-16 8 1 1.5889 0.0100
-16 8 2 2.3087 -0.0004
-16 8 3 0.6397 0.0005
-16 8 4 4.2021 -0.0008
-16 8 5 1.9601 0.0019
-16 8 6 0.5628 0.0007
-16 8 7 2.6059 0.0014
-16 8 8 2.6328 0.0002
-16 8 9 -0.8964 0.0016
-16 8 10 -2.3386 0.0004
-16 8 11 -0.3316 -0.0004
-16 8 12 -7.5437 -0.0010
-16 8 13 -1.6060 -0.0003
-16 8 14 -2.4169 -0.0013
-16 8 15 -1.3540 -0.0000
-16 8 16 -2.0970 -0.0005
-16 8 17 0.2392 -0.0002
-16 8 18 0.3817 0.0001
-16 8 19 0.0723 0.0010
-16 8 20 -0.6110 -0.0027
-16 8 21 4.4080 -0.0003
-16 8 22 -0.8612 -0.0003
-16 9 1 0.2178 0.0093
-16 9 2 1.3725 -0.0012
-16 9 3 2.4857 0.0060
-16 9 4 0.1765 0.0012
-16 9 5 -0.0254 0.0013
-16 9 6 2.6086 -0.0014
-16 9 7 -0.7997 -0.0001
-16 9 8 -1.4819 0.0002
-16 9 9 0.4376 -0.0002
-16 9 10 -1.8092 0.0001
-16 9 11 -5.8340 0.0001
-16 9 12 1.2817 -0.0001
-16 9 13 1.1426 -0.0008
-16 9 14 -5.1686 -0.0016
-16 9 15 -1.8040 -0.0012
-16 9 16 0.6612 -0.0008
-16 9 17 0.0221 0.0000
-16 9 18 -0.1026 -0.0002
-16 9 19 2.4454 -0.0003
-16 9 20 2.5272 0.0001
-16 9 21 0.4979 0.0042
-16 9 22 1.0314 -0.0021
-16 10 1 -0.2609 0.0098
-16 10 2 0.2858 -0.0013
-16 10 3 -2.0018 0.0046
-16 10 4 1.9730 -0.0011
-16 10 5 -1.7249 0.0023
-16 10 6 2.5366 0.0011
-16 10 7 -3.4726 -0.0008
-16 10 8 4.5768 0.0006
-16 10 9 -2.4229 0.0003
-16 10 10 1.1814 0.0010
-16 10 11 4.8955 -0.0007
-16 10 12 -1.1462 0.0001
-16 10 13 -4.9582 -0.0029
-16 10 14 -0.9721 -0.0011
-16 10 15 -0.8516 -0.0016
-16 10 16 -4.2097 -0.0007
-16 10 17 -3.4853 -0.0003
-16 10 18 -0.3508 0.0000
-16 10 19 -1.2687 0.0033
-16 10 20 -2.0872 0.0006
-16 10 21 -0.1527 0.0007
-16 11 1 -1.6544 -0.0075
-16 11 2 -1.1801 -0.0010
-16 11 3 1.8334 -0.0000
-16 11 4 -0.5704 0.0014
-16 11 5 1.6919 0.0021
-16 11 6 1.8550 -0.0003
-16 11 7 0.9910 0.0014
-16 11 8 2.5271 0.0002
-16 11 9 0.6124 -0.0012
-16 11 10 4.9280 0.0013
-16 11 11 -2.1755 -0.0011
-16 11 12 2.3715 0.0003
-16 11 13 1.5082 -0.0009
-16 11 14 0.8115 -0.0025
-16 11 15 -2.8449 0.0001
-16 11 16 -1.4736 -0.0028
-16 11 17 -2.4731 0.0003
-16 11 18 -2.0486 -0.0014
-16 11 19 -3.7368 0.0013
-16 11 20 -1.2092 0.0022
-16 12 1 -1.3564 0.0037
-16 12 2 -1.7288 -0.0079
-16 12 3 -2.2279 0.0020
-16 12 4 -1.2548 -0.0031
-16 12 5 1.5520 0.0027
-16 12 6 -2.1263 0.0010
-16 12 7 0.9787 -0.0010
-16 12 8 2.6790 0.0020
-16 12 9 0.4255 -0.0013
-16 12 10 2.6644 -0.0003
-16 12 11 0.0229 -0.0012
-16 12 12 2.5925 -0.0019
-16 12 13 -0.3083 0.0003
-16 12 14 0.8408 0.0004
-16 12 15 -2.0381 0.0021
-16 12 16 1.5401 -0.0016
-16 12 17 -1.1900 0.0007
-16 12 18 0.3045 0.0023
-16 12 19 -2.0990 0.0005
-16 12 20 1.3639 -0.0015
-16 13 1 -2.5646 -0.0005
-16 13 2 -2.1146 0.0004
-16 13 3 -1.4524 -0.0001
-16 13 4 -2.2289 0.0005
-16 13 5 -1.0201 0.0008
-16 13 6 -0.9323 0.0002
-16 13 7 1.6785 0.0004
-16 13 8 -0.4882 -0.0013
-16 13 9 0.6638 -0.0010
-16 13 10 0.2004 -0.0011
-16 13 11 1.9446 -0.0005
-16 13 12 3.0195 -0.0007
-16 13 13 2.6460 0.0008
-16 13 14 0.9619 -0.0005
-16 13 15 2.7773 0.0002
-16 13 16 1.2524 -0.0023
-16 13 17 -0.2424 0.0019
-16 13 18 -0.2985 -0.0033
-16 13 19 -0.3798 0.0018
-16 14 1 -1.9814 -0.0029
-16 14 2 -1.6459 0.0027
-16 14 3 -2.9751 -0.0020
-16 14 4 -0.0718 0.0038
-16 14 5 -0.2612 -0.0008
-16 14 6 -2.3218 -0.0025
-16 14 7 0.7833 -0.0005
-16 14 8 -2.4493 -0.0009
-16 14 9 1.0316 0.0007
-16 14 10 -2.0725 -0.0008
-16 14 11 1.1658 -0.0004
-16 14 12 -0.2356 -0.0002
-16 14 13 -1.2360 0.0013
-16 14 14 -0.2717 -0.0014
-16 14 15 2.3941 -0.0018
-16 14 16 -0.3020 0.0012
-16 14 17 1.9208 0.0006
-16 14 18 -0.0111 0.0009
-16 15 1 0.0972 -0.0041
-16 15 2 2.0365 0.0046
-16 15 3 -0.7470 -0.0009
-16 15 4 1.0442 0.0009
-16 15 5 -3.6946 -0.0033
-16 15 6 -0.9384 0.0003
-16 15 7 -1.3859 -0.0007
-16 15 8 -1.2789 0.0002
-16 15 9 -1.7657 -0.0002
-16 15 10 1.8549 0.0009
-16 15 11 0.2296 -0.0000
-16 15 12 -1.1817 0.0010
-16 15 13 1.2433 -0.0011
-16 15 14 1.1891 -0.0008
-16 15 15 0.8697 0.0021
-16 15 16 -0.5357 -0.0010
-16 16 1 3.3921 -0.0009
-16 16 2 0.2215 -0.0038
-16 16 3 1.5180 -0.0013
-16 16 4 2.0065 -0.0025
-16 16 5 -1.4253 -0.0011
-16 16 6 3.8919 -0.0015
-16 16 7 -2.5216 0.0007
-16 16 8 1.1967 -0.0003
-16 16 9 -1.6053 0.0012
-16 16 10 -2.3156 0.0011
-16 16 11 -3.3385 0.0004
-16 16 12 -0.2034 0.0028
-16 16 13 -1.7927 -0.0011
-16 16 14 -0.2446 -0.0010
-16 16 15 -1.2315 -0.0023
-16 17 1 0.4008 -0.0022
-16 17 2 -0.0599 -0.0011
-16 17 3 0.7889 -0.0024
-16 17 4 0.6990 -0.0004
-16 17 5 0.7843 0.0003
-16 17 6 1.0129 -0.0012
-16 17 7 -0.9411 0.0005
-16 17 8 -0.0960 -0.0005
-16 17 9 -0.0825 0.0003
-16 17 10 1.3008 0.0006
-16 17 11 1.2417 0.0026
-16 17 12 -0.2778 0.0038
-16 17 13 -0.7105 0.0005
-16 18 1 -0.9719 0.0010
-16 18 2 -1.6829 -0.0011
-16 18 3 2.0011 0.0012
-16 18 4 -4.3381 0.0016
-16 18 5 0.7020 -0.0026
-16 18 6 -2.6284 0.0043
-16 18 7 0.4648 -0.0006
-16 18 8 0.2663 0.0004
-16 18 9 -0.0987 0.0001
-16 18 10 0.4602 -0.0004
-16 18 11 -0.7198 -0.0027
-16 19 1 -3.1939 0.0028
-16 19 2 -1.0867 0.0022
-16 19 3 -1.2806 0.0008
-16 19 4 -1.9089 0.0010
-16 19 5 1.4155 0.0020
-16 19 6 -2.7646 -0.0000
-16 19 7 1.4109 -0.0012
-16 19 8 -1.2886 0.0013
-16 19 9 -0.0008 -0.0032
-16 20 1 -0.2073 -0.0002
-16 20 2 2.4898 0.0032
-16 20 3 -1.4461 0.0027
-16 20 4 1.0050 -0.0003
-16 20 5 -0.7568 -0.0016
-16 20 6 1.7744 0.0007
-16 21 1 1.5278 0.0049
-15 -11 1 -2.2241 -0.0014
-15 -11 2 -0.3538 -0.0014
-15 -11 3 1.2865 0.0005
-15 -11 4 0.1331 -0.0013
-15 -11 5 -0.1981 -0.0013
-15 -11 6 1.8740 -0.0001
-15 -11 7 0.4515 -0.0025
-15 -11 8 1.1826 0.0019
-15 -11 9 0.6669 -0.0007
-15 -10 1 0.8266 -0.0083
-15 -10 2 0.2753 -0.0017
-15 -10 3 0.6132 -0.0015
-15 -10 4 -0.6325 -0.0025
-15 -10 5 2.0826 0.0040
-15 -10 6 0.9942 0.0009
-15 -10 7 -0.4113 0.0036
-15 -10 9 2.7386 0.0018
-15 -10 10 0.6833 0.0009
-15 -10 11 2.4555 -0.0009
-15 -10 12 0.6766 -0.0007
-15 -10 13 1.3127 -0.0001
-15 -10 14 1.0805 0.0023
-15 -9 1 1.0152 -0.0063
-15 -9 2 1.0501 -0.0008
-15 -9 3 0.8465 -0.0011
-15 -9 4 -0.0473 -0.0015
-15 -9 5 0.3351 0.0028
-15 -9 6 -1.6773 0.0010
-15 -9 7 0.8423 0.0024
-15 -9 8 0.0761 0.0013
-15 -9 9 -2.6099 0.0007
-15 -9 10 -1.4438 -0.0009
-15 -9 11 -2.3624 -0.0023
-15 -9 12 -0.2883 -0.0002
-15 -9 13 -0.2065 0.0014
-15 -9 14 -0.8746 -0.0020
-15 -9 15 0.9578 0.0009
-15 -9 16 3.2841 0.0019
-15 -8 1 -1.5170 0.0030
-15 -8 2 -1.2954 0.0061
-15 -8 3 -2.4802 -0.0005
-15 -8 4 -1.5404 0.0042
-15 -8 5 -2.7932 -0.0004
-15 -8 6 0.3007 0.0022
-15 -8 7 -4.5335 -0.0029
-15 -8 8 -0.7701 0.0019
-15 -8 9 -1.8459 0.0000
-15 -8 10 -0.7405 -0.0006
-15 -8 11 -1.1119 0.0019
-15 -8 12 0.5386 0.0006
-15 -8 13 -1.1417 0.0017
-15 -8 14 0.6567 0.0010
-15 -8 15 -0.4311 0.0021
-15 -8 16 -2.5537 -0.0006
-15 -8 17 0.6112 0.0006
-15 -8 18 0.2215 -0.0025
-15 -7 1 3.9593 0.0074
-15 -7 2 -0.0622 0.0075
-15 -7 3 -1.5817 0.0015
-15 -7 4 0.2483 0.0037
-15 -7 5 1.0228 0.0004
-15 -7 6 -0.5422 -0.0018
-15 -7 7 0.8153 0.0007
-15 -7 8 0.8478 0.0006
-15 -7 9 -2.0524 0.0007
-15 -7 10 1.7579 0.0005
-15 -7 11 -0.2108 0.0002
-15 -7 12 0.1334 0.0013
-15 -7 13 -3.0687 0.0009
-15 -7 14 -2.5779 -0.0006
-15 -7 15 -1.7538 0.0005
-15 -7 16 2.6174 -0.0006
-15 -7 17 -4.2829 0.0001
-15 -7 18 0.7225 -0.0025
-15 -7 19 -1.0890 -0.0008
-15 -7 20 1.8777 -0.0036
-15 -6 1 1.7960 0.0016
-15 -6 2 -3.1366 0.0019
-15 -6 3 3.6520 0.0025
-15 -6 4 1.0260 0.0004
-15 -6 5 0.0033 0.0003
-15 -6 6 0.5124 0.0006
-15 -6 7 -0.8314 0.0011
-15 -6 8 2.8101 -0.0003
-15 -6 9 -1.4887 -0.0005
-15 -6 10 1.1495 0.0001
-15 -6 11 -2.0066 0.0009
-15 -6 12 -0.8974 0.0008
-15 -6 13 -2.2444 -0.0014
-15 -6 14 2.9387 0.0000
-15 -6 15 0.0937 0.0002
-15 -6 16 -1.5451 -0.0003
-15 -6 17 0.8320 0.0005
-15 -6 18 2.1308 0.0010
-15 -6 19 0.6900 0.0022
-15 -6 20 0.3888 0.0021
-15 -6 21 0.3610 -0.0025
-15 -5 1 -2.6614 0.0011
-15 -5 2 1.4782 -0.0093
-15 -5 3 -0.1658 0.0012
-15 -5 11 -1.9135 0.0000
-15 -5 12 0.0873 -0.0002
-15 -5 13 1.0309 -0.0003
-15 -5 14 -0.3620 -0.0003
-15 -5 15 -0.8748 -0.0000
-15 -5 16 -0.9878 0.0006
-15 -5 17 0.2121 0.0011
-15 -5 18 -0.0206 0.0002
-15 -5 19 0.1110 -0.0007
-15 -5 20 -0.9651 -0.0014
-15 -5 21 -0.1696 0.0019
-15 -5 22 2.5523 -0.0023
-15 -4 1 2.1038 0.0028
-15 -4 2 -0.8611 -0.0000
-15 -4 3 0.7065 -0.0006
-15 -4 4 -1.0743 -0.0028
-15 -4 5 1.6346 0.0047
-15 -4 6 -4.6099 0.0028
-15 -4 7 1.9039 0.0018
-15 -4 8 -1.4951 0.0006
-15 -4 9 0.7699 -0.0009
-15 -4 10 -1.7763 0.0014
-15 -4 11 1.0469 -0.0000
-15 -4 12 1.9847 0.0000
-15 -4 13 0.0806 -0.0001
-15 -4 14 2.1367 0.0001
-15 -4 16 0.9691 -0.0008
-15 -4 17 -0.7468 -0.0018
-15 -4 18 -0.5773 -0.0010
-15 -4 19 -0.0322 -0.0008
-15 -4 20 -1.0297 -0.0005
-15 -4 21 2.4878 -0.0022
-15 -4 22 -1.4382 0.0007
-15 -4 23 -0.1013 -0.0013
-15 -3 1 1.1345 0.0033
-15 -3 2 0.3301 -0.0014
-15 -3 3 0.8080 0.0043
-15 -3 4 1.4246 0.0026
-15 -3 5 2.1910 0.0046
-15 -3 6 0.5215 -0.0005
-15 -3 7 2.9758 0.0010
-15 -3 8 -0.8091 0.0007
-15 -3 9 3.6652 0.0003
-15 -3 10 0.5730 0.0003
-15 -3 11 1.8583 -0.0024
-15 -3 12 -0.5156 -0.0005
-15 -3 13 1.9658 -0.0019
-15 -3 14 -2.9503 -0.0009
-15 -3 15 -0.4273 0.0009
-15 -3 16 -1.1102 -0.0003
-15 -3 17 3.2173 0.0006
-15 -3 18 -0.7784 0.0005
-15 -3 19 1.6237 -0.0004
-15 -3 20 -0.8547 0.0024
-15 -3 21 0.9497 -0.0007
-15 -3 22 -2.8593 0.0007
-15 -3 23 -0.1204 -0.0016
-15 -2 1 -5.1412 0.0068
-15 -2 2 0.1744 0.0033
-15 -2 3 -4.2759 0.0010
-15 -2 4 1.4001 0.0034
-15 -2 5 -3.3671 -0.0006
-15 -2 6 -0.3464 -0.0003
-15 -2 7 0.4738 -0.0005
-15 -2 8 -3.5049 -0.0004
-15 -2 9 2.7995 -0.0015
-15 -2 10 -4.0667 -0.0006
-15 -2 11 -0.0878 -0.0011
-15 -2 12 -4.2544 -0.0013
-15 -2 13 -0.6825 0.0000
-15 -2 14 -2.3772 -0.0009
-15 -2 15 0.3679 -0.0005
-15 -2 16 -1.5172 -0.0010
-15 -2 17 -2.9712 0.0007
-15 -2 18 -1.8312 -0.0001
-15 -2 19 -2.4668 0.0016
-15 -2 20 -4.5991 -0.0011
-15 -2 21 1.1506 0.0007
-15 -2 22 -2.1214 0.0002
-15 -2 23 1.3268 0.0007
-15 -2 24 -2.8791 -0.0010
-15 -1 1 -3.8371 -0.0046
-15 -1 2 -2.6122 0.0021
-15 -1 3 -3.0830 -0.0002
-15 -1 4 0.3756 0.0029
-15 -1 5 -3.8179 0.0000
-15 -1 6 2.7229 0.0004
-15 -1 7 -1.0206 0.0010
-15 -1 8 2.0029 -0.0023
-15 -1 9 1.3588 0.0010
-15 -1 10 -1.0186 -0.0035
-15 -1 11 2.5647 -0.0003
-15 -1 12 2.4640 -0.0015
-15 -1 13 2.6832 -0.0005
-15 -1 14 -0.7047 0.0002
-15 -1 15 1.0395 0.0001
-15 -1 16 -1.7776 0.0002
-15 -1 17 -0.8557 0.0000
-15 -1 18 -0.8711 -0.0011
-15 -1 19 -2.1774 0.0008
-15 -1 20 4.4043 -0.0016
-15 -1 21 -0.3757 0.0003
-15 -1 22 -0.3469 -0.0016
-15 -1 23 -1.8160 0.0007
-15 -1 24 2.1575 -0.0016
-15 0 1 0.7341 0.0005
-15 0 2 -0.7739 -0.0001
-15 0 3 1.3907 -0.0034
-15 0 4 -1.7997 0.0027
-15 0 5 0.4598 -0.0036
-15 0 6 0.1217 -0.0002
-15 0 7 -2.6025 -0.0027
-15 0 8 2.1040 -0.0021
-15 0 9 -0.5487 -0.0016
-15 0 10 0.1692 -0.0017
-15 0 11 3.8870 -0.0006
-15 0 12 -0.3050 0.0013
-15 0 13 2.0040 -0.0003
-15 0 14 0.8462 0.0009
-15 0 15 0.4111 -0.0003
-15 0 16 -1.5733 0.0001
-15 0 17 2.7273 -0.0003
-15 0 18 -1.4550 0.0001
-15 0 19 2.1538 -0.0005
-15 0 20 -2.2307 -0.0010
-15 0 21 -0.6106 0.0018
-15 0 22 -2.3224 -0.0000
-15 0 23 3.3179 0.0011
-15 0 24 -0.6816 0.0004
-15 0 25 0.3638 0.0029
-15 1 1 -0.6232 0.0031
-15 1 2 -2.3635 -0.0071
-15 1 3 -2.6476 0.0037
-15 1 4 -4.5842 -0.0044
-15 1 5 0.1521 0.0011
-15 1 6 -3.8613 -0.0011
-15 1 7 -0.4603 -0.0016
-15 1 8 -0.1977 -0.0004
-15 1 9 -1.1998 -0.0036
-15 1 10 2.4689 -0.0001
-15 1 11 -3.3652 -0.0013
-15 1 12 2.2690 0.0000
-15 1 13 0.0904 -0.0002
-15 1 14 -0.6566 0.0007
-15 1 15 2.4900 0.0015
-15 1 16 5.1693 0.0003
-15 1 17 0.8486 0.0003
-15 1 18 -0.0908 -0.0016
-15 1 19 -0.9784 0.0002
-15 1 20 -0.6792 -0.0008
-15 1 21 -1.1404 0.0009
-15 1 22 0.2203 0.0002
-15 1 23 -0.8057 0.0015
-15 1 24 -0.9003 0.0015
-15 1 25 -1.1430 0.0000
-15 2 1 -1.0698 0.0051
-15 2 2 -2.2054 -0.0090
-15 2 3 1.1305 0.0031
-15 2 4 -1.3041 -0.0034
-15 2 5 -1.2452 -0.0007
-15 2 6 -2.2194 -0.0019
-15 2 7 3.6945 -0.0011
-15 2 8 -0.6051 0.0023
-15 2 9 -2.2782 0.0011
-15 2 10 -0.5635 0.0016
-15 2 11 0.4728 0.0008
-15 2 12 -0.0195 0.0003
-15 2 13 -2.3323 -0.0002
-15 2 14 5.2362 0.0003
-15 2 15 3.2018 -0.0005
-15 2 16 -0.6019 -0.0012
-15 2 17 1.2535 0.0000
-15 2 18 3.9283 0.0004
-15 2 19 3.3223 0.0007
-15 2 20 1.1179 0.0006
-15 2 21 0.8097 0.0008
-15 2 22 -1.2027 -0.0003
-15 2 23 -1.3186 0.0006
-15 2 24 -3.2787 0.0008
-15 2 25 -1.8879 0.0000
-15 3 1 -0.7682 -0.0206
-15 3 2 1.1176 0.0025
-15 3 3 -3.4885 -0.0080
-15 3 4 -1.1225 -0.0004
-15 3 5 -5.0292 -0.0048
-15 3 6 -1.8684 0.0008
-15 3 7 -6.1103 0.0003
-15 3 8 -4.5334 0.0006
-15 3 9 -1.9499 0.0002
-15 3 10 -1.2712 0.0000
-15 3 11 -3.7090 0.0016
-15 3 12 3.5905 -0.0016
-15 3 13 -0.5152 0.0006
-15 3 14 0.5813 0.0005
-15 3 15 0.1194 0.0002
-15 3 16 3.7822 0.0011
-15 3 17 3.5946 -0.0006
-15 3 18 0.5271 0.0009
-15 3 19 2.1432 -0.0004
-15 3 20 0.2776 -0.0012
-15 3 21 0.6456 0.0011
-15 3 22 -2.4558 -0.0016
-15 3 23 0.4229 0.0005
-15 3 24 -0.9997 -0.0007
-15 3 25 0.6110 0.0005
-15 4 1 0.5428 -0.0028
-15 4 2 0.6570 -0.0010
-15 4 3 -0.7179 -0.0044
-15 4 4 -2.7673 -0.0032
-15 4 5 -3.6774 -0.0052
-15 4 6 0.9750 -0.0007
-15 4 7 -3.2779 0.0003
-15 4 8 -1.1833 0.0006
-15 4 9 -3.3838 0.0015
-15 4 10 0.3970 0.0001
-15 4 11 0.4882 0.0009
-15 4 12 -3.5702 -0.0001
-15 4 13 -4.2005 0.0014
-15 4 14 2.7938 -0.0001
-15 4 15 -2.4595 -0.0012
-15 4 16 -2.0558 -0.0011
-15 4 17 2.2939 0.0003
-15 4 18 2.5600 -0.0003
-15 4 19 0.8460 -0.0005
-15 4 20 1.4714 0.0007
-15 4 21 1.0428 -0.0014
-15 4 22 -0.4382 -0.0010
-15 4 23 0.6294 0.0007
-15 4 24 -1.5077 -0.0004
-15 4 25 -1.3836 -0.0009
-15 5 1 2.7601 0.0052
-15 5 2 2.7420 0.0029
-15 5 3 1.7661 0.0016
-15 5 4 -0.7247 0.0003
-15 5 5 3.5678 0.0052
-15 5 6 -2.4631 -0.0001
-15 5 7 -3.7746 0.0027
-15 5 8 -0.5258 -0.0030
-15 5 9 0.2937 -0.0005
-15 5 10 -2.8644 -0.0003
-15 5 11 -3.3099 -0.0002
-15 5 12 -2.9105 -0.0002
-15 5 13 -0.6070 0.0016
-15 5 14 -1.6420 -0.0005
-15 5 15 -3.2738 0.0008
-15 5 16 3.6070 -0.0009
-15 5 17 -2.4033 0.0004
-15 5 18 -0.5956 -0.0027
-15 5 19 1.8405 -0.0012
-15 5 20 2.5019 -0.0017
-15 5 21 -0.7784 0.0006
-15 5 22 4.3122 0.0015
-15 5 23 -0.0864 0.0022
-15 5 24 -2.2610 0.0014
-15 5 25 -0.5330 -0.0015
-15 6 1 3.1226 0.0025
-15 6 2 0.9823 -0.0004
-15 6 3 1.8115 0.0039
-15 6 4 4.1913 -0.0015
-15 6 5 4.1368 0.0006
-15 6 6 -2.0651 -0.0004
-15 6 7 6.8985 -0.0010
-15 6 8 -1.8318 0.0004
-15 6 9 -3.7357 0.0014
-15 6 10 -3.0990 -0.0006
-15 6 11 -4.9085 0.0007
-15 6 12 -3.2384 -0.0006
-15 6 13 -2.6765 0.0002
-15 6 14 -2.7153 -0.0016
-15 6 15 -3.4070 -0.0004
-15 6 16 0.6970 -0.0000
-15 6 17 -0.8077 -0.0009
-15 6 18 2.7811 -0.0010
-15 6 19 0.0063 -0.0010
-15 6 20 3.1684 -0.0008
-15 6 21 1.1004 -0.0003
-15 6 22 0.1064 -0.0001
-15 6 23 -1.0928 0.0007
-15 6 24 2.4045 -0.0023
-15 7 1 -1.6839 0.0036
-15 7 2 3.1780 0.0009
-15 7 3 1.5234 -0.0013
-15 7 4 1.5788 0.0001
-15 7 5 -0.3681 -0.0031
-15 7 6 2.8603 -0.0004
-15 7 7 -2.1519 -0.0009
-15 7 8 -2.2925 0.0008
-15 7 9 1.7966 0.0001
-15 7 10 -2.5489 0.0016
-15 7 11 -0.2530 0.0011
-15 7 12 -0.1286 0.0009
-15 7 13 -3.9204 0.0001
-15 7 14 -5.0082 0.0003
-15 7 15 0.5463 -0.0002
-15 7 16 -2.2806 0.0005
-15 7 17 -1.5310 -0.0023
-15 7 18 0.9655 -0.0004
-15 7 19 3.6264 -0.0012
-15 7 20 0.1759 0.0003
-15 7 21 1.5500 0.0006
-15 7 22 5.2741 -0.0006
-15 7 23 -0.1962 0.0025
-15 7 24 1.9603 0.0014
-15 8 1 0.8013 0.0017
-15 8 2 0.7937 0.0002
-15 8 3 -1.6028 0.0029
-15 8 4 5.7857 -0.0014
-15 8 5 -1.8268 0.0021
-15 8 6 5.5361 -0.0021
-15 8 7 1.7587 0.0003
-15 8 8 5.8531 -0.0002
-15 8 9 1.1582 0.0011
-15 8 10 4.0765 0.0014
-15 8 11 2.7716 -0.0001
-15 8 12 -7.1269 0.0007
-15 8 13 -1.0423 -0.0018
-15 8 14 -1.5529 0.0000
-15 8 15 -3.3279 -0.0033
-15 8 16 -7.5834 -0.0006
-15 8 17 -0.7856 -0.0005
-15 8 18 -3.4237 0.0001
-15 8 19 -3.2705 0.0013
-15 8 20 -1.7869 -0.0013
-15 8 21 1.3045 -0.0001
-15 8 22 -2.7832 -0.0004
-15 8 23 1.3901 0.0001
-15 8 24 0.2065 -0.0032
-15 9 1 -0.6194 0.0005
-15 9 2 -1.7054 -0.0013
-15 9 3 2.4602 0.0022
-15 9 4 -1.0330 -0.0023
-15 9 5 1.2197 -0.0006
-15 9 6 3.2596 -0.0004
-15 9 7 -0.5493 0.0001
-15 9 8 1.9454 -0.0012
-15 9 9 1.9914 -0.0001
-15 9 10 0.1959 0.0007
-15 9 11 -3.3007 -0.0004
-15 9 12 5.4662 0.0016
-15 9 13 1.1095 -0.0003
-15 9 14 -3.0735 -0.0013
-15 9 15 -3.3521 -0.0010
-15 9 16 -1.1967 -0.0014
-15 9 17 -2.7432 -0.0025
-15 9 18 -4.4208 -0.0013
-15 9 19 -1.1073 -0.0010
-15 9 20 -0.9165 -0.0001
-15 9 21 -1.3864 0.0020
-15 9 22 -0.3014 0.0002
-15 9 23 -0.7575 -0.0004
-15 10 1 -1.4174 0.0018
-15 10 2 -4.9473 -0.0096
-15 10 3 -0.0710 0.0007
-15 10 4 -3.6427 -0.0044
-15 10 5 1.0861 0.0045
-15 10 6 -1.8060 -0.0007
-15 10 7 -0.5795 0.0011
-15 10 8 3.8524 0.0023
-15 10 9 -1.4598 -0.0013
-15 10 10 5.7820 0.0009
-15 10 11 3.5681 -0.0006
-15 10 12 2.1685 0.0003
-15 10 13 -1.1186 -0.0015
-15 10 14 3.4977 -0.0015
-15 10 15 -2.6239 -0.0007
-15 10 16 -0.0812 -0.0017
-15 10 17 -3.6047 0.0002
-15 10 18 -1.3788 0.0006
-15 10 19 -1.8096 -0.0002
-15 10 20 -3.4115 0.0018
-15 10 21 -2.2047 0.0012
-15 10 22 -0.8708 0.0002
-15 11 1 -2.5191 -0.0054
-15 11 2 -1.8543 -0.0035
-15 11 3 -0.0602 -0.0027
-15 11 4 -4.1020 -0.0005
-15 11 5 2.1553 -0.0000
-15 11 6 -1.0341 0.0017
-15 11 7 2.0699 -0.0005
-15 11 8 -1.0554 -0.0006
-15 11 9 1.9018 -0.0016
-15 11 10 0.7993 0.0004
-15 11 11 0.6924 -0.0011
-15 11 12 2.9707 -0.0008
-15 11 13 2.2771 -0.0005
-15 11 14 1.1205 0.0004
-15 11 15 1.6392 0.0010
-15 11 16 0.1701 -0.0006
-15 11 17 -1.4948 -0.0004
-15 11 18 -1.0483 -0.0027
-15 11 19 -1.4493 0.0012
-15 11 20 -2.7491 0.0004
-15 11 21 0.8389 -0.0017
-15 11 22 -1.0643 0.0023
-15 12 1 -1.4994 -0.0022
-15 12 2 -1.7192 -0.0002
-15 12 3 -4.9237 -0.0024
-15 12 4 -0.7634 0.0000
-15 12 5 -2.4219 -0.0020
-15 12 6 -4.1755 -0.0012
-15 12 7 -0.5046 0.0004
-15 12 8 -1.4363 -0.0008
-15 12 9 1.2321 -0.0004
-15 12 10 -0.1085 -0.0002
-15 12 11 0.1339 -0.0013
-15 12 12 -1.4209 -0.0001
-15 12 13 1.9697 0.0005
-15 12 14 0.6178 0.0004
-15 12 15 0.3696 0.0016
-15 12 16 1.6993 0.0002
-15 12 17 1.1222 0.0013
-15 12 18 2.6372 0.0012
-15 12 19 -1.5360 -0.0009
-15 12 20 1.4690 0.0002
-15 12 21 -1.2255 -0.0006
-15 13 1 -2.9387 0.0065
-15 13 2 1.3598 0.0004
-15 13 3 -2.7131 0.0015
-15 13 4 -1.3971 0.0004
-15 13 5 -2.1412 0.0003
-15 13 6 -1.0383 0.0012
-15 13 7 0.1144 -0.0031
-15 13 8 -1.2478 -0.0006
-15 13 9 -0.5172 -0.0001
-15 13 10 -0.3752 0.0009
-15 13 11 -0.1158 -0.0005
-15 13 12 2.9832 0.0002
-15 13 13 3.0050 0.0002
-15 13 14 -0.0958 0.0020
-15 13 15 3.0707 -0.0018
-15 13 16 1.2539 0.0000
-15 13 17 1.1132 -0.0022
-15 13 18 -0.1779 0.0011
-15 13 19 -0.2797 0.0021
-15 13 20 1.0461 -0.0007
-15 14 1 0.5566 -0.0031
-15 14 2 -1.4129 0.0017
-15 14 3 0.7424 0.0009
-15 14 4 -0.1401 0.0004
-15 14 5 -0.8480 -0.0010
-15 14 6 -0.8039 -0.0010
-15 14 7 -2.6021 -0.0013
-15 14 8 -1.9506 0.0005
-15 14 9 -1.3614 0.0005
-15 14 10 -3.6539 0.0008
-15 14 11 -0.0261 -0.0001
-15 14 12 -0.1781 0.0033
-15 14 13 -3.6709 -0.0001
-15 14 14 -0.6356 -0.0014
-15 14 15 0.3427 -0.0024
-15 14 16 -0.6940 -0.0010
-15 14 17 1.5807 -0.0006
-15 14 18 -0.4506 -0.0023
-15 14 19 1.8364 -0.0047
-15 15 1 1.1745 -0.0047
-15 15 2 3.7276 0.0009
-15 15 3 -1.5397 -0.0041
-15 15 4 0.7103 0.0008
-15 15 5 -1.9882 0.0008
-15 15 6 -2.4483 -0.0008
-15 15 7 -1.8018 0.0003
-15 15 8 -2.0891 -0.0001
-15 15 9 -0.5670 0.0004
-15 15 10 0.8748 -0.0001
-15 15 11 -0.6666 -0.0004
-15 15 12 -0.7985 0.0010
-15 15 13 -0.4729 0.0002
-15 15 14 0.4135 0.0009
-15 15 15 -0.5234 0.0012
-15 15 16 0.5516 0.0012
-15 15 17 -1.2959 -0.0034
-15 15 18 -0.4024 -0.0006
-15 16 1 3.4516 -0.0047
-15 16 2 -1.0439 -0.0029
-15 16 3 2.2510 -0.0025
-15 16 4 1.1326 -0.0027
-15 16 5 0.5556 -0.0008
-15 16 6 1.7275 -0.0011
-15 16 7 0.7697 0.0001
-15 16 8 2.2367 0.0003
-15 16 9 -2.1853 0.0008
-15 16 10 -2.6281 -0.0019
-15 16 11 -0.8320 0.0008
-15 16 12 -1.0919 0.0008
-15 16 13 -1.3326 -0.0016
-15 16 14 -0.7533 0.0001
-15 16 15 -0.9351 -0.0004
-15 16 16 -0.6859 -0.0055
-15 17 1 0.9618 0.0043
-15 17 2 -1.5894 -0.0024
-15 17 3 0.8960 -0.0008
-15 17 4 0.6019 0.0016
-15 17 5 0.3650 -0.0016
-15 17 6 0.6839 -0.0001
-15 17 7 0.4263 0.0010
-15 17 8 -1.4894 0.0006
-15 17 9 1.8864 -0.0016
-15 17 10 -0.2226 0.0002
-15 17 11 2.7363 0.0020
-15 17 12 -1.9475 0.0008
-15 17 13 0.9094 0.0030
-15 17 14 -1.7417 0.0029
-15 17 15 0.2342 0.0018
-15 18 1 0.2723 0.0030
-15 18 2 -2.1095 0.0040
-15 18 3 0.3829 0.0022
-15 18 4 -2.3823 -0.0005
-15 18 5 0.5798 0.0010
-15 18 6 -0.6186 0.0009
-15 18 7 -0.4399 -0.0004
-15 18 8 0.6885 0.0003
-15 18 9 -0.8838 0.0008
-15 18 10 1.2119 -0.0010
-15 18 11 -1.1764 0.0000
-15 18 12 0.7343 -0.0021
-15 18 13 -0.5219 -0.0013
-15 19 1 -1.8846 0.0050
-15 19 2 -1.3994 0.0014
-15 19 3 2.8495 0.0033
-15 19 4 -0.6372 0.0031
-15 19 5 1.8508 0.0010
-15 19 6 -2.2976 -0.0020
-15 19 7 1.2380 0.0023
-15 19 8 0.0416 -0.0040
-15 19 9 -1.3550 0.0005
-15 19 10 -0.7226 -0.0021
-15 19 11 -1.8630 0.0029
-15 20 1 0.4906 -0.0032
-15 20 2 0.8067 0.0037
-15 20 3 0.1121 0.0014
-15 20 4 -1.1869 -0.0005
-15 20 5 0.6641 0.0010
-15 20 6 1.0191 -0.0010
-15 20 7 1.7303 0.0015
-15 20 8 -0.7443 0.0008
-15 21 1 -0.3241 0.0026
-15 21 2 0.2399 -0.0010
-15 21 3 -0.8692 0.0026
-15 21 4 -1.2722 0.0029
-15 21 5 -0.3266 0.0011
-14 -12 1 0.9610 -0.0066
-14 -12 2 -1.3038 0.0008
-14 -12 3 -0.6197 -0.0022
-14 -12 4 -0.5452 -0.0015
-14 -12 5 -1.0418 -0.0010
-14 -12 6 -2.2725 0.0012
-14 -12 7 0.6613 0.0022
-14 -12 8 -1.3154 -0.0001
-14 -12 9 0.3324 0.0014
-14 -12 10 -1.8489 0.0014
-14 -12 11 3.2399 0.0003
-14 -11 1 -2.3904 -0.0037
-14 -11 2 1.1790 -0.0007
-14 -11 3 -0.2918 -0.0033
-14 -11 4 0.5262 -0.0008
-14 -11 5 -0.7531 -0.0018
-14 -11 6 1.4926 0.0021
-14 -11 7 1.6886 0.0001
-14 -11 8 -1.4365 0.0014
-14 -11 9 -0.3500 -0.0007
-14 -11 10 1.6143 0.0013
-14 -11 11 -1.5417 0.0004
-14 -11 12 -0.1361 0.0012
-14 -11 14 -0.0266 -0.0003
-14 -11 15 0.1214 0.0022
-14 -10 1 1.7743 -0.0008
-14 -10 2 -0.2330 -0.0018
-14 -10 3 0.1832 -0.0000
-14 -10 4 2.1622 -0.0001
-14 -10 5 -1.2423 0.0032
-14 -10 6 2.3077 0.0016
-14 -10 7 -3.5080 -0.0006
-14 -10 8 1.5445 0.0019
-14 -10 9 0.9669 -0.0001
-14 -10 10 0.0910 0.0006
-14 -10 11 0.1586 -0.0018
-14 -10 12 -0.0692 -0.0001
-14 -10 13 1.0123 0.0004
-14 -10 14 -0.2521 0.0045
-14 -10 15 -1.6788 -0.0003
-14 -10 16 0.2850 0.0008
-14 -10 17 2.2021 0.0031
-14 -9 1 1.3787 -0.0006
-14 -9 2 -1.7099 0.0037
-14 -9 3 1.4436 0.0016
-14 -9 4 -2.1870 0.0011
-14 -9 5 -0.3447 0.0009
-14 -9 6 1.5972 -0.0001
-14 -9 7 -1.3734 0.0024
-14 -9 8 2.1674 -0.0012
-14 -9 9 -3.5938 0.0018
-14 -9 10 1.8398 -0.0008
-14 -9 11 -3.2230 0.0009
-14 -9 12 0.1726 0.0006
-14 -9 13 -2.2626 0.0002
-14 -9 14 0.6112 0.0003
-14 -9 15 -0.2358 0.0008
-14 -9 16 2.5671 0.0010
-14 -9 17 -1.5306 0.0000
-14 -9 18 0.2850 -0.0005
-14 -9 19 0.7200 -0.0017
-14 -8 1 -3.1413 0.0063
-14 -8 2 -1.1741 0.0049
-14 -8 3 -0.6955 0.0039
-14 -8 4 -1.6458 0.0005
-14 -8 5 -1.2504 0.0015
-14 -8 6 0.0222 -0.0017
-14 -8 7 -4.1992 -0.0008
-14 -8 8 4.2161 0.0005
-14 -8 9 -4.0885 0.0006
-14 -8 10 2.4418 0.0020
-14 -8 11 -5.0831 0.0022
-14 -8 12 2.6033 -0.0001
-14 -8 13 -0.5097 0.0023
-14 -8 14 -1.2761 -0.0002
-14 -8 15 -3.6583 -0.0011
-14 -8 16 -0.6876 -0.0006
-14 -8 17 0.1644 -0.0018
-14 -8 18 -0.3032 -0.0012
-14 -8 19 1.3447 -0.0000
-14 -8 20 -0.9756 -0.0019
-14 -8 21 2.2292 0.0010
-14 -7 1 3.3154 0.0053
-14 -7 2 2.9243 -0.0002
-14 -7 3 -0.1441 0.0032
-14 -7 4 0.0856 0.0010
-14 -7 5 3.5478 0.0000
-14 -7 9 0.7092 0.0016
-14 -7 10 1.7675 0.0007
-14 -7 11 0.3906 0.0006
-14 -7 12 2.9580 0.0006
-14 -7 16 -0.9243 -0.0008
-14 -7 17 -3.1044 -0.0005
-14 -7 18 -0.8099 -0.0008
-14 -7 19 -0.5803 -0.0002
-14 -7 20 0.1421 -0.0002
-14 -7 21 -0.4700 0.0009
-14 -7 22 1.0348 -0.0029
-14 -6 1 1.5928 -0.0083
-14 -6 2 -1.7513 -0.0015
-14 -6 3 1.4100 -0.0047
-14 -6 4 0.1629 0.0024
-14 -6 5 0.7770 0.0006
-14 -6 6 -3.2477 0.0019
-14 -6 7 2.8326 0.0013
-14 -6 8 -1.3775 0.0000
-14 -6 9 -0.7787 0.0000
-14 -6 10 -0.6280 -0.0005
-14 -6 11 -0.4843 -0.0023
-14 -6 12 -0.1752 -0.0007
-14 -6 13 -0.6305 -0.0013
-14 -6 14 3.0818 -0.0008
-14 -6 15 -0.1906 -0.0007
-14 -6 16 0.8939 -0.0001
-14 -6 17 0.1788 0.0007
-14 -6 18 -0.1703 0.0016
-14 -6 19 0.2398 0.0012
-14 -6 20 0.0646 0.0008
-14 -6 21 0.2682 -0.0008
-14 -6 22 -2.7846 0.0033
-14 -6 23 1.4026 -0.0028
-14 -5 1 -0.5248 -0.0091
-14 -5 2 1.5594 -0.0042
-14 -5 3 2.2943 0.0000
-14 -5 4 -0.3419 -0.0046
-14 -5 5 3.7793 -0.0019
-14 -5 6 -0.6222 0.0012
-14 -5 7 1.5797 0.0014
-14 -5 8 -3.3913 0.0027
-14 -5 9 4.6248 -0.0016
-14 -5 10 -1.7212 -0.0007
-14 -5 11 1.4546 -0.0002
-14 -5 12 -0.0004 -0.0022
-14 -5 13 -0.6777 0.0001
-14 -5 14 0.6693 -0.0024
-14 -5 15 -1.0713 0.0021
-14 -5 16 -0.9556 -0.0002
-14 -5 17 -0.3576 0.0017
-14 -5 18 -1.4536 -0.0003
-14 -5 19 1.1020 0.0004
-14 -5 20 -2.3132 0.0012
-14 -5 21 -0.9981 -0.0013
-14 -5 23 -0.5572 -0.0027
-14 -5 24 -0.8792 0.0025
-14 -4 1 -1.5496 0.0111
-14 -4 2 2.9935 -0.0045
-14 -4 3 -2.4572 0.0027
-14 -4 4 2.1000 -0.0021
-14 -4 5 -1.7830 0.0042
-14 -4 6 1.1431 0.0015
-14 -4 7 1.6300 -0.0002
-14 -4 8 0.1164 0.0003
-14 -4 9 -0.0584 -0.0011
-14 -4 10 -0.9884 0.0018
-14 -4 11 1.8559 -0.0011
-14 -4 12 -2.9417 0.0013
-14 -4 13 1.9839 0.0006
-14 -4 14 0.1696 0.0000
-14 -4 15 -0.1285 -0.0001
-14 -4 16 -0.8409 -0.0001
-14 -4 17 -3.4415 -0.0004
-14 -4 18 0.9818 0.0005
-14 -4 19 -1.1745 -0.0017
-14 -4 20 -2.8445 -0.0001
-14 -4 21 1.2384 -0.0002
-14 -4 22 -2.3060 0.0016
-14 -4 23 -0.5866 -0.0010
-14 -4 24 -2.5632 -0.0003
-14 -3 1 -0.1026 -0.0002
-14 -3 2 -2.5315 0.0093
-14 -3 3 -2.4503 0.0005
-14 -3 4 0.0824 0.0016
-14 -3 5 -0.0529 -0.0002
-14 -3 6 0.0104 -0.0008
-14 -3 7 -0.8747 0.0003
-14 -3 8 1.4439 -0.0011
-14 -3 9 0.5768 0.0011
-14 -3 10 1.9825 0.0005
-14 -3 11 1.2559 -0.0001
-14 -3 12 2.2471 0.0006
-14 -3 13 1.3577 -0.0016
-14 -3 14 -1.3740 0.0011
-14 -3 15 -0.4351 -0.0005
-14 -3 16 -0.6697 0.0012
-14 -3 17 1.7132 -0.0013
-14 -3 18 -1.1285 0.0002
-14 -3 19 0.4397 0.0005
-14 -3 20 -1.1679 0.0008
-14 -3 21 -0.4084 -0.0006
-14 -3 22 -2.7713 0.0003
-14 -3 23 0.5710 0.0001
-14 -3 24 0.2408 0.0025
-14 -3 25 0.5290 0.0010
-14 -2 1 -2.9435 0.0040
-14 -2 2 -0.9458 0.0023
-14 -2 3 -2.6858 0.0002
-14 -2 4 0.8713 0.0033
-14 -2 5 -2.7306 0.0016
-14 -2 6 -1.0846 0.0005
-14 -2 7 -0.4075 -0.0004
-14 -2 8 -2.6115 -0.0031
-14 -2 9 0.9435 0.0009
-14 -2 10 -1.4553 -0.0023
-14 -2 11 -0.1574 -0.0001
-14 -2 12 -3.9051 0.0004
-14 -2 13 2.7933 -0.0011
-14 -2 14 -2.4064 0.0007
-14 -2 15 1.9393 -0.0017
-14 -2 16 -2.1617 0.0000
-14 -2 17 -0.1054 -0.0012
-14 -2 18 -1.6904 -0.0003
-14 -2 19 -3.4244 -0.0004
-14 -2 20 -3.8002 -0.0004
-14 -2 21 2.0498 0.0018
-14 -2 22 -0.1210 -0.0004
-14 -2 23 0.5606 0.0010
-14 -2 24 -3.3819 -0.0004
-14 -2 25 1.4818 0.0006
-14 -1 1 1.3986 -0.0051
-14 -1 2 -5.1174 -0.0028
-14 -1 3 1.3971 -0.0011
-14 -1 4 -4.8335 -0.0008
-14 -1 5 0.1527 0.0031
-14 -1 6 -2.9763 -0.0007
-14 -1 7 2.6970 0.0015
-14 -1 8 -3.0726 0.0002
-14 -1 9 4.0046 0.0005
-14 -1 10 -3.1964 -0.0014
-14 -1 11 2.1122 -0.0018
-14 -1 12 3.0061 -0.0013
-14 -1 13 1.1857 -0.0003
-14 -1 14 0.5197 0.0004
-14 -1 15 5.0555 0.0010
-14 -1 16 -0.7404 0.0006
-14 -1 17 1.1306 0.0007
-14 -1 18 -0.0178 0.0007
-14 -1 19 1.0343 0.0010
-14 -1 20 3.8816 -0.0003
-14 -1 21 -0.3903 -0.0000
-14 -1 22 -0.1433 0.0007
-14 -1 23 -2.2505 0.0012
-14 -1 24 3.6559 0.0003
-14 -1 25 -2.4562 0.0003
-14 -1 26 1.0052 -0.0005
-14 0 1 4.2925 -0.0007
-14 0 2 -1.4330 -0.0090
-14 0 3 3.5217 -0.0010
-14 0 4 -2.3605 -0.0067
-14 0 5 0.7984 -0.0000
-14 0 6 -1.1296 -0.0026
-14 0 7 0.0185 -0.0012
-14 0 8 -1.4508 0.0004
-14 0 9 -0.3173 -0.0012
-14 0 10 -1.6309 -0.0008
-14 0 11 2.9015 0.0007
-14 0 12 -3.3135 0.0008
-14 0 13 2.7976 0.0013
-14 0 14 1.9623 -0.0000
-14 0 15 -2.5483 0.0008
-14 0 16 0.6854 -0.0001
-14 0 17 4.9039 0.0004
-14 0 18 0.8073 0.0001
-14 0 19 2.1360 -0.0004
-14 0 20 -0.7355 0.0007
-14 0 21 1.2382 0.0008
-14 0 22 -2.8859 0.0009
-14 0 23 1.9543 -0.0002
-14 0 24 -2.5408 0.0014
-14 0 25 0.6919 0.0009
-14 0 26 -0.5379 0.0012
-14 1 1 1.6709 0.0066
-14 1 2 -2.6152 -0.0044
-14 1 3 -1.1371 -0.0057
-14 1 4 -3.9360 -0.0012
-14 1 5 -2.5876 -0.0000
-14 1 6 -3.7595 -0.0005
-14 1 7 -5.9663 0.0016
-14 1 8 -0.6075 0.0005
-14 1 9 -3.8961 0.0023
-14 1 10 -1.3425 -0.0003
-14 1 11 -5.5461 0.0011
-14 1 12 1.4467 -0.0010
-14 1 13 -4.0501 -0.0001
-14 1 14 -2.7084 -0.0008
-14 1 15 2.8537 0.0012
-14 1 16 5.1471 -0.0000
-14 1 17 0.3865 0.0005
-14 1 18 0.1322 0.0001
-14 1 19 2.2285 -0.0002
-14 1 20 -0.1243 -0.0010
-14 1 21 -0.1305 0.0004
-14 1 22 -1.3730 -0.0012
-14 1 23 0.3527 0.0004
-14 1 24 -1.9115 -0.0005
-14 1 25 -1.1411 -0.0001
-14 1 26 -3.3666 -0.0014
-14 2 1 -2.1419 0.0043
-14 2 2 1.8657 -0.0023
-14 2 3 -0.1607 0.0012
-14 2 4 -3.3873 0.0022
-14 2 5 -0.9485 -0.0009
-14 2 6 -0.5723 -0.0022
-14 2 7 -1.3822 0.0005
-14 2 8 -1.0249 0.0002
-14 2 9 -3.3915 0.0008
-14 2 10 1.9141 -0.0003
-14 2 11 -3.9519 0.0028
-14 2 12 -0.3608 0.0003
-14 2 13 -0.5500 0.0001
-14 2 14 2.7451 0.0009
-14 2 15 -1.7302 -0.0009
-14 2 16 -0.9125 0.0012
-14 2 17 0.6495 -0.0003
-14 2 18 4.1017 -0.0003
-14 2 19 2.3321 0.0005
-14 2 20 2.0659 -0.0005
-14 2 21 2.7328 -0.0001
-14 2 22 0.0644 -0.0019
-14 2 23 0.9055 -0.0005
-14 2 24 -4.1169 -0.0003
-14 2 25 -1.0897 -0.0007
-14 2 26 -2.0670 0.0010
-14 3 1 0.9387 -0.0116
-14 3 2 3.2080 -0.0024
-14 3 3 -1.3190 -0.0028
-14 3 4 2.9326 0.0037
-14 3 5 -1.3609 -0.0030
-14 3 6 -6.9704 0.0006
-14 3 7 -2.8587 -0.0007
-14 3 8 -3.2933 0.0004
-14 3 9 -3.1848 -0.0008
-14 3 10 -6.7388 0.0007
-14 3 11 -0.7970 -0.0028
-14 3 12 2.3697 -0.0005
-14 3 13 -4.9527 -0.0011
-14 3 14 -1.2217 0.0022
-14 3 15 1.5080 0.0013
-14 3 16 1.1364 0.0004
-14 3 17 -1.3002 0.0001
-14 3 18 2.4310 0.0001
-14 3 19 0.7585 -0.0014
-14 3 20 2.5775 -0.0009
-14 3 21 2.0246 -0.0012
-14 3 22 2.6655 -0.0010
-14 3 23 0.3423 0.0001
-14 3 24 1.4258 -0.0003
-14 3 25 2.9457 0.0009
-14 3 26 -0.3778 0.0009
-14 4 1 1.5150 -0.0021
-14 4 2 2.4952 0.0048
-14 4 3 2.5933 0.0059
-14 4 4 1.9003 -0.0017
-14 4 5 -1.7820 -0.0005
-14 4 6 4.2045 -0.0003
-14 4 7 2.4649 0.0014
-14 4 8 -2.8242 0.0004
-14 4 9 -1.4018 -0.0016
-14 4 10 0.1265 0.0000
-14 4 11 -1.6748 0.0002
-14 4 12 -4.6597 0.0003
-14 4 13 -4.5671 0.0009
-14 4 14 -0.2307 -0.0000
-14 4 15 -6.7843 -0.0007
-14 4 16 -2.4242 -0.0007
-14 4 17 1.2230 -0.0006
-14 4 18 0.9540 -0.0010
-14 4 19 -2.4254 -0.0003
-14 4 20 4.6907 -0.0012
-14 4 21 -0.6526 -0.0014
-14 4 22 0.0126 -0.0003
-14 4 23 1.6114 -0.0004
-14 4 24 1.7748 0.0006
-14 4 25 -2.5376 -0.0003
-14 4 26 -0.8533 -0.0024
-14 5 1 1.3311 0.0070
-14 5 2 5.9112 0.0065
-14 5 3 1.8103 0.0049
-14 5 4 2.4892 0.0025
-14 5 5 2.5184 -0.0006
-14 5 6 5.1323 0.0015
-14 5 7 -5.3865 -0.0017
-14 5 8 5.1066 -0.0015
-14 5 9 -2.3405 -0.0004
-14 5 10 -1.3556 -0.0007
-14 5 11 -2.2489 -0.0005
-14 5 12 -5.6309 0.0003
-14 5 13 -4.3725 0.0009
-14 5 14 -3.9130 0.0006
-14 5 15 -2.1440 -0.0003
-14 5 16 -3.8235 -0.0002
-14 5 17 -2.3244 -0.0009
-14 5 18 -3.0181 -0.0013
-14 5 19 1.6940 -0.0023
-14 5 20 1.3454 -0.0014
-14 5 21 -0.5450 -0.0003
-14 5 22 6.6973 0.0000
-14 5 23 -1.8649 0.0024
-14 5 24 2.4179 0.0014
-14 5 25 -2.4059 -0.0010
-14 5 26 0.9667 0.0026
-14 6 1 4.2275 0.0029
-14 6 2 -0.3049 0.0094
-14 6 3 1.8394 -0.0015
-14 6 4 8.0871 -0.0020
-14 6 5 2.6548 -0.0007
-14 6 6 6.3063 -0.0031
-14 6 7 4.6846 -0.0010
-14 6 8 6.2252 -0.0027
-14 6 9 -2.9435 0.0008
-14 6 10 5.8691 -0.0003
-14 6 11 -5.1530 0.0024
-14 6 12 -1.4059 -0.0001
-14 6 13 1.2618 0.0001
-14 6 14 -3.6955 -0.0016
-14 6 15 -4.0286 -0.0016
-14 6 16 -2.2355 -0.0005
-14 6 17 0.9165 -0.0005
-14 6 18 -4.7725 -0.0004
-14 6 19 1.9145 -0.0000
-14 6 20 -1.1803 -0.0008
-14 6 21 0.0968 0.0000
-14 6 22 -0.9346 -0.0000
-14 6 23 2.7661 -0.0003
-14 6 24 0.2841 -0.0011
-14 6 25 0.9627 0.0011
-14 6 26 4.8125 0.0032
-14 7 1 -4.4819 0.0097
-14 7 2 1.9664 -0.0057
-14 7 3 2.1901 0.0016
-14 7 4 -0.2662 -0.0016
-14 7 5 3.1876 0.0008
-14 7 6 0.5779 -0.0021
-14 7 7 0.3404 -0.0014
-14 7 8 2.2227 -0.0018
-14 7 9 2.7436 0.0002
-14 7 10 2.7422 -0.0016
-14 7 11 1.7681 0.0008
-14 7 12 8.9446 -0.0009
-14 7 13 -3.3283 0.0003
-14 7 14 -1.1310 -0.0001
-14 7 15 -0.3959 0.0004
-14 7 16 -1.6029 0.0002
-14 7 17 -4.6772 -0.0010
-14 7 18 -1.9545 -0.0002
-14 7 19 2.4466 -0.0009
-14 7 20 -3.5348 -0.0002
-14 7 21 4.5939 -0.0001
-14 7 22 1.2967 -0.0010
-14 7 23 0.3040 0.0011
-14 7 24 1.3352 0.0006
-14 7 25 1.0170 0.0022
-14 8 1 0.2787 -0.0071
-14 8 2 -5.0154 -0.0073
-14 8 3 -1.5798 -0.0010
-14 8 4 -1.9130 -0.0004
-14 8 5 0.0022 -0.0016
-14 8 6 -0.6505 -0.0015
-14 8 7 6.3753 -0.0004
-14 8 8 1.7451 -0.0009
-14 8 9 5.3585 -0.0008
-14 8 10 7.7599 -0.0000
-14 8 11 3.0333 -0.0001
-14 8 12 0.0083 -0.0002
-14 8 13 -1.5357 -0.0004
-14 8 14 3.2228 -0.0004
-14 8 15 -4.8363 -0.0019
-14 8 16 -3.6638 -0.0000
-14 8 17 -5.6622 -0.0010
-14 8 18 -2.7085 0.0001
-14 8 19 -6.7418 0.0001
-14 8 20 -4.0481 0.0004
-14 8 21 -3.4477 0.0000
-14 8 22 -4.1832 -0.0002
-14 8 23 -1.0894 0.0003
-14 8 24 -2.4667 -0.0026
-14 8 25 0.1853 0.0015
-14 9 1 -0.0115 -0.0062
-14 9 2 -5.3344 -0.0021
-14 9 3 1.2246 -0.0014
-14 9 4 -3.3226 -0.0039
-14 9 5 2.3939 0.0012
-14 9 6 1.3567 0.0004
-14 9 7 0.8541 -0.0003
-14 9 8 -0.1400 0.0011
-14 9 9 4.1517 -0.0019
-14 9 10 -3.0147 0.0002
-14 9 11 3.7952 -0.0020
-14 9 12 4.8917 0.0011
-14 9 13 2.5700 0.0006
-14 9 14 3.7215 0.0011
-14 9 15 1.3184 0.0002
-14 9 16 0.8224 -0.0005
-14 9 17 -1.5217 -0.0017
-14 9 18 -1.6579 -0.0010
-14 9 19 -3.6372 -0.0016
-14 9 20 -1.0189 -0.0007
-14 9 21 -2.8429 -0.0007
-14 9 22 -2.3559 0.0020
-14 9 23 -0.1216 -0.0011
-14 9 24 -0.7960 0.0039
-14 10 1 -1.4355 -0.0046
-14 10 2 -4.8432 0.0010
-14 10 3 -0.7561 -0.0024
-14 10 4 -4.2753 0.0004
-14 10 5 -1.9307 -0.0012
-14 10 6 -4.7964 0.0006
-14 10 7 -0.4253 0.0009
-14 10 8 -1.0612 0.0005
-14 10 9 0.4485 -0.0017
-14 10 10 2.5039 0.0006
-14 10 11 3.8254 -0.0006
-14 10 12 -0.6469 0.0012
-14 10 13 6.3823 -0.0014
-14 10 14 3.8514 -0.0009
-14 10 15 0.4403 0.0001
-14 10 16 3.9224 -0.0003
-14 10 17 2.0786 0.0001
-14 10 18 0.5175 -0.0002
-14 10 19 -0.0418 -0.0015
-14 10 20 -1.2224 0.0009
-14 10 21 -1.9964 -0.0001
-14 10 22 -0.0894 0.0001
-14 10 23 -1.2085 -0.0001
-14 10 24 -1.9943 0.0021
-14 11 1 -3.0244 0.0056
-14 11 2 2.3548 -0.0031
-14 11 3 -3.0353 0.0011
-14 11 4 -4.1983 -0.0019
-14 11 5 -0.2014 -0.0009
-14 11 6 -3.5219 -0.0016
-14 11 7 -0.5780 -0.0022
-14 11 8 -4.6404 -0.0009
-14 11 9 -0.0884 -0.0023
-14 11 10 -3.4598 -0.0001
-14 11 11 2.2788 -0.0005
-14 11 12 -0.6653 -0.0010
-14 11 13 3.1654 0.0005
-14 11 14 -1.2941 0.0011
-14 11 15 5.1004 -0.0000
-14 11 16 0.9406 0.0014
-14 11 17 1.2570 -0.0017
-14 11 18 0.1755 0.0009
-14 11 19 2.6408 -0.0012
-14 11 20 -1.1820 -0.0002
-14 11 21 2.0075 -0.0010
-14 11 22 0.3745 -0.0014
-14 11 23 -0.4691 0.0014
-14 12 1 -1.7587 0.0003
-14 12 2 1.2590 0.0017
-14 12 3 -3.4423 -0.0024
-14 12 4 0.4353 -0.0019
-14 12 5 -4.6557 -0.0027
-14 12 6 -2.3545 -0.0005
-14 12 7 -2.9585 -0.0006
-14 12 8 -2.0435 -0.0036
-14 12 9 0.8984 0.0007
-14 12 10 -0.8603 -0.0003
-14 12 11 -0.4264 0.0011
-14 12 12 -3.0341 -0.0003
-14 12 13 2.5463 -0.0007
-14 12 14 -0.3666 0.0005
-14 12 15 0.8039 0.0002
-14 12 16 0.9446 0.0009
-14 12 17 2.6307 0.0003
-14 12 18 3.0508 -0.0007
-14 12 19 0.1205 0.0000
-14 12 20 1.4888 0.0009
-14 12 21 -0.1201 -0.0004
-14 12 22 0.1776 0.0004
-14 13 1 1.7854 -0.0033
-14 13 2 2.6860 -0.0012
-14 13 3 -1.6929 -0.0014
-14 13 4 1.4055 0.0023
-14 13 5 -0.9480 0.0009
-14 13 6 -0.4823 -0.0009
-14 13 7 -0.7408 0.0006
-14 13 8 -0.6030 -0.0016
-14 13 9 -1.4819 0.0017
-14 13 10 -0.2950 -0.0002
-14 13 11 -2.4858 -0.0018
-14 13 12 2.7737 -0.0000
-14 13 13 1.6612 0.0010
-14 13 14 -0.8300 0.0001
-14 13 15 1.6115 -0.0001
-14 13 16 0.8310 -0.0013
-14 13 17 -1.2847 -0.0015
-14 13 18 1.0658 0.0018
-14 13 19 -1.3637 0.0002
-14 13 20 1.5484 0.0020
-14 13 21 -0.9399 0.0004
-14 14 1 4.5418 -0.0004
-14 14 2 -2.4530 -0.0002
-14 14 3 5.1965 -0.0003
-14 14 4 -0.1866 -0.0023
-14 14 5 -0.2157 0.0005
-14 14 6 1.4029 0.0017
-14 14 7 -3.2171 -0.0014
-14 14 8 -0.3712 0.0014
-14 14 9 -4.4664 -0.0007
-14 14 10 -1.1089 0.0005
-14 14 11 -1.2943 0.0004
-14 14 12 0.3212 0.0016
-14 14 13 -2.8488 0.0004
-14 14 14 -0.5478 0.0001
-14 14 15 -0.6406 -0.0006
-14 14 16 -1.1817 -0.0012
-14 14 17 2.1200 -0.0009
-14 14 18 0.3508 -0.0039
-14 14 19 0.7184 -0.0034
-14 14 20 0.5808 -0.0042
-14 15 1 2.3502 0.0025
-14 15 2 2.9804 -0.0057
-14 15 3 1.1560 0.0014
-14 15 4 0.0194 -0.0006
-14 15 5 1.1823 0.0013
-14 15 6 0.4244 0.0016
-14 15 7 -2.0546 -0.0006
-14 15 8 1.1153 0.0017
-14 15 9 2.6238 0.0001
-14 15 10 1.4164 -0.0009
-14 15 11 -0.8176 -0.0011
-14 15 12 1.1190 0.0003
-14 15 13 -0.9780 0.0012
-14 15 14 -0.2510 0.0003
-14 15 15 0.3325 0.0035
-14 15 16 -0.2616 0.0003
-14 15 17 -0.3128 0.0005
-14 15 18 -2.3980 -0.0020
-14 15 19 0.8321 -0.0019
-14 16 1 0.5841 -0.0025
-14 16 2 -0.5560 0.0043
-14 16 3 1.0137 -0.0042
-14 16 4 0.4635 0.0016
-14 16 5 4.0832 -0.0017
-14 16 6 -1.3714 -0.0013
-14 16 7 4.1425 -0.0007
-14 16 8 0.2502 0.0010
-14 16 9 -2.4110 -0.0003
-14 16 10 -3.0770 -0.0015
-14 16 11 -1.6359 0.0004
-14 16 12 -1.6316 -0.0015
-14 16 13 -2.0041 -0.0006
-14 16 14 -0.9286 -0.0007
-14 16 15 -1.3919 0.0007
-14 16 16 -0.7518 -0.0023
-14 16 17 -1.7620 0.0016
-14 16 18 -0.0067 -0.0025
-14 17 1 -0.9566 0.0010
-14 17 2 -0.1574 0.0030
-14 17 3 2.2306 0.0035
-14 17 4 -0.1118 0.0008
-14 17 5 2.0120 -0.0005
-14 17 6 -1.1984 -0.0002
-14 17 7 2.7615 0.0003
-14 17 8 -1.6644 -0.0011
-14 17 9 2.6205 -0.0004
-14 17 10 -1.3222 -0.0007
-14 17 11 3.6524 0.0007
-14 17 12 -0.7926 -0.0008
-14 17 13 0.8438 0.0020
-14 17 14 -0.3600 0.0012
-14 17 15 0.5965 0.0030
-14 17 16 0.2118 -0.0001
-14 18 1 0.8670 0.0055
-14 18 2 0.1642 0.0045
-14 18 3 -2.3619 0.0020
-14 18 4 1.1987 0.0002
-14 18 5 -0.6303 0.0028
-14 18 6 1.8720 -0.0038
-14 18 7 0.8476 0.0021
-14 18 8 0.4633 -0.0014
-14 18 9 1.2766 0.0019
-14 18 10 1.9959 -0.0016
-14 18 11 0.7110 0.0025
-14 18 12 1.1232 0.0006
-14 18 13 -0.3832 0.0014
-14 18 14 1.5581 -0.0018
-14 18 15 0.8797 0.0019
-14 19 1 -0.1862 -0.0006
-14 19 2 -0.3656 0.0023
-14 19 3 1.6574 0.0026
-14 19 4 0.7699 0.0024
-14 19 5 -0.1037 0.0016
-14 19 6 -0.5705 0.0014
-14 19 7 0.1287 0.0015
-14 19 8 1.2352 -0.0019
-14 19 9 -0.4446 -0.0002
-14 19 10 -0.4277 -0.0008
-14 19 11 -1.0089 0.0048
-14 19 12 -0.3458 -0.0025
-14 19 13 -1.8850 0.0031
-14 20 1 0.9749 -0.0003
-14 20 2 -3.4520 -0.0008
-14 20 3 0.7959 -0.0030
-14 20 4 -2.6420 0.0037
-14 20 5 -0.6254 -0.0023
-14 20 6 0.9419 0.0023
-14 20 7 0.1086 -0.0001
-14 20 8 1.7547 0.0003
-14 20 9 -0.8638 0.0013
-14 20 10 2.8235 0.0044
-14 21 1 -0.9691 -0.0027
-14 21 2 0.6210 -0.0024
-14 21 3 -0.1855 0.0018
-14 21 4 -1.8634 0.0007
-14 21 5 -0.0982 0.0015
-14 21 6 -1.1660 0.0007
-14 21 7 -0.8161 0.0004
-14 22 1 -1.4139 0.0017
-14 22 2 0.1836 -0.0045
-14 22 3 -1.7622 0.0022
-13 -13 1 -1.1419 -0.0063
-13 -13 2 0.7417 -0.0014
-13 -13 3 -0.5636 -0.0006
-13 -13 4 -0.0842 0.0024
-13 -13 5 0.1215 -0.0001
-13 -13 6 0.2716 0.0005
-13 -13 7 -1.0237 0.0005
-13 -13 8 0.0594 -0.0010
-13 -13 9 2.2130 0.0023
-13 -13 10 -0.5276 -0.0027
-13 -13 11 0.8717 0.0015
-13 -13 12 4.1883 -0.0022
-13 -13 13 -0.1275 0.0037
-13 -12 1 -0.9598 -0.0104
-13 -12 2 -1.2166 0.0025
-13 -12 3 -0.0687 -0.0040
-13 -12 4 -1.4860 0.0002
-13 -12 5 -1.4785 -0.0012
-13 -12 6 -2.4750 0.0001
-13 -12 7 -1.1766 0.0013
-13 -12 8 0.7493 0.0009
-13 -12 9 -1.7056 0.0010
-13 -12 10 -2.6014 -0.0016
-13 -12 11 5.3663 -0.0003
-13 -12 12 -4.0770 0.0014
-13 -12 13 2.5831 0.0006
-13 -12 14 -0.6227 -0.0009
-13 -12 15 2.0010 -0.0001
-13 -12 16 1.0716 -0.0003
-13 -11 1 -2.1422 -0.0003
-13 -11 2 1.3561 0.0037
-13 -11 3 -1.1332 -0.0001
-13 -11 4 -1.6081 -0.0016
-13 -11 5 1.7485 -0.0003
-13 -11 6 -1.2063 0.0007
-13 -11 7 1.1078 0.0011
-13 -11 8 -0.4775 -0.0010
-13 -11 9 -3.1726 0.0002
-13 -11 10 2.8551 0.0015
-13 -11 11 -3.4321 0.0011
-13 -11 12 0.1570 0.0006
-13 -11 13 -2.1185 -0.0014
-13 -11 14 1.5968 0.0004
-13 -11 15 -1.5093 0.0021
-13 -11 16 -0.7185 -0.0020
-13 -11 17 -2.3058 0.0002
-13 -11 18 1.1529 -0.0030
-13 -10 1 1.0783 0.0092
-13 -10 2 -0.8840 0.0039
-13 -10 3 0.4738 0.0030
-13 -10 4 2.0804 0.0029
-13 -10 5 -2.4251 0.0013
-13 -10 6 1.1088 0.0001
-13 -10 7 -0.5914 -0.0010
-13 -10 8 1.8240 0.0004
-13 -10 9 -2.3521 0.0000
-13 -10 10 3.1471 -0.0004
-13 -10 11 -2.6789 0.0003
-13 -10 12 1.3156 -0.0000
-13 -10 13 -2.6106 0.0012
-13 -10 14 -1.5387 0.0006
-13 -10 15 -2.5883 -0.0004
-13 -10 16 -1.2940 0.0008
-13 -10 17 0.7528 -0.0002
-13 -10 18 -0.5352 -0.0016
-13 -10 19 -0.2995 0.0013
-13 -10 20 -0.0454 -0.0018
-13 -9 1 0.6704 0.0066
-13 -9 2 -0.8115 0.0002
-13 -9 3 -0.9285 0.0006
-13 -9 4 0.5703 0.0016
-13 -9 5 0.5510 -0.0021
-13 -9 6 3.2967 0.0020
-13 -9 7 0.4404 -0.0043
-13 -9 11 -0.3119 0.0005
-13 -9 12 0.3651 -0.0001
-13 -9 13 0.0436 -0.0016
-13 -9 14 3.4852 0.0011
-13 -9 15 -0.0914 -0.0023
-13 -9 19 2.0290 0.0005
-13 -9 20 0.8212 -0.0026
-13 -9 21 0.0269 -0.0018
-13 -9 22 2.2985 -0.0029
-13 -8 1 -1.0919 0.0013
-13 -8 2 -1.4395 -0.0062
-13 -8 3 2.0014 0.0001
-13 -8 4 -1.1094 -0.0013
-13 -8 5 -1.5468 0.0002
-13 -8 6 0.3005 -0.0019
-13 -8 7 -0.5344 0.0010
-13 -8 8 1.2575 0.0003
-13 -8 9 -0.2320 0.0002
-13 -8 10 -0.2282 0.0019
-13 -8 11 -1.9122 -0.0013
-13 -8 12 3.0989 0.0020
-13 -8 13 1.9103 -0.0019
-13 -8 14 -0.7439 -0.0001
-13 -8 15 -2.6318 -0.0021
-13 -8 16 2.3948 -0.0004
-13 -8 17 -0.6721 -0.0019
-13 -8 18 -0.3741 -0.0003
-13 -8 19 1.8578 0.0003
-13 -8 20 -0.4544 -0.0001
-13 -8 21 2.4026 0.0012
-13 -8 22 0.2974 0.0004
-13 -8 23 1.1861 -0.0008
-13 -7 1 1.1858 -0.0038
-13 -7 2 3.8509 -0.0073
-13 -7 3 2.4012 0.0004
-13 -7 4 -0.0944 -0.0035
-13 -7 5 4.5816 0.0018
-13 -7 6 -0.4124 -0.0001
-13 -7 7 0.0225 0.0017
-13 -7 8 0.0143 0.0024
-13 -7 9 1.9664 -0.0012
-13 -7 10 -0.8433 0.0011
-13 -7 11 3.2038 -0.0000
-13 -7 12 0.0479 -0.0016
-13 -7 13 -0.0318 -0.0000
-13 -7 14 -0.9820 -0.0010
-13 -7 15 0.6810 0.0002
-13 -7 16 -0.8329 -0.0002
-13 -7 17 -2.1644 -0.0004
-13 -7 18 -0.3680 0.0013
-13 -7 19 -1.5315 0.0006
-13 -7 20 -2.0257 0.0009
-13 -7 21 -0.2171 -0.0007
-13 -7 22 1.2503 0.0008
-13 -7 23 -2.6160 0.0016
-13 -7 24 1.4611 0.0004
-13 -6 1 -0.5270 -0.0080
-13 -6 2 0.3258 -0.0078
-13 -6 3 -1.5991 0.0023
-13 -6 4 -0.2935 -0.0014
-13 -6 5 -0.4580 -0.0004
-13 -6 6 0.2353 0.0001
-13 -6 7 2.4926 -0.0009
-13 -6 8 -0.4685 0.0002
-13 -6 9 -1.0488 -0.0016
-13 -6 10 0.4621 -0.0027
-13 -6 11 -0.6663 -0.0019
-13 -6 12 0.2654 -0.0030
-13 -6 13 1.0184 0.0002
-13 -6 14 -1.1721 -0.0017
-13 -6 15 1.9881 0.0006
-13 -6 16 -0.5856 -0.0006
-13 -6 17 -0.3792 0.0013
-13 -6 18 -1.0530 0.0002
-13 -6 19 -2.5969 -0.0013
-13 -6 20 -0.0159 0.0004
-13 -6 21 -2.5086 -0.0007
-13 -6 22 -3.2898 0.0009
-13 -6 23 -1.9036 -0.0019
-13 -6 24 -0.1329 -0.0018
-13 -6 25 -4.3797 0.0012
-13 -5 1 -1.8559 -0.0034
-13 -5 2 1.3747 0.0095
-13 -5 3 0.6892 -0.0033
-13 -5 4 2.5694 -0.0013
-13 -5 5 4.0258 -0.0027
-13 -5 6 -0.5101 -0.0003
-13 -5 7 1.4451 0.0006
-13 -5 8 2.1660 -0.0017
-13 -5 9 2.0276 -0.0010
-13 -5 10 1.0433 0.0001
-13 -5 11 1.5595 -0.0009
-13 -5 12 2.1753 -0.0017
-13 -5 13 -2.5016 0.0007
-13 -5 14 2.7903 -0.0013
-13 -5 15 -2.2612 0.0009
-13 -5 16 1.8697 -0.0006
-13 -5 17 -1.1420 0.0001
-13 -5 18 -1.8521 0.0005
-13 -5 19 0.7460 0.0005
-13 -5 20 -1.7548 -0.0006
-13 -5 21 -0.8158 -0.0011
-13 -5 22 -0.9948 -0.0002
-13 -5 23 -0.7010 -0.0008
-13 -5 24 -0.3518 0.0009
-13 -5 25 -0.7934 -0.0015
-13 -4 1 -1.3938 -0.0095
-13 -4 2 2.7294 0.0052
-13 -4 3 -2.8086 -0.0035
-13 -4 4 1.3962 0.0020
-13 -4 5 -2.7502 -0.0024
-13 -4 6 3.1753 -0.0029
-13 -4 7 0.6102 -0.0008
-13 -4 8 0.1176 -0.0034
-13 -4 9 -0.1779 0.0012
-13 -4 10 1.5419 -0.0018
-13 -4 11 -0.1520 0.0029
-13 -4 12 -0.7482 0.0011
-13 -4 13 2.6240 0.0021
-13 -4 14 0.8602 0.0005
-13 -4 15 1.4862 0.0002
-13 -4 16 -1.1425 0.0009
-13 -4 17 -1.8044 0.0004
-13 -4 18 0.8151 -0.0002
-13 -4 19 -0.9265 -0.0008
-13 -4 20 -1.4876 0.0016
-13 -4 21 1.0651 0.0013
-13 -4 22 -1.5800 0.0018
-13 -4 23 0.7390 0.0002
-13 -4 24 -2.7874 0.0014
-13 -4 25 1.7949 0.0010
-13 -4 26 -2.6384 0.0009
-13 -3 1 2.8004 0.0002
-13 -3 2 -5.8104 0.0008
-13 -3 3 -1.9271 -0.0067
-13 -3 4 -3.9606 -0.0020
-13 -3 5 -0.0116 -0.0064
-13 -3 6 -5.3490 -0.0001
-13 -3 7 1.2311 -0.0011
-13 -3 8 -3.2315 -0.0017
-13 -3 9 1.6988 0.0020
-13 -3 10 -1.3412 0.0005
-13 -3 11 4.1771 0.0013
-13 -3 12 -0.1042 0.0006
-13 -3 13 2.8949 0.0012
-13 -3 14 -0.0729 0.0004
-13 -3 15 1.9648 0.0001
-13 -3 16 -0.3740 0.0003
-13 -3 17 0.8589 -0.0004
-13 -3 18 0.9610 0.0006
-13 -3 19 0.9811 0.0002
-13 -3 20 -0.7295 0.0005
-13 -3 21 -1.8327 -0.0005
-13 -3 22 -0.3454 0.0011
-13 -3 23 2.3732 0.0010
-13 -3 24 1.7960 0.0008
-13 -3 25 -1.6079 0.0012
-13 -3 26 2.6766 0.0009
-13 -3 27 0.8666 0.0015
-13 -2 1 5.1313 -0.0031
-13 -2 2 -4.9291 -0.0032
-13 -2 3 3.9675 0.0003
-13 -2 4 -2.1837 -0.0011
-13 -2 5 0.9813 0.0043
-13 -2 6 -1.1829 0.0022
-13 -2 7 0.2211 0.0014
-13 -2 8 -3.3264 -0.0005
-13 -2 9 1.9216 0.0008
-13 -2 10 -1.2695 0.0000
-13 -2 11 -1.0902 0.0005
-13 -2 12 -3.0893 0.0009
-13 -2 13 5.3490 0.0001
-13 -2 14 -3.6985 0.0005
-13 -2 15 2.8621 0.0002
-13 -2 16 0.0130 0.0009
-13 -2 17 3.6044 -0.0013
-13 -2 18 -1.7919 -0.0001
-13 -2 19 -1.4667 -0.0006
-13 -2 20 -0.8592 0.0011
-13 -2 21 1.8782 -0.0000
-13 -2 22 1.3746 0.0010
-13 -2 23 -1.8021 -0.0002
-13 -2 24 -2.2345 0.0004
-13 -2 25 1.6115 0.0001
-13 -2 26 -1.7529 -0.0008
-13 -2 27 -2.0535 -0.0026
-13 -1 1 1.2270 -0.0018
-13 -1 2 -2.0896 -0.0080
-13 -1 3 1.9751 0.0002
-13 -1 4 -4.7177 -0.0042
-13 -1 5 1.8679 0.0007
-13 -1 6 -4.7065 0.0015
-13 -1 7 1.2544 0.0003
-13 -1 8 -2.1939 0.0041
-13 -1 9 2.1211 0.0004
-13 -1 10 -4.1319 0.0012
-13 -1 11 0.6739 -0.0027
-13 -1 12 1.4748 0.0001
-13 -1 13 -2.9004 -0.0025
-13 -1 14 1.5036 0.0009
-13 -1 15 5.9078 -0.0002
-13 -1 16 -1.8736 0.0019
-13 -1 17 3.2503 0.0007
-13 -1 18 1.4898 0.0023
-13 -1 19 5.0927 0.0003
-13 -1 20 0.2684 0.0004
-13 -1 21 1.8571 -0.0001
-13 -1 22 -1.1891 0.0010
-13 -1 23 0.1923 -0.0004
-13 -1 24 0.0514 0.0007
-13 -1 25 -2.3454 -0.0002
-13 -1 26 0.6076 0.0008
-13 -1 27 0.2795 0.0002
-13 0 1 1.4243 -0.0025
-13 0 2 1.3769 0.0005
-13 0 3 0.8054 -0.0028
-13 0 4 -0.4062 -0.0038
-13 0 5 0.2852 0.0011
-13 0 6 -2.4445 -0.0005
-13 0 7 -0.1699 0.0001
-13 0 8 -3.2522 0.0010
-13 0 9 -1.9850 -0.0005
-13 0 10 -1.4159 0.0010
-13 0 11 -2.4201 0.0001
-13 0 12 -1.4272 0.0006
-13 0 13 0.1489 0.0003
-13 0 14 -0.0186 0.0005
-13 0 15 -5.3119 0.0002
-13 0 16 2.4226 -0.0001
-13 0 17 1.8073 -0.0003
-13 0 18 1.4326 -0.0000
-13 0 19 1.6761 0.0004
-13 0 20 2.0661 -0.0006
-13 0 21 2.3448 0.0003
-13 0 22 -0.4065 -0.0015
-13 0 23 0.9570 -0.0002
-13 0 24 -1.5335 -0.0011
-13 0 25 1.5596 0.0004
-13 0 26 -0.5973 -0.0014
-13 0 27 -3.3196 0.0013
-13 1 1 2.1052 0.0067
-13 1 2 0.0956 0.0016
-13 1 3 1.8196 -0.0021
-13 1 4 1.3750 -0.0009
-13 1 5 -5.0672 0.0032
-13 1 6 -2.8523 -0.0017
-13 1 7 -3.3027 0.0043
-13 1 8 -3.8448 0.0007
-13 1 9 -4.0609 0.0049
-13 1 10 -4.9669 -0.0005
-13 1 11 -0.8641 0.0023
-13 1 12 -4.5262 -0.0002
-13 1 13 -5.3669 0.0002
-13 1 14 -0.6443 0.0004
-13 1 15 -0.0620 0.0001
-13 1 16 1.7398 0.0006
-13 1 17 -2.1471 0.0015
-13 1 18 2.8940 0.0004
-13 1 19 0.5013 -0.0005
-13 1 20 1.6254 -0.0013
-13 1 21 2.1113 -0.0005
-13 1 22 1.4663 -0.0011
-13 1 23 0.9926 -0.0011
-13 1 24 2.5607 -0.0007
-13 1 25 -0.1076 0.0003
-13 1 26 -0.7737 -0.0005
-13 1 27 -0.2920 0.0006
-13 2 1 -1.1673 0.0058
-13 2 2 4.2926 0.0073
-13 2 3 1.5628 -0.0023
-13 2 4 -4.0046 0.0060
-13 2 5 3.5109 0.0014
-13 2 6 2.6128 -0.0013
-13 2 7 -1.7338 0.0009
-13 2 8 -2.5552 -0.0048
-13 2 9 3.0400 0.0005
-13 2 10 -0.5012 -0.0012
-13 2 11 -4.3098 0.0021
-13 2 12 -0.0575 0.0001
-13 2 13 1.8396 0.0008
-13 2 14 -3.7342 0.0010
-13 2 15 -3.0151 0.0007
-13 2 16 -1.0145 0.0016
-13 2 17 -0.9954 -0.0006
-13 2 18 1.0802 -0.0000
-13 2 19 -0.0559 -0.0008
-13 2 20 4.2344 -0.0006
-13 2 21 1.2177 -0.0003
-13 2 22 2.1549 -0.0018
-13 2 23 4.1740 -0.0003
-13 2 24 -1.6250 0.0002
-13 2 25 1.2117 -0.0001
-13 2 26 -2.5823 0.0005
-13 2 27 1.8006 0.0013
-13 3 1 3.6228 0.0023
-13 3 2 5.7183 -0.0036
-13 3 3 -0.0254 0.0048
-13 3 4 7.8931 0.0047
-13 3 5 1.5710 0.0022
-13 3 6 0.0132 0.0005
-13 3 7 -3.8170 0.0001
-13 3 8 6.1707 0.0018
-13 3 9 -7.0577 -0.0005
-13 3 10 -1.8580 -0.0007
-13 3 11 -1.6718 -0.0033
-13 3 12 -1.7857 -0.0010
-13 3 13 -5.2614 -0.0014
-13 3 14 -1.9500 0.0012
-13 3 15 1.6691 -0.0001
-13 3 16 -6.3607 0.0006
-13 3 17 -1.1087 0.0002
-13 3 18 -0.9100 -0.0012
-13 3 19 0.3982 -0.0010
-13 3 20 -0.3383 -0.0008
-13 3 21 3.2070 -0.0012
-13 3 22 2.8274 -0.0008
-13 3 23 1.2336 0.0007
-13 3 24 2.6111 0.0007
-13 3 25 3.4365 0.0012
-13 3 26 0.1613 0.0013
-13 3 27 3.0853 -0.0001
-13 4 1 -0.5184 0.0092
-13 4 2 4.3774 0.0042
-13 4 3 2.1253 0.0068
-13 4 4 10.6604 0.0063
-13 4 5 -0.4788 0.0014
-13 4 6 10.6294 0.0024
-13 4 7 5.0624 -0.0004
-13 4 8 5.1542 -0.0001
-13 4 9 0.8361 0.0002
-13 4 10 4.8830 0.0010
-13 4 11 -3.6710 -0.0005
-13 4 12 2.2151 0.0007
-13 4 13 -4.6235 -0.0007
-13 4 14 -3.2905 -0.0002
-13 4 15 -7.2036 -0.0012
-13 4 16 -2.3118 -0.0014
-13 4 17 1.0027 -0.0008
-13 4 18 -4.2898 -0.0005
-13 4 19 -1.4870 0.0008
-13 4 20 0.8281 -0.0008
-13 4 21 -1.0312 0.0000
-13 4 22 0.0154 -0.0002
-13 4 23 2.4284 0.0001
-13 4 24 0.7606 0.0000
-13 4 25 1.1314 -0.0006
-13 4 26 0.9115 -0.0011
-13 4 27 -1.2234 -0.0006
-13 5 1 -4.2828 -0.0073
-13 5 2 7.0594 0.0076
-13 5 3 -3.0688 0.0046
-13 5 4 4.4717 0.0030
-13 5 5 -1.3100 -0.0045
-13 5 6 7.4943 0.0003
-13 5 7 -3.8501 -0.0025
-13 5 8 9.1326 0.0018
-13 5 9 -1.6058 -0.0009
-13 5 10 3.9703 -0.0021
-13 5 11 2.1770 0.0007
-13 5 12 0.2920 -0.0006
-13 5 13 -4.3657 0.0009
-13 5 14 1.0406 -0.0006
-13 5 15 -2.6065 -0.0012
-13 5 16 -3.8316 0.0007
-13 5 17 -4.4279 -0.0015
-13 5 18 -3.7194 0.0006
-13 5 19 -0.0318 -0.0008
-13 5 20 -0.3925 -0.0006
-13 5 21 1.4650 -0.0003
-13 5 22 3.5114 -0.0008
-13 5 23 -1.1260 0.0004
-13 5 25 -2.8204 0.0004
-13 5 26 1.9622 0.0010
-13 5 27 1.6933 0.0009
-13 6 1 3.8004 0.0006
-13 6 2 -6.8113 0.0046
-13 6 3 2.0438 -0.0036
-13 6 4 1.8924 0.0002
-13 6 5 0.3317 -0.0035
-13 6 6 7.3717 0.0023
-13 6 7 3.8774 -0.0029
-13 6 8 7.0588 -0.0007
-13 6 9 2.7229 -0.0012
-13 6 10 10.6053 -0.0001
-13 6 11 1.1288 0.0017
-13 6 12 5.2827 0.0002
-13 6 13 5.1411 -0.0003
-13 6 14 2.4613 -0.0007
-13 6 15 -0.8780 -0.0016
-13 6 16 0.2267 -0.0003
-13 6 17 -0.3241 -0.0005
-13 6 18 -4.5735 0.0010
-13 6 19 -0.6653 -0.0004
-13 6 20 -3.8613 0.0007
-13 6 21 -2.8287 -0.0003
-13 6 22 -0.7876 -0.0000
-13 6 23 0.2889 -0.0005
-13 6 24 0.1719 -0.0004
-13 6 25 0.7548 -0.0006
-13 6 26 4.4418 0.0033
-13 6 27 -2.5709 0.0022
-13 7 1 -1.5012 0.0001
-13 7 2 -4.3760 -0.0037
-13 7 3 5.9268 0.0007
-13 7 4 -6.9012 -0.0016
-13 7 5 8.5295 0.0058
-13 7 6 -5.0060 -0.0020
-13 7 7 2.3725 0.0034
-13 7 8 2.0732 -0.0025
-13 7 9 0.9896 -0.0023
-13 7 10 3.4993 -0.0029
-13 7 11 6.1322 -0.0031
-13 7 12 7.8688 -0.0022
-13 7 13 3.2746 -0.0008
-13 7 14 3.8217 0.0002
-13 7 15 1.3883 0.0010
-13 7 16 0.8788 0.0017
-13 7 17 -3.7624 0.0007
-13 7 18 -1.1268 0.0002
-13 7 19 -2.7881 -0.0007
-13 7 20 -2.9563 -0.0008
-13 7 21 0.0311 -0.0012
-13 7 22 -2.9090 -0.0002
-13 7 23 0.2493 -0.0008
-13 7 24 -2.7803 0.0015
-13 7 25 -1.7417 -0.0001
-13 7 26 -0.6249 0.0024
-13 8 1 -3.4529 -0.0048
-13 8 2 -6.3979 -0.0073
-13 8 3 -3.2380 -0.0009
-13 8 4 -7.9754 -0.0036
-13 8 5 -0.7082 -0.0004
-13 8 6 -8.5622 -0.0006
-13 8 7 6.5864 -0.0023
-13 8 8 -5.9080 -0.0017
-13 8 9 6.5669 -0.0017
-13 8 10 2.3634 -0.0014
-13 8 11 0.1701 -0.0010
-13 8 12 2.0029 -0.0014
-13 8 13 1.6494 0.0006
-13 8 14 1.8201 -0.0010
-13 8 15 0.1037 0.0018
-13 8 16 3.6999 -0.0007
-13 8 17 -2.4799 -0.0003
-13 8 18 0.2547 0.0000
-13 8 19 -3.5599 -0.0004
-13 8 20 -3.3648 0.0009
-13 8 21 -3.7159 -0.0001
-13 8 22 -4.6730 0.0003
-13 8 23 -3.9811 0.0004
-13 8 24 -2.4696 -0.0012
-13 8 25 1.0882 -0.0002
-13 8 26 -1.5128 -0.0001
-13 9 1 -2.7776 0.0053
-13 9 2 0.2735 -0.0008
-13 9 3 -4.6766 0.0009
-13 9 4 -1.1138 -0.0004
-13 9 5 -0.5009 0.0005
-13 9 6 -2.1430 -0.0015
-13 9 7 0.2065 0.0008
-13 9 8 -4.1571 0.0007
-13 9 9 1.2943 -0.0003
-13 9 10 -6.1468 -0.0012
-13 9 11 6.2788 0.0000
-13 9 12 1.2102 -0.0003
-13 9 13 2.8798 0.0023
-13 9 14 6.2903 0.0001
-13 9 15 9.6847 0.0012
-13 9 16 0.5730 -0.0002
-13 9 17 5.1871 -0.0001
-13 9 18 2.5785 0.0002
-13 9 19 1.7226 -0.0020
-13 9 20 0.9011 -0.0000
-13 9 21 -0.3136 -0.0006
-13 9 22 0.1689 0.0006
-13 9 23 2.8524 0.0005
-13 9 24 0.3141 -0.0006
-13 9 25 0.6124 0.0027
-13 10 1 -0.5201 -0.0013
-13 10 2 0.8896 0.0081
-13 10 3 -3.3496 -0.0027
-13 10 4 0.6469 0.0031
-13 10 5 -8.9347 -0.0037
-13 10 6 -2.2386 -0.0009
-13 10 7 -5.2054 -0.0019
-13 10 8 -3.1789 -0.0010
-13 10 9 -0.7160 0.0004
-13 10 10 -0.7885 0.0003
-13 10 11 1.5204 0.0017
-13 10 12 -2.2408 0.0006
-13 10 13 6.8568 -0.0004
-13 10 14 1.9089 0.0002
-13 10 15 0.9957 -0.0012
-13 10 16 3.5527 0.0001
-13 10 17 6.3000 -0.0009
-13 10 18 0.5772 -0.0003
-13 10 19 3.4499 -0.0005
-13 10 20 1.1125 -0.0004
-13 10 21 1.4918 0.0001
-13 10 22 -0.3837 -0.0015
-13 10 23 1.0812 0.0004
-13 10 24 -2.1176 -0.0005
-13 10 25 1.9256 0.0004
-13 11 1 4.7638 -0.0083
-13 11 2 0.6160 0.0021
-13 11 3 0.7876 -0.0033
-13 11 4 -2.2847 0.0010
-13 11 5 -0.0758 -0.0054
-13 11 6 -3.6651 -0.0000
-13 11 7 -1.9251 0.0013
-13 11 8 -4.9139 -0.0018
-13 11 9 -3.0142 0.0000
-13 11 10 -2.8718 -0.0011
-13 11 11 0.3435 0.0002
-13 11 12 -1.8337 0.0004
-13 11 13 -0.1360 -0.0006
-13 11 14 -0.5133 -0.0004
-13 11 15 2.6207 -0.0000
-13 11 16 0.8768 -0.0000
-13 11 17 0.4259 0.0007
-13 11 18 2.3115 -0.0005
-13 11 19 2.8571 0.0002
-13 11 20 0.9669 0.0000
-13 11 21 1.6648 -0.0002
-13 11 22 1.8997 -0.0000
-13 11 23 -0.6485 0.0004
-13 11 24 -0.2741 -0.0021
-13 12 1 2.5467 0.0033
-13 12 2 -1.0765 -0.0068
-13 12 3 6.0735 -0.0008
-13 12 4 -2.2099 -0.0034
-13 12 5 0.8646 0.0029
-13 12 6 -0.1671 0.0024
-13 12 7 -1.9943 -0.0008
-13 12 8 -1.5767 0.0001
-13 12 9 0.5164 -0.0006
-13 12 10 -0.8040 0.0009
-13 12 11 -1.8184 -0.0005
-13 12 12 -2.1432 -0.0016
-13 12 13 0.9982 -0.0003
-13 12 14 0.2286 -0.0003
-13 12 15 -1.4128 0.0007
-13 12 16 3.0205 0.0008
-13 12 17 1.3532 -0.0001
-13 12 18 2.1794 0.0002
-13 12 19 0.6593 -0.0002
-13 12 20 1.9501 0.0002
-13 12 21 -0.1827 -0.0006
-13 12 22 -0.5783 0.0007
-13 12 23 -1.3105 -0.0020
-13 13 1 2.9530 -0.0038
-13 13 2 4.5231 -0.0053
-13 13 3 -0.0117 0.0025
-13 13 4 2.6064 -0.0042
-13 13 5 3.0909 0.0027
-13 13 6 -0.0187 0.0007
-13 13 7 0.2948 0.0013
-13 13 8 0.4709 0.0012
-13 13 9 -0.9772 0.0006
-13 13 10 -2.2001 -0.0012
-13 13 11 -2.6012 -0.0014
-13 13 12 0.1873 -0.0002
-13 13 13 -0.3583 -0.0004
-13 13 14 -0.7397 0.0006
-13 13 15 -0.1623 0.0010
-13 13 16 -1.0725 0.0003
-13 13 17 -2.3353 0.0002
-13 13 18 -0.0805 0.0003
-13 13 19 -1.3804 -0.0002
-13 13 20 0.4342 0.0021
-13 13 21 -2.4088 -0.0004
-13 13 22 4.2534 0.0014
-13 14 1 1.7656 0.0076
-13 14 2 -0.2041 0.0014
-13 14 3 2.9621 -0.0018
-13 14 4 3.5654 0.0004
-13 14 5 -0.6089 0.0019
-13 14 6 2.6554 -0.0008
-13 14 7 -0.3388 0.0007
-13 14 8 -0.7118 0.0004
-13 14 9 -4.2774 0.0004
-13 14 10 0.4587 0.0008
-13 14 11 -1.5644 0.0001
-13 14 12 -0.8221 0.0003
-13 14 13 0.4476 0.0008
-13 14 14 -3.2728 0.0003
-13 14 15 0.0368 0.0015
-13 14 16 -0.7234 -0.0005
-13 14 17 0.3267 0.0001
-13 14 18 1.5771 -0.0017
-13 14 19 -0.6347 -0.0002
-13 14 20 1.2064 -0.0046
-13 14 21 2.9706 -0.0033
-13 15 1 -0.0473 0.0002
-13 15 2 3.5478 0.0054
-13 15 3 1.7985 0.0019
-13 15 4 -0.9185 0.0025
-13 15 5 3.1230 0.0023
-13 15 6 2.0975 -0.0002
-13 15 7 0.1691 0.0008
-13 15 8 3.5589 0.0020
-13 15 9 5.0660 0.0003
-13 15 10 1.5367 -0.0004
-13 15 11 1.4600 0.0003
-13 15 12 1.2552 -0.0010
-13 15 13 -0.5709 -0.0003
-13 15 14 0.7594 0.0005
-13 15 15 0.6248 0.0011
-13 15 16 -0.7248 -0.0008
-13 15 17 0.7654 0.0030
-13 15 18 -1.4535 -0.0025
-13 15 19 -0.4694 0.0014
-13 15 20 -0.2232 -0.0062
-13 16 1 -0.4837 0.0045
-13 16 2 -2.0200 0.0030
-13 16 3 -0.8917 0.0016
-13 16 4 1.5965 0.0051
-13 16 5 2.5751 -0.0026
-13 16 6 0.0530 0.0001
-13 16 7 2.7277 0.0004
-13 16 8 -1.7616 -0.0010
-13 16 9 -0.5763 0.0000
-13 16 10 -3.4066 0.0000
-13 16 11 -2.7567 0.0002
-13 16 12 -1.2948 -0.0014
-13 16 13 -1.0482 -0.0010
-13 16 14 -1.1225 -0.0013
-13 16 15 -1.0168 0.0010
-13 16 16 0.2004 0.0003
-13 16 17 -0.9367 0.0013
-13 16 18 -1.5928 0.0022
-13 16 19 -0.4192 0.0019
-13 17 1 -1.8877 -0.0059
-13 17 2 1.0255 0.0072
-13 17 3 1.3499 -0.0002
-13 17 4 -0.1942 0.0036
-13 17 5 1.9034 0.0001
-13 17 6 -1.9050 0.0007
-13 17 7 1.6289 -0.0003
-13 17 8 1.8801 -0.0015
-13 17 9 0.8852 -0.0001
-13 17 10 1.2400 -0.0002
-13 17 11 2.8151 -0.0010
-13 17 12 2.5121 -0.0014
-13 17 13 0.3507 0.0029
-13 17 14 1.1276 0.0023
-13 17 15 0.1028 -0.0005
-13 17 16 0.4496 0.0035
-13 17 17 -0.4354 0.0038
-13 18 1 0.5619 0.0019
-13 18 2 -1.7994 -0.0020
-13 18 3 -1.8240 0.0010
-13 18 4 -0.8733 0.0008
-13 18 5 -2.1660 -0.0031
-13 18 6 2.5151 0.0012
-13 18 7 -0.5220 -0.0025
-13 18 8 3.5446 0.0010
-13 18 9 -0.1873 -0.0008
-13 18 10 5.4865 -0.0002
-13 18 11 0.1700 0.0003
-13 18 12 2.3876 0.0031
-13 18 13 -0.8479 0.0008
-13 18 14 0.5248 -0.0009
-13 18 15 0.2915 0.0018
-13 18 16 0.2772 0.0020
-13 19 1 0.0813 -0.0000
-13 19 2 1.2246 -0.0018
-13 19 3 -1.0210 0.0002
-13 19 4 1.0790 -0.0004
-13 19 5 -0.5862 0.0016
-13 19 6 -0.7323 0.0023
-13 19 7 1.2088 0.0001
-13 19 8 -1.3131 0.0018
-13 19 9 1.7407 -0.0036
-13 19 10 -1.6621 0.0017
-13 19 11 0.9113 -0.0006
-13 19 12 0.6305 0.0036
-13 19 13 -1.1881 -0.0004
-13 19 14 0.8835 0.0006
-13 20 1 -0.4707 0.0034
-13 20 2 -1.8666 -0.0070
-13 20 3 -0.7923 0.0029
-13 20 4 -1.1169 -0.0040
-13 20 5 -0.9470 0.0024
-13 20 6 -0.0594 -0.0006
-13 20 7 -0.5255 0.0003
-13 20 8 0.0666 -0.0009
-13 20 9 -0.4473 0.0003
-13 20 10 0.9847 0.0020
-13 20 11 0.4993 -0.0010
-13 20 12 -0.8499 -0.0028
-13 21 1 -0.0857 -0.0046
-13 21 2 1.1242 -0.0014
-13 21 3 0.6491 -0.0023
-13 21 4 -0.9857 0.0017
-13 21 5 -1.2345 -0.0008
-13 21 6 -0.4472 -0.0028
-13 21 7 -2.7689 0.0040
-13 21 8 -0.8729 -0.0030
-13 21 9 -2.0184 0.0040
-13 22 1 0.3496 -0.0058
-13 22 2 -0.5302 -0.0001
-13 22 3 -1.9533 -0.0017
-13 22 4 -0.1513 -0.0040
-13 22 5 -0.4099 -0.0021
-12 -15 3 -2.9114 -0.0030
-12 -15 4 0.5084 0.0017
-12 -15 5 -2.5406 -0.0009
-12 -15 6 0.7762 -0.0003
-12 -14 1 1.9386 0.0056
-12 -14 2 -0.1503 0.0033
-12 -14 3 -0.0288 0.0002
-12 -14 4 1.0883 0.0023
-12 -14 5 -1.8829 0.0024
-12 -14 6 0.7547 0.0014
-12 -14 7 -0.1802 0.0033
-12 -14 8 0.4578 -0.0017
-12 -14 9 -1.4047 0.0028
-12 -14 10 1.5535 -0.0012
-12 -14 11 -0.7513 0.0026
-12 -14 12 -1.3345 -0.0010
-12 -14 13 1.9906 -0.0016
-12 -13 1 0.5596 -0.0006
-12 -13 2 -0.2464 -0.0003
-12 -13 3 0.6164 0.0020
-12 -13 4 -0.5364 0.0018
-12 -13 5 1.4576 0.0024
-12 -13 6 -0.4147 0.0007
-12 -13 7 -0.6978 0.0007
-12 -13 8 -0.8212 -0.0006
-12 -13 9 3.5895 0.0008
-12 -13 10 -1.5532 0.0008
-12 -13 11 0.6621 -0.0016
-12 -13 12 5.0649 0.0016
-12 -13 13 0.0987 0.0019
-12 -13 14 2.6546 0.0037
-12 -13 15 1.5590 0.0020
-12 -13 16 0.7352 0.0008
-12 -13 17 2.0688 -0.0024
-12 -12 1 -0.8722 0.0011
-12 -12 2 -1.5332 -0.0008
-12 -12 3 1.0622 0.0013
-12 -12 4 -1.2919 -0.0002
-12 -12 5 -1.6634 -0.0015
-12 -12 6 -0.0416 0.0007
-12 -12 7 -2.7553 -0.0016
-12 -12 8 1.6702 0.0018
-12 -12 9 -2.2883 -0.0007
-12 -12 10 -0.9269 -0.0013
-12 -12 11 0.1277 0.0007
-12 -12 12 -0.6870 0.0000
-12 -12 13 -1.6886 -0.0004
-12 -12 15 -0.0671 -0.0012
-12 -12 16 1.0793 0.0003
-12 -12 17 2.4731 0.0001
-12 -12 18 -2.1145 0.0007
-12 -12 19 2.2354 -0.0018
-12 -11 1 0.5641 0.0058
-12 -11 2 -1.1763 0.0032
-12 -11 3 -0.3940 0.0027
-12 -11 4 -1.0217 0.0006
-12 -11 5 1.2119 0.0002
-12 -11 6 -1.2862 -0.0010
-12 -11 7 -1.7331 -0.0009
-12 -11 8 2.8419 0.0002
-12 -11 9 -3.8774 0.0010
-12 -11 10 0.6395 0.0005
-12 -11 11 -2.0666 0.0014
-12 -11 19 1.1788 -0.0015
-12 -11 20 -0.5323 -0.0018
-12 -11 21 1.2762 -0.0003
-12 -10 1 0.2547 0.0011
-12 -10 2 -1.0679 0.0057
-12 -10 4 -1.9753 0.0006
-12 -10 5 1.0730 0.0011
-12 -10 6 -0.8988 -0.0010
-12 -10 7 2.9799 0.0014
-12 -10 8 0.6287 -0.0022
-12 -10 9 -0.9645 -0.0000
-12 -10 10 1.7772 -0.0008
-12 -10 11 2.6589 0.0008
-12 -10 12 -0.5652 -0.0004
-12 -10 13 -1.2206 -0.0010
-12 -10 14 -1.2672 -0.0014
-12 -10 15 -1.2900 -0.0003
-12 -10 16 -0.6600 -0.0009
-12 -10 17 -2.1620 -0.0004
-12 -10 18 1.5078 -0.0021
-12 -10 19 -0.4291 0.0010
-12 -10 20 0.3713 -0.0012
-12 -10 21 1.4498 0.0015
-12 -10 22 0.0871 -0.0034
-12 -9 1 -1.1104 0.0008
-12 -9 2 0.9277 -0.0048
-12 -9 3 -0.3280 -0.0018
-12 -9 4 2.8738 -0.0023
-12 -9 5 2.9022 0.0018
-12 -9 6 0.7992 -0.0011
-12 -9 7 2.6561 -0.0005
-12 -9 8 1.1694 -0.0002
-12 -9 9 2.6238 -0.0018
-12 -9 10 4.4338 -0.0002
-12 -9 11 2.4673 -0.0023
-12 -9 12 -1.2762 -0.0021
-12 -9 13 6.0008 -0.0003
-12 -9 14 2.0241 -0.0019
-12 -9 15 3.7958 -0.0005
-12 -9 16 -1.0702 -0.0003
-12 -9 17 3.6758 0.0005
-12 -9 18 -1.6624 -0.0002
-12 -9 19 1.3993 0.0013
-12 -9 20 -0.2229 -0.0007
-12 -9 21 0.8011 0.0001
-12 -9 22 1.6468 -0.0020
-12 -9 23 1.5518 0.0002
-12 -9 24 1.8032 -0.0032
-12 -8 1 -0.4406 -0.0017
-12 -8 2 0.0544 -0.0088
-12 -8 3 -0.5122 -0.0044
-12 -8 4 -0.8798 -0.0024
-12 -8 5 -2.2590 -0.0003
-12 -8 6 -0.2187 0.0012
-12 -8 7 1.5152 -0.0008
-12 -8 8 -3.4693 0.0015
-12 -8 9 1.2652 -0.0007
-12 -8 10 -1.3783 -0.0009
-12 -8 11 -0.9383 -0.0015
-12 -8 12 2.1353 -0.0009
-12 -8 13 1.9296 -0.0005
-12 -8 14 0.1067 -0.0009
-12 -8 15 1.1206 0.0014
-12 -8 16 0.9878 -0.0007
-12 -8 17 0.7839 0.0009
-12 -8 18 -0.3263 -0.0009
-12 -8 19 1.1027 0.0006
-12 -8 20 0.0978 0.0008
-12 -8 21 -0.6251 -0.0011
-12 -8 22 -0.9784 0.0003
-12 -8 23 -0.2838 -0.0005
-12 -8 24 -1.4091 -0.0008
-12 -8 25 -1.0521 -0.0005
-12 -7 1 -2.5850 0.0007
-12 -7 2 3.1660 -0.0056
-12 -7 3 1.3540 -0.0064
-12 -7 4 1.6967 0.0026
-12 -7 5 1.6187 -0.0048
-12 -7 6 0.3332 -0.0001
-12 -7 7 -0.2308 -0.0027
-12 -7 8 1.4426 0.0002
-12 -7 9 1.4951 -0.0019
-12 -7 10 0.6706 -0.0001
-12 -7 11 0.9418 -0.0017
-12 -7 12 0.5556 0.0005
-12 -7 13 -0.2330 -0.0007
-12 -7 14 1.3305 -0.0001
-12 -7 15 -2.3096 0.0010
-12 -7 16 1.2193 -0.0004
-12 -7 17 -2.6055 -0.0000
-12 -7 18 0.7844 0.0013
-12 -7 19 -2.8411 -0.0008
-12 -7 20 -1.2887 0.0003
-12 -7 21 -2.1329 -0.0012
-12 -7 22 1.5355 0.0014
-12 -7 23 -3.2123 0.0003
-12 -7 24 1.1296 0.0015
-12 -7 25 0.0084 0.0004
-12 -7 26 -2.2934 0.0026
-12 -6 1 -1.6048 -0.0031
-12 -6 2 0.8726 0.0023
-12 -6 3 -4.2462 0.0053
-12 -6 4 0.5248 0.0004
-12 -6 5 -2.3533 -0.0041
-12 -6 6 5.2936 -0.0018
-12 -6 7 -1.7207 -0.0039
-12 -6 8 3.7245 0.0005
-12 -6 9 -0.5344 -0.0046
-12 -6 10 1.5851 -0.0006
-12 -6 11 -0.4295 -0.0008
-12 -6 12 2.4967 -0.0016
-12 -6 13 0.3302 -0.0003
-12 -6 14 -0.6211 -0.0003
-12 -6 15 1.3764 0.0004
-12 -6 16 -1.1737 -0.0005
-12 -6 17 -0.0082 0.0002
-12 -6 18 -1.2834 -0.0016
-12 -6 19 -2.5574 0.0000
-12 -6 20 -1.0144 -0.0003
-12 -6 21 -3.0847 -0.0005
-12 -6 22 -1.2023 0.0003
-12 -6 23 -3.6508 -0.0005
-12 -6 24 -0.5928 0.0003
-12 -6 25 -3.9589 0.0004
-12 -6 26 0.9557 -0.0004
-12 -5 1 -0.2226 0.0075
-12 -5 2 -2.8722 0.0024
-12 -5 3 0.6808 0.0032
-12 -5 4 -0.1364 -0.0004
-12 -5 5 0.9513 -0.0023
-12 -5 6 -2.5379 -0.0003
-12 -5 7 1.0334 -0.0026
-12 -5 8 1.6072 -0.0015
-12 -5 9 -1.4605 0.0000
-12 -5 10 2.8358 -0.0000
-12 -5 11 2.1946 0.0003
-12 -5 12 1.5579 0.0006
-12 -5 13 0.9067 0.0006
-12 -5 14 3.2556 0.0004
-12 -5 15 1.0495 -0.0010
-12 -5 16 3.4233 -0.0004
-12 -5 17 1.0707 0.0004
-12 -5 18 -0.3376 0.0012
-12 -5 19 1.5455 0.0003
-12 -5 20 -0.8276 0.0001
-12 -5 21 1.0990 -0.0000
-12 -5 22 -1.6582 0.0006
-12 -5 23 0.2380 0.0002
-12 -5 24 0.5776 -0.0013
-12 -5 25 -1.2558 0.0005
-12 -5 26 1.9059 -0.0014
-12 -5 27 -3.8148 -0.0000
-12 -4 1 0.8273 -0.0271
-12 -4 2 -1.2516 0.0067
-12 -4 3 1.6787 -0.0119
-12 -4 4 -4.9305 0.0005
-12 -4 5 2.9539 -0.0066
-12 -4 6 -2.9186 -0.0025
-12 -4 7 1.4365 -0.0006
-12 -4 8 -2.3962 -0.0042
-12 -4 9 1.6068 0.0010
-12 -4 10 -0.8436 -0.0020
-12 -4 11 0.2553 0.0025
-12 -4 12 1.4062 -0.0006
-12 -4 13 2.9536 0.0016
-12 -4 14 1.4922 0.0010
-12 -4 15 3.4327 0.0007
-12 -4 16 2.3000 0.0009
-12 -4 17 1.1435 -0.0004
-12 -4 18 0.7273 0.0004
-12 -4 19 1.5070 0.0004
-12 -4 20 1.0657 0.0014
-12 -4 21 2.0292 0.0011
-12 -4 22 -0.3645 0.0011
-12 -4 23 0.1701 0.0002
-12 -4 24 0.5053 0.0008
-12 -4 25 2.5022 0.0002
-12 -4 26 -3.0216 -0.0016
-12 -4 27 3.0747 0.0006
-12 -3 1 3.2348 -0.0077
-12 -3 2 -1.0076 -0.0087
-12 -3 3 -1.7596 -0.0085
-12 -3 4 -2.2498 -0.0103
-12 -3 5 -0.3563 -0.0031
-12 -3 6 -7.1072 -0.0033
-12 -3 7 5.5025 0.0013
-12 -3 8 -6.9945 0.0001
-12 -3 9 2.0939 0.0025
-12 -3 10 -2.8331 -0.0004
-12 -3 11 4.9839 0.0019
-12 -3 12 -4.4291 -0.0003
-12 -3 13 3.0070 0.0014
-12 -3 14 0.6215 -0.0004
-12 -3 15 3.2449 -0.0004
-12 -3 16 -1.6843 0.0008
-12 -3 17 2.4084 0.0005
-12 -3 18 3.3330 0.0005
-12 -3 19 1.3892 -0.0004
-12 -3 20 0.1056 0.0000
-12 -3 21 -1.4033 -0.0003
-12 -3 22 0.6789 0.0002
-12 -3 23 3.4175 -0.0001
-12 -3 24 -0.5336 0.0001
-12 -3 25 -0.9748 -0.0003
-12 -3 26 2.1529 0.0005
-12 -3 27 1.0589 0.0002
-12 -3 28 -1.9766 -0.0009
-12 -2 1 4.7721 0.0017
-12 -2 2 -2.8450 -0.0050
-12 -2 3 2.9427 0.0032
-12 -2 4 0.2355 -0.0014
-12 -2 5 -1.1334 0.0061
-12 -2 6 2.7032 0.0014
-12 -2 7 -1.4371 0.0033
-12 -2 8 -3.4149 0.0014
-12 -2 9 1.3699 0.0011
-12 -2 10 -0.5330 0.0012
-12 -2 11 -4.6214 0.0004
-12 -2 12 0.1078 0.0005
-12 -2 13 1.9682 0.0012
-12 -2 14 -3.7255 0.0005
-12 -2 15 0.7152 0.0017
-12 -2 16 2.5275 0.0008
-12 -2 17 1.9644 0.0003
-12 -2 18 -0.9931 0.0002
-12 -2 19 1.1009 0.0001
-12 -2 20 0.9865 -0.0001
-12 -2 21 2.1751 -0.0005
-12 -2 22 0.4242 -0.0003
-12 -2 23 -1.5453 -0.0000
-12 -2 24 0.4320 -0.0007
-12 -2 25 -0.2090 -0.0003
-12 -2 26 -0.8833 -0.0006
-12 -2 27 -2.1970 -0.0005
-12 -2 28 0.9102 -0.0017
-12 -1 1 2.3399 -0.0042
-12 -1 2 -0.7247 0.0097
-12 -1 3 1.6641 -0.0003
-12 -1 4 -3.2273 0.0015
-12 -1 5 -0.9704 -0.0010
-12 -1 6 -0.1941 0.0004
-12 -1 7 -4.9607 0.0016
-12 -1 8 -0.1691 0.0021
-12 -1 9 -1.1690 0.0007
-12 -1 10 -3.4214 0.0013
-12 -1 11 -1.3030 -0.0006
-12 -1 12 -2.2763 -0.0009
-12 -1 13 -4.4390 -0.0019
-12 -1 14 2.1312 -0.0010
-12 -1 15 -1.4931 -0.0004
-12 -1 16 -0.3881 0.0016
-12 -1 17 1.0149 -0.0002
-12 -1 18 2.9961 0.0013
-12 -1 19 1.2709 -0.0005
-12 -1 20 1.2537 -0.0005
-12 -1 21 2.0522 -0.0004
-12 -1 22 0.3525 -0.0010
-12 -1 23 1.8225 -0.0006
-12 -1 24 -1.1027 -0.0011
-12 -1 25 -0.2320 0.0006
-12 -1 26 1.6395 0.0001
-12 -1 27 1.6842 0.0003
-12 -1 28 -0.2304 0.0022
-12 0 1 0.3459 -0.0057
-12 0 2 3.4309 0.0172
-12 0 3 0.2363 -0.0068
-12 0 4 -0.5861 0.0134
-12 0 5 6.1435 -0.0033
-12 0 6 -6.5830 0.0061
-12 0 7 1.8180 -0.0009
-12 0 8 -4.7121 0.0004
-12 0 9 1.6529 0.0004
-12 0 10 -7.9981 -0.0004
-12 0 11 -0.1507 -0.0004
-12 0 12 -1.4976 0.0007
-12 0 13 -0.3081 -0.0012
-12 0 14 -5.7624 0.0016
-12 0 15 -0.9290 -0.0011
-12 0 16 0.8488 -0.0002
-12 0 17 -2.7788 -0.0011
-12 0 18 1.5174 -0.0002
-12 0 19 0.6936 -0.0005
-12 0 20 5.7837 -0.0009
-12 0 21 -0.9664 -0.0007
-12 0 22 6.1729 -0.0016
-12 0 23 1.0791 -0.0005
-12 0 24 1.9781 -0.0014
-12 0 25 2.3909 0.0002
-12 0 26 -0.1285 -0.0010
-12 0 27 -0.6674 0.0014
-12 0 28 -0.9044 -0.0019
-12 1 1 5.1552 0.0009
-12 1 2 0.5647 0.0036
-12 1 3 6.6243 -0.0039
-12 1 4 6.1859 -0.0002
-12 1 5 -2.1637 -0.0033
-12 1 6 0.9013 0.0003
-12 1 7 2.1100 0.0028
-12 1 8 -0.1930 0.0008
-12 1 9 -6.0761 0.0017
-12 1 10 0.9264 0.0013
-12 1 11 -0.1171 0.0013
-12 1 12 -8.1050 0.0009
-12 1 13 -0.5633 -0.0002
-12 1 14 -2.5644 0.0004
-12 1 15 0.7453 -0.0002
-12 1 16 -5.6728 0.0011
-12 1 17 0.9302 0.0010
-12 1 18 -0.9109 0.0003
-12 1 19 0.3965 -0.0002
-12 1 20 -1.3643 -0.0008
-12 1 21 3.4738 -0.0010
-12 1 22 1.9242 -0.0000
-12 1 23 0.6367 -0.0009
-12 1 24 4.7822 0.0006
-12 1 25 2.0256 0.0003
-12 1 26 3.0459 0.0010
-12 1 27 -1.7337 0.0003
-12 1 28 2.8145 0.0011
-12 1 29 0.9427 0.0021
-12 2 1 -5.9133 0.0144
-12 2 2 8.0546 -0.0093
-12 2 3 -0.9271 0.0050
-12 2 4 5.3534 -0.0029
-12 2 5 0.2692 0.0028
-12 2 6 13.1634 0.0009
-12 2 7 -0.5676 -0.0029
-12 2 8 5.5479 -0.0025
-12 2 9 6.2838 -0.0009
-12 2 10 3.4544 0.0005
-12 2 11 -1.7089 0.0002
-12 2 12 5.2772 0.0004
-12 2 13 -2.2532 0.0000
-12 2 14 -4.5658 0.0008
-12 2 15 -2.7948 -0.0000
-12 2 16 -2.6891 -0.0005
-12 2 17 -2.6682 -0.0003
-12 2 18 -4.7783 -0.0007
-12 2 19 -0.4377 -0.0008
-12 2 20 -2.1871 -0.0001
-12 2 21 1.7869 -0.0001
-12 2 22 -0.6112 0.0001
-12 2 23 3.8221 0.0000
-12 2 24 0.2313 -0.0001
-12 2 25 2.6348 0.0013
-12 2 26 -2.3853 0.0005
-12 2 27 2.6321 0.0012
-12 2 28 1.1184 0.0024
-12 2 29 -2.1888 -0.0002
-12 3 1 2.0032 0.0100
-12 3 2 5.4542 0.0021
-12 3 3 -2.1262 0.0073
-12 3 4 8.1125 0.0008
-12 3 5 0.4999 0.0060
-12 3 6 7.1904 0.0026
-12 3 7 -5.5663 0.0037
-12 3 8 12.8632 0.0005
-12 3 9 -8.1296 0.0019
-12 3 10 8.4713 -0.0008
-12 3 11 -5.7408 0.0003
-12 3 12 2.5149 -0.0032
-12 3 13 -5.3886 -0.0006
-12 3 14 3.6370 -0.0023
-12 3 15 -3.1059 -0.0009
-12 3 16 -7.2986 0.0001
-12 3 17 -3.4589 -0.0014
-12 3 18 -2.5175 -0.0002
-12 3 19 -2.8538 -0.0003
-12 3 20 -2.4217 -0.0009
-12 3 21 1.1026 0.0001
-12 3 22 -1.3875 -0.0018
-12 3 23 2.5154 0.0005
-12 3 24 2.5735 0.0006
-12 3 25 1.2373 0.0012
-12 3 26 1.1947 -0.0007
-12 3 27 5.0657 -0.0001
-12 3 28 -2.9828 0.0002
-12 4 1 -3.8317 0.0084
-12 4 2 0.9801 -0.0028
-12 4 3 1.7806 0.0054
-12 4 4 6.4806 0.0049
-12 4 5 1.4883 0.0055
-12 4 6 8.3880 0.0009
-12 4 7 3.5759 -0.0030
-12 4 8 6.5931 -0.0000
-12 4 9 4.4772 0.0021
-12 4 10 6.6594 -0.0002
-12 4 11 -0.0713 0.0003
-12 4 12 7.5399 -0.0007
-12 4 13 -1.1102 -0.0003
-12 4 14 0.0748 0.0003
-12 4 15 -4.6028 -0.0025
-12 4 16 -0.1517 -0.0005
-12 4 17 1.6518 -0.0012
-12 4 18 -6.2633 0.0003
-12 4 19 -1.3926 0.0009
-12 4 20 -2.8577 0.0007
-12 4 21 -1.6555 0.0007
-12 4 22 -1.3960 0.0003
-12 4 23 1.6551 -0.0007
-12 4 24 -1.1745 -0.0007
-12 4 25 2.3554 -0.0017
-12 4 26 2.5524 0.0011
-12 4 27 -1.2155 0.0004
-12 4 28 0.8931 -0.0003
-12 5 1 -6.7661 -0.0161
-12 5 2 -0.4898 0.0016
-12 5 3 -5.8874 -0.0047
-12 5 4 -0.9991 0.0001
-12 5 5 0.2477 -0.0019
-12 5 6 -3.7475 -0.0015
-12 5 7 2.8408 0.0017
-12 5 8 2.6246 0.0016
-12 5 9 4.2053 0.0000
-12 5 10 1.9560 -0.0011
-12 5 11 8.9044 -0.0026
-12 5 12 3.1884 -0.0008
-12 5 13 6.1764 -0.0010
-12 5 14 4.2760 -0.0015
-12 5 15 2.4628 -0.0001
-12 5 16 1.1139 -0.0004
-12 5 17 -1.3974 0.0002
-12 5 18 -2.9305 0.0013
-12 5 19 0.3524 0.0011
-12 5 20 -2.3909 -0.0005
-12 5 21 -0.1957 0.0001
-12 5 22 -1.0203 -0.0012
-12 5 23 -0.0195 -0.0004
-12 5 24 -0.9030 0.0012
-12 5 25 -0.3867 0.0005
-12 5 26 0.5370 0.0004
-12 5 27 1.9431 0.0026
-12 5 28 1.8342 0.0020
-12 6 1 -2.4474 -0.0063
-12 6 2 -7.6304 -0.0048
-12 6 3 -2.0113 -0.0021
-12 6 4 -4.4460 -0.0000
-12 6 5 -4.0689 0.0010
-12 6 6 2.6534 -0.0004
-12 6 7 1.4784 -0.0005
-12 6 8 1.2151 0.0017
-12 6 9 7.2405 -0.0033
-12 6 10 1.6853 -0.0009
-12 6 11 6.7269 -0.0015
-12 6 12 5.7411 -0.0001
-12 6 13 6.3470 0.0006
-12 6 14 4.4729 -0.0006
-12 6 15 5.7273 0.0008
-12 6 16 5.7693 -0.0009
-12 6 17 -1.1001 0.0015
-12 6 18 1.6100 -0.0003
-12 6 19 -2.1499 -0.0000
-12 6 20 -3.5711 0.0003
-12 6 21 -3.7189 0.0005
-12 6 22 -2.1199 -0.0004
-12 6 23 -4.2367 0.0003
-12 6 24 1.3635 -0.0007
-12 6 25 -0.7290 0.0002
-12 6 26 -0.1792 0.0013
-12 6 27 -1.4244 0.0026
-12 6 28 -0.5618 0.0012
-12 7 1 1.6767 -0.0029
-12 7 2 -3.4709 0.0018
-12 7 3 1.2283 -0.0000
-12 7 4 -5.0330 0.0034
-12 7 5 3.6166 -0.0027
-12 7 6 -5.9101 0.0040
-12 7 7 -2.0881 0.0009
-12 7 8 -2.1817 -0.0007
-12 7 9 -7.1847 -0.0033
-12 7 10 -0.5074 -0.0027
-12 7 11 4.1917 -0.0029
-12 7 12 -2.3720 -0.0022
-12 7 13 4.9415 -0.0006
-12 7 14 4.6249 -0.0004
-12 7 15 2.8402 0.0015
-12 7 16 0.6317 0.0025
-12 7 17 1.8709 0.0011
-12 7 18 2.3178 0.0009
-12 7 19 -4.3677 -0.0011
-12 7 20 1.5548 0.0001
-12 7 21 -3.8482 -0.0017
-12 7 22 0.0618 -0.0003
-12 7 23 -3.2924 0.0006
-12 7 24 -2.9518 0.0002
-12 7 25 -3.2395 0.0000
-12 7 26 0.2254 0.0004
-12 7 27 0.0826 -0.0004
-12 8 1 -4.8172 0.0025
-12 8 2 -1.9487 0.0062
-12 8 3 -5.4053 0.0002
-12 8 4 -5.5683 0.0002
-12 8 5 -7.2665 -0.0002
-12 8 6 -5.8643 -0.0021
-12 8 7 -3.4785 -0.0024
-12 8 8 -4.2436 -0.0024
-12 8 9 -0.2558 -0.0003
-12 8 10 0.1209 0.0001
-12 8 11 -5.3883 -0.0002
-12 8 12 1.4381 0.0008
-12 8 13 2.5796 0.0004
-12 8 14 -3.3604 0.0004
-12 8 15 4.2004 0.0005
-12 8 16 6.7111 -0.0004
-12 8 17 2.8418 -0.0015
-12 8 18 2.3276 0.0004
-12 8 19 3.3397 -0.0009
-12 8 20 0.1415 0.0008
-12 8 21 0.9950 0.0000
-12 8 22 -4.9635 0.0012
-12 8 23 -0.4251 0.0003
-12 8 24 -2.0069 -0.0012
-12 8 25 0.5895 -0.0013
-12 8 26 -1.2104 -0.0012
-12 8 27 -1.1347 -0.0007
-12 9 1 1.3190 0.0069
-12 9 2 3.1885 0.0013
-12 9 3 -2.3818 -0.0004
-12 9 4 0.2035 -0.0019
-12 9 5 -0.0067 -0.0020
-12 9 6 -4.6005 -0.0013
-12 9 7 -0.7803 0.0003
-12 9 8 -5.1660 -0.0006
-12 9 9 -4.4344 0.0028
-12 9 10 -3.9266 -0.0004
-12 9 11 0.4787 0.0030
-12 9 12 0.2757 0.0004
-12 9 13 -1.8640 0.0004
-12 9 14 5.7351 0.0001
-12 9 15 8.5933 -0.0001
-12 9 16 -1.2442 -0.0004
-12 9 17 7.4566 0.0004
-12 9 18 3.3986 -0.0005
-12 9 19 6.5101 0.0006
-12 9 20 1.1821 -0.0002
-12 9 21 5.4698 0.0010
-12 9 22 2.5078 -0.0006
-12 9 23 3.9853 0.0009
-12 9 24 1.4899 -0.0012
-12 9 25 2.0787 0.0029
-12 9 26 0.1199 0.0006
-12 10 1 4.3259 -0.0007
-12 10 2 1.2460 -0.0091
-12 10 3 2.4423 -0.0008
-12 10 4 -1.2730 -0.0023
-12 10 5 -4.0414 -0.0020
-12 10 6 -2.9660 -0.0039
-12 10 7 -3.6860 0.0000
-12 10 8 -5.3006 -0.0002
-12 10 9 -1.5891 0.0020
-12 10 10 -3.6626 0.0001
-12 10 11 -2.4611 0.0019
-12 10 12 -1.2131 0.0004
-12 10 13 0.4286 0.0014
-12 10 14 -0.2272 -0.0002
-12 10 15 -1.6157 -0.0006
-12 10 16 2.1890 -0.0005
-12 10 17 3.0944 0.0004
-12 10 18 1.3082 0.0004
-12 10 19 2.3421 -0.0003
-12 10 20 3.8588 -0.0000
-12 10 21 0.9487 0.0006
-12 10 22 -0.4154 -0.0006
-12 10 23 3.0103 0.0006
-12 10 24 -2.7697 -0.0005
-12 10 25 -0.3376 0.0015
-12 10 26 -1.6509 -0.0018
-12 11 1 12.0089 -0.0136
-12 11 2 -2.4307 -0.0004
-12 11 3 5.8390 -0.0047
-12 11 4 2.2702 -0.0033
-12 11 5 3.0556 0.0001
-12 11 6 -1.3614 0.0032
-12 11 7 2.4474 0.0041
-12 11 8 -4.3793 0.0007
-12 11 9 -1.8522 0.0014
-12 11 10 -3.4095 -0.0004
-12 11 11 0.3240 0.0007
-12 11 12 -5.0611 -0.0011
-12 11 13 -1.9707 -0.0005
-12 11 14 -0.0992 -0.0006
-12 11 15 -1.4951 0.0001
-12 11 16 -0.8206 0.0007
-12 11 17 -0.5123 0.0001
-12 11 18 1.4683 -0.0009
-12 11 19 -0.2412 0.0004
-12 11 20 1.3972 0.0003
-12 11 21 -1.0971 -0.0016
-12 11 22 3.0403 0.0007
-12 11 23 -3.7444 -0.0013
-12 11 24 -1.6554 0.0016
-12 11 25 -0.3202 -0.0012
-12 12 1 1.6092 -0.0058
-12 12 2 -0.8334 0.0010
-12 12 3 10.5939 0.0014
-12 12 4 -1.4633 0.0030
-12 12 5 4.1192 0.0037
-12 12 6 3.8948 0.0032
-12 12 7 -1.0368 0.0029
-12 12 8 -1.0809 0.0015
-12 12 9 0.7077 0.0009
-12 12 10 -1.8101 -0.0003
-12 12 11 -3.8535 -0.0019
-12 12 12 -2.1225 -0.0001
-12 12 13 -0.8601 -0.0010
-12 12 14 -2.7698 -0.0008
-12 12 15 0.6041 0.0010
-12 12 16 0.0205 0.0000
-12 12 17 0.8389 0.0011
-12 12 18 0.0710 0.0006
-12 12 19 0.6605 -0.0007
-12 12 20 1.6829 -0.0000
-12 12 21 -1.3014 -0.0012
-12 12 22 -0.3658 0.0013
-12 12 23 -0.0650 -0.0017
-12 12 24 2.4222 -0.0001
-12 13 1 -1.6833 0.0042
-12 13 2 6.3472 0.0084
-12 13 3 -1.9023 -0.0024
-12 13 4 2.4861 -0.0012
-12 13 5 5.0349 -0.0002
-12 13 6 0.3559 0.0022
-12 13 7 1.7260 -0.0021
-12 13 8 3.5502 0.0029
-12 13 9 -0.3931 -0.0012
-12 13 10 -2.0254 0.0015
-12 13 11 -0.6185 -0.0002
-12 13 12 -1.8968 -0.0004
-12 13 13 -2.3126 -0.0007
-12 13 14 2.0608 0.0002
-12 13 15 -5.2558 0.0004
-12 13 16 -0.2883 0.0012
-12 13 17 -2.1238 0.0001
-12 13 18 -3.0669 -0.0005
-12 13 19 0.3634 0.0014
-12 13 20 -2.0497 -0.0008
-12 13 21 -0.5425 0.0031
-12 13 22 5.1653 -0.0017
-12 13 23 -0.5956 0.0001
-12 14 1 -3.9765 0.0145
-12 14 2 -0.7739 0.0020
-12 14 3 0.4310 0.0022
-12 14 4 2.9093 0.0023
-12 14 5 0.3158 0.0007
-12 14 6 1.5162 -0.0009
-12 14 7 2.7207 -0.0013
-12 14 8 -2.7762 0.0004
-12 14 9 0.2198 0.0020
-12 14 10 0.0572 0.0002
-12 14 11 -1.0396 0.0015
-12 14 12 -0.1494 0.0011
-12 14 13 0.1410 -0.0011
-12 14 14 -3.1112 0.0006
-12 14 15 -1.0141 0.0003
-12 14 16 0.9061 -0.0003
-12 14 17 -3.6639 0.0003
-12 14 18 2.3054 0.0006
-12 14 19 -0.6218 0.0018
-12 14 20 0.8346 -0.0003
-12 14 21 2.3769 -0.0011
-12 14 22 -1.0069 -0.0026
-12 15 1 -1.4179 0.0032
-12 15 2 2.0449 0.0045
-12 15 3 -1.7758 -0.0016
-12 15 4 -1.5588 0.0064
-12 15 5 1.3876 0.0007
-12 15 6 -0.9213 -0.0024
-12 15 7 2.6509 0.0028
-12 15 8 3.2515 -0.0007
-12 15 9 3.9146 0.0006
-12 15 10 1.8973 -0.0006
-12 15 11 4.2045 0.0011
-12 15 12 -0.4467 -0.0008
-12 15 13 1.9889 -0.0014
-12 15 14 0.9299 0.0007
-12 15 15 0.8869 -0.0027
-12 15 16 0.6649 0.0019
-12 15 17 0.2207 -0.0007
-12 15 18 1.9321 0.0032
-12 15 19 -1.9516 -0.0020
-12 15 20 -1.5362 0.0006
-12 15 21 -0.2183 0.0003
-12 16 1 -0.6702 0.0012
-12 16 2 -2.4916 -0.0051
-12 16 3 -2.4266 0.0071
-12 16 4 1.8540 -0.0005
-12 16 5 -2.1464 0.0019
-12 16 6 4.7766 0.0007
-12 16 7 -2.6162 -0.0007
-12 16 8 0.7652 0.0004
-12 16 9 -1.2670 -0.0020
-12 16 10 0.5062 0.0019
-12 16 11 -3.2056 -0.0006
-12 16 12 0.7510 -0.0008
-12 16 13 1.0756 -0.0023
-12 16 14 -0.8097 0.0015
-12 16 15 1.6962 -0.0007
-12 16 16 -0.6659 0.0009
-12 16 17 1.0984 -0.0010
-12 16 18 -1.9602 0.0030
-12 16 19 -1.1581 0.0008
-12 16 20 0.8836 0.0073
-12 17 1 -1.0511 0.0007
-12 17 2 1.4812 -0.0067
-12 17 3 -1.0230 0.0043
-12 17 4 2.8562 0.0000
-12 17 5 -1.4716 0.0011
-12 17 7 -0.9050 -0.0000
-12 17 8 3.3476 0.0014
-12 17 9 0.8273 -0.0024
-12 17 10 2.0414 0.0017
-12 17 11 2.3947 -0.0036
-12 17 12 3.5805 0.0010
-12 17 13 0.9051 0.0015
-12 17 14 0.4572 0.0011
-12 17 15 -0.6413 -0.0003
-12 17 16 -0.1446 0.0023
-12 17 17 -0.2035 0.0034
-12 17 18 -0.8480 0.0040
-12 18 1 -0.5564 -0.0072
-12 18 2 -3.5882 -0.0011
-12 18 3 -1.0657 -0.0012
-12 18 4 -4.5827 -0.0037
-12 18 5 -1.2015 -0.0012
-12 18 6 -1.7351 -0.0016
-12 18 7 -1.0387 -0.0014
-12 18 8 3.0269 0.0001
-12 18 9 -1.4494 -0.0016
-12 18 10 4.3372 0.0007
-12 18 11 -1.5214 -0.0014
-12 18 12 1.6746 -0.0003
-12 18 13 -1.0825 0.0015
-12 18 14 -0.5016 -0.0005
-12 18 15 -0.0274 -0.0017
-12 18 16 0.0231 -0.0005
-12 18 17 -1.5409 -0.0025
-12 19 1 0.1789 -0.0041
-12 19 2 1.2453 -0.0007
-12 19 3 0.9455 -0.0045
-12 19 4 0.2134 -0.0007
-12 19 5 -0.1460 -0.0016
-12 19 6 -0.2838 0.0004
-12 19 7 0.8371 0.0015
-12 19 8 -2.6464 -0.0021
-12 19 9 0.0211 0.0000
-12 19 10 -2.6130 -0.0021
-12 19 11 0.8655 0.0004
-12 19 12 1.5314 0.0027
-12 19 13 0.0415 -0.0003
-12 19 14 1.8113 -0.0019
-12 19 15 1.5556 0.0026
-12 20 1 1.1726 -0.0001
-12 20 2 1.0544 0.0013
-12 20 3 -1.0601 -0.0021
-12 20 4 1.4742 -0.0006
-12 20 5 -0.1279 0.0019
-12 20 6 -0.4938 -0.0017
-12 20 7 -0.9074 0.0013
-12 20 8 -1.0058 -0.0012
-12 20 9 -0.7139 0.0021
-12 20 10 0.1410 0.0014
-12 20 11 -1.1542 -0.0032
-12 20 12 -0.0207 0.0003
-12 20 13 -1.6122 -0.0024
-12 21 1 0.3733 -0.0011
-12 21 2 1.8390 -0.0018
-12 21 3 1.2227 0.0021
-12 21 4 -0.9138 0.0012
-12 21 5 -1.5132 -0.0014
-12 21 6 -0.4309 0.0004
-12 21 7 -2.9180 0.0020
-12 21 8 -0.8069 0.0003
-12 21 9 -2.4801 0.0027
-12 21 10 -0.9719 -0.0057
-12 22 1 1.6683 0.0004
-12 22 2 -0.4895 -0.0010
-12 22 3 -0.9880 -0.0016
-12 22 4 -1.1062 -0.0023
-12 22 5 -0.2719 0.0005
-12 22 6 -0.5273 -0.0005
-12 22 7 0.0033 0.0019
-12 23 1 1.0458 0.0015
-12 23 2 1.4184 -0.0005
-11 -16 3 -0.7006 0.0033
-11 -16 4 1.4140 -0.0013
-11 -16 5 -2.7781 0.0034
-11 -16 6 -0.2797 -0.0028
-11 -16 7 1.1964 0.0035
-11 -15 1 -1.3791 -0.0026
-11 -15 2 0.5851 0.0030
-11 -15 3 -1.2322 -0.0013
-11 -15 4 -0.6580 0.0014
-11 -15 5 -0.4518 -0.0003
-11 -15 6 -0.4231 0.0018
-11 -15 7 -3.7213 0.0018
-11 -15 8 -0.0527 -0.0015
-11 -15 9 0.9546 0.0025
-11 -15 10 -0.9300 -0.0025
-11 -15 11 1.6047 0.0009
-11 -15 12 1.4390 0.0007
-11 -15 13 -0.0052 0.0015
-11 -15 14 1.3152 -0.0000
-11 -14 1 2.5834 0.0036
-11 -14 2 -0.9918 0.0034
-11 -14 3 2.4892 0.0012
-11 -14 4 -0.4391 0.0018
-11 -14 5 -0.2951 0.0022
-11 -14 6 1.2925 0.0027
-11 -14 7 1.7021 -0.0001
-11 -14 8 -0.3005 0.0015
-11 -14 9 0.1658 0.0009
-11 -14 10 1.5504 0.0006
-11 -14 11 -1.6368 0.0018
-11 -14 12 -0.0590 -0.0003
-11 -14 13 0.2170 -0.0007
-11 -14 14 0.1263 0.0012
-11 -14 15 0.1207 -0.0013
-11 -14 16 1.5027 0.0031
-11 -14 17 -0.1069 -0.0031
-11 -13 1 1.7214 0.0033
-11 -13 2 0.4740 0.0011
-11 -13 3 1.9374 0.0042
-11 -13 4 -0.1236 0.0017
-11 -13 5 2.9163 0.0016
-11 -13 6 0.4131 0.0007
-11 -13 7 -0.3918 0.0004
-11 -13 8 0.1754 0.0014
-11 -13 9 -0.2432 0.0005
-11 -13 10 -0.1119 0.0001
-11 -13 11 -0.5624 0.0004
-11 -13 12 1.7789 0.0020
-11 -13 13 -1.1549 0.0004
-11 -13 14 1.9652 0.0016
-11 -13 15 0.2874 0.0005
-11 -13 16 -0.9033 0.0001
-11 -13 17 2.3047 -0.0022
-11 -13 18 1.5830 0.0018
-11 -12 1 -0.3861 0.0053
-11 -12 2 -0.2279 0.0018
-11 -12 3 -0.5535 0.0012
-11 -12 4 0.0241 -0.0014
-11 -12 5 -0.6306 0.0021
-11 -12 6 1.2116 0.0002
-11 -12 7 -3.5402 -0.0007
-11 -12 9 -0.3851 -0.0002
-11 -12 10 -0.1839 0.0012
-11 -12 11 -3.2464 0.0003
-11 -12 12 0.0702 -0.0021
-11 -12 13 -1.9786 -0.0011
-11 -12 14 -0.9130 -0.0017
-11 -12 15 -2.1765 -0.0004
-11 -12 16 0.8487 -0.0023
-11 -12 17 -0.8636 -0.0003
-11 -12 18 0.1666 0.0002
-11 -12 19 -0.5795 0.0005
-11 -12 20 -1.1035 -0.0007
-11 -12 21 0.8304 0.0015
-11 -11 1 1.2178 0.0037
-11 -11 2 -1.9157 -0.0020
-11 -11 3 0.8926 0.0019
-11 -11 4 0.1145 0.0013
-11 -11 5 -0.5411 0.0004
-11 -11 6 -1.0267 -0.0008
-11 -11 7 -0.8154 -0.0003
-11 -11 8 2.1850 0.0013
-11 -11 9 -1.3918 -0.0002
-11 -11 10 -0.9438 -0.0004
-11 -11 11 0.0074 0.0001
-11 -11 12 2.6587 0.0000
-11 -11 13 -0.5487 0.0003
-11 -11 14 0.8089 -0.0009
-11 -11 15 -0.9459 -0.0022
-11 -11 16 -0.4389 -0.0008
-11 -11 17 -0.3139 0.0004
-11 -11 18 -3.4145 -0.0001
-11 -11 19 0.5212 -0.0003
-11 -11 20 -0.5317 -0.0002
-11 -11 21 0.7244 -0.0006
-11 -11 22 0.7279 -0.0021
-11 -11 23 1.4256 -0.0037
-11 -10 1 0.7333 -0.0043
-11 -10 2 -0.2477 -0.0014
-11 -10 3 0.3666 -0.0020
-11 -10 4 -2.5122 -0.0001
-11 -10 5 1.9688 0.0005
-11 -10 6 -0.8371 0.0003
-11 -10 7 2.4111 -0.0002
-11 -10 8 -1.5262 -0.0004
-11 -10 9 2.9950 -0.0023
-11 -10 10 -3.0168 -0.0002
-11 -10 11 6.4123 -0.0024
-11 -10 12 -1.7650 -0.0008
-11 -10 13 0.4181 -0.0016
-11 -10 14 -0.1794 -0.0001
-11 -10 15 0.5668 -0.0002
-11 -10 16 1.2868 0.0002
-11 -10 17 -1.3820 0.0007
-11 -10 18 3.0564 -0.0008
-11 -10 19 0.1937 -0.0001
-11 -10 20 2.6567 0.0001
-11 -10 21 0.9502 -0.0003
-11 -10 22 0.7733 0.0007
-11 -10 23 1.1845 0.0004
-11 -10 24 1.3155 0.0006
-11 -9 1 -3.7677 -0.0068
-11 -9 2 1.1820 -0.0028
-11 -9 3 2.1000 -0.0008
-11 -9 4 1.2364 -0.0026
-11 -9 5 3.0722 0.0023
-11 -9 6 -0.3927 -0.0014
-11 -9 7 1.5164 0.0034
-11 -9 8 3.9338 -0.0025
-11 -9 9 -1.1274 -0.0002
-11 -9 10 3.4683 -0.0026
-11 -9 11 1.7619 -0.0021
-11 -9 12 -1.0905 -0.0013
-11 -9 13 4.2985 -0.0011
-11 -9 14 1.4371 -0.0011
-11 -9 15 3.5713 0.0011
-11 -9 16 1.6307 0.0006
-11 -9 17 1.6782 0.0008
-11 -9 18 0.6681 0.0006
-11 -9 19 -0.2484 0.0002
-11 -9 20 -0.2839 0.0011
-11 -9 21 -0.6902 0.0002
-11 -9 22 1.9157 -0.0000
-11 -9 23 -0.6573 0.0000
-11 -9 24 0.9386 0.0013
-11 -9 25 0.3770 0.0005
-11 -8 1 0.3493 0.0061
-11 -8 2 -0.7831 -0.0026
-11 -8 3 -3.5396 -0.0019
-11 -8 4 -0.7404 -0.0031
-11 -8 5 -2.2544 0.0009
-11 -8 6 0.3387 -0.0014
-11 -8 7 -1.1402 -0.0005
-11 -8 8 -0.4557 -0.0001
-11 -8 9 -2.2245 -0.0009
-11 -8 10 1.5331 0.0002
-11 -8 11 -0.9415 -0.0009
-11 -8 12 0.9253 -0.0010
-11 -8 13 2.0471 0.0012
-11 -8 14 -0.7710 -0.0001
-11 -8 15 3.4134 0.0024
-11 -8 16 -2.2822 0.0004
-11 -8 17 1.6730 0.0013
-11 -8 18 -1.0652 0.0003
-11 -8 19 -0.3886 0.0007
-11 -8 20 -0.2874 -0.0000
-11 -8 21 -2.9385 -0.0004
-11 -8 22 -1.6676 -0.0001
-11 -8 23 -2.5017 0.0002
-11 -8 24 -1.4850 -0.0008
-11 -8 25 -1.7889 -0.0009
-11 -8 26 -0.4247 -0.0004
-11 -7 1 -4.1400 0.0100
-11 -7 2 1.3538 -0.0059
-11 -7 3 -0.7199 0.0013
-11 -7 4 1.0186 -0.0014
-11 -7 5 -1.2348 -0.0041
-11 -7 6 -0.9254 -0.0030
-11 -7 7 0.7728 -0.0058
-11 -7 8 0.1014 -0.0012
-11 -7 9 0.6749 -0.0017
-11 -7 10 3.3252 -0.0001
-11 -7 11 -1.8281 0.0009
-11 -7 12 2.9215 0.0011
-11 -7 13 -0.9939 0.0002
-11 -7 14 2.6426 -0.0001
-11 -7 15 -1.5626 -0.0000
-11 -7 16 0.7684 -0.0013
-11 -7 17 0.2688 0.0005
-11 -7 18 -0.8040 -0.0010
-11 -7 19 -0.0923 -0.0002
-11 -7 20 -0.9436 0.0002
-11 -7 21 -0.7076 -0.0005
-11 -7 22 0.5371 0.0007
-11 -7 23 -2.0626 0.0000
-11 -7 24 2.1585 0.0004
-11 -7 25 -1.5410 0.0011
-11 -7 26 -1.1334 -0.0003
-11 -7 27 0.5531 -0.0006
-11 -6 1 -1.7285 0.0019
-11 -6 2 0.7666 0.0096
-11 -6 3 -4.9057 -0.0020
-11 -6 4 -0.0558 0.0062
-11 -6 5 -2.0625 -0.0039
-11 -6 6 0.9476 -0.0003
-11 -6 7 -1.9786 -0.0011
-11 -6 8 2.0073 -0.0017
-11 -6 9 0.2469 0.0009
-11 -6 10 -1.1734 0.0004
-11 -6 11 1.4447 -0.0000
-11 -6 12 2.4477 0.0010
-11 -6 13 0.2627 -0.0003
-11 -6 14 2.7902 0.0010
-11 -6 15 1.1843 -0.0006
-11 -6 16 1.7728 -0.0008
-11 -6 17 1.7555 -0.0006
-11 -6 18 1.3261 -0.0005
-11 -6 19 1.2999 0.0009
-11 -6 20 -0.8404 -0.0001
-11 -6 21 0.4680 0.0007
-11 -6 22 0.4408 0.0005
-11 -6 23 -1.0483 0.0007
-11 -6 24 -0.3345 0.0007
-11 -6 25 -2.0801 -0.0001
-11 -6 26 -0.0987 -0.0000
-11 -6 27 1.2294 0.0010
-11 -6 28 -2.2901 -0.0005
-11 -5 1 5.0341 -0.0141
-11 -5 2 -5.5705 0.0050
-11 -5 3 2.5415 -0.0052
-11 -5 4 -2.2620 0.0058
-11 -5 5 -1.4616 -0.0044
-11 -5 6 -3.2317 0.0019
-11 -5 7 1.8601 -0.0007
-11 -5 8 -4.3183 0.0010
-11 -5 9 -0.0284 0.0003
-11 -5 10 -0.7737 -0.0009
-11 -5 11 3.0326 0.0018
-11 -5 12 -2.2318 -0.0002
-11 -5 13 6.1474 0.0003
-11 -5 14 1.6962 -0.0005
-11 -5 15 4.2412 -0.0009
-11 -5 16 4.6097 0.0010
-11 -5 17 4.6324 0.0004
-11 -5 18 3.1956 0.0006
-11 -5 19 2.0324 0.0008
-11 -5 20 2.4037 0.0011
-11 -5 21 1.2361 0.0005
-11 -5 22 0.2445 0.0006
-11 -5 23 1.2209 -0.0008
-11 -5 24 -0.5344 -0.0012
-11 -5 25 -0.3853 -0.0003
-11 -5 26 1.7282 -0.0024
-11 -5 27 -2.2642 0.0003
-11 -5 28 -0.6339 -0.0026
-11 -4 1 0.4729 -0.0142
-11 -4 2 -3.6960 -0.0058
-11 -4 3 5.3331 -0.0054
-11 -4 4 -6.5852 -0.0031
-11 -4 5 5.2579 -0.0055
-11 -4 6 -3.6653 0.0040
-11 -4 7 -0.6235 -0.0036
-11 -4 8 -0.1792 0.0024
-11 -4 9 -0.1198 -0.0018
-11 -4 10 -1.7165 -0.0005
-11 -4 11 -0.6130 -0.0022
-11 -4 12 1.8695 -0.0015
-11 -4 13 0.3202 -0.0002
-11 -4 14 -0.2312 0.0006
-11 -4 15 4.3063 0.0007
-11 -4 16 3.4101 0.0002
-11 -4 17 0.9882 0.0002
-11 -4 18 1.9665 0.0006
-11 -4 19 2.3080 -0.0002
-11 -4 20 2.3381 -0.0001
-11 -4 21 1.6942 -0.0005
-11 -4 22 0.2811 -0.0008
-11 -4 23 -0.2748 0.0001
-11 -4 24 3.1030 -0.0016
-11 -4 25 -0.6215 -0.0005
-11 -4 26 1.3999 -0.0027
-11 -4 27 -0.4967 -0.0015
-11 -4 28 2.2587 -0.0031
-11 -4 29 1.0736 -0.0013
-11 -3 1 -0.1887 0.0046
-11 -3 2 5.0367 -0.0022
-11 -3 3 -1.6877 -0.0030
-11 -3 4 0.5090 -0.0061
-11 -3 5 0.0040 -0.0005
-11 -3 6 -5.3537 -0.0011
-11 -3 7 3.2997 0.0007
-11 -3 8 -3.3622 0.0015
-11 -3 9 -3.6823 0.0008
-11 -3 10 0.4772 0.0009
-11 -3 11 -2.6217 0.0007
-11 -3 12 -2.6228 -0.0001
-11 -3 13 -3.6763 0.0001
-11 -3 14 2.6332 -0.0010
-11 -3 15 -3.4757 0.0006
-11 -3 16 -0.2535 0.0005
-11 -3 17 0.0323 0.0003
-11 -3 18 2.8929 -0.0001
-11 -3 19 0.1936 -0.0001
-11 -3 20 1.3411 -0.0012
-11 -3 21 -0.7681 -0.0002
-11 -3 22 2.4295 -0.0017
-11 -3 23 1.4797 -0.0001
-11 -3 24 -1.8630 -0.0008
-11 -3 25 1.6701 0.0000
-11 -3 26 0.1663 0.0003
-11 -3 27 1.2292 0.0005
-11 -3 28 -0.8226 0.0024
-11 -3 29 0.9757 -0.0006
-11 -2 1 -2.3221 -0.0008
-11 -2 2 4.0395 0.0071
-11 -2 3 -2.4534 0.0026
-11 -2 4 5.1595 0.0047
-11 -2 5 -3.1902 0.0032
-11 -2 6 0.0947 -0.0006
-11 -2 7 2.7356 0.0007
-11 -2 8 -7.9322 -0.0003
-11 -2 9 1.9091 0.0007
-11 -2 10 -4.6560 -0.0020
-11 -2 11 -3.0220 0.0014
-11 -2 12 -1.2491 -0.0002
-11 -2 13 -3.5306 0.0006
-11 -2 14 -2.6307 0.0014
-11 -2 15 -1.1914 -0.0003
-11 -2 16 -0.0597 0.0013
-11 -2 17 -2.3133 0.0001
-11 -2 18 2.4041 0.0001
-11 -2 19 0.2110 0.0000
-11 -2 20 2.6290 -0.0011
-11 -2 21 0.4008 -0.0004
-11 -2 22 2.2530 -0.0009
-11 -2 23 0.6085 0.0002
-11 -2 24 1.8077 -0.0002
-11 -2 25 1.0015 -0.0001
-11 -2 26 -1.5991 0.0008
-11 -2 27 0.9309 0.0000
-11 -2 28 -0.3596 -0.0009
-11 -2 29 0.9840 0.0012
-11 -1 1 4.7975 0.0035
-11 -1 2 -1.1734 0.0157
-11 -1 3 2.7299 0.0000
-11 -1 4 -1.2608 0.0065
-11 -1 5 -2.9869 -0.0017
-11 -1 6 5.3359 -0.0010
-11 -1 7 -4.7170 0.0000
-11 -1 8 -2.6859 -0.0013
-11 -1 9 2.2858 0.0013
-11 -1 10 -2.9697 0.0004
-11 -1 11 -1.0041 0.0012
-11 -1 12 -7.8123 -0.0005
-11 -1 13 0.9900 -0.0011
-11 -1 14 -2.7886 -0.0011
-11 -1 15 -5.5672 -0.0007
-11 -1 16 -0.5729 -0.0007
-11 -1 17 0.2489 -0.0006
-11 -1 18 -0.4486 -0.0003
-11 -1 19 -2.7216 -0.0009
-11 -1 20 1.2672 -0.0011
-11 -1 21 1.4080 -0.0011
-11 -1 22 1.0705 -0.0007
-11 -1 23 -0.4595 -0.0009
-11 -1 24 2.7966 -0.0013
-11 -1 25 -0.3066 0.0008
-11 -1 26 3.6868 -0.0009
-11 -1 27 -0.0247 0.0026
-11 -1 28 2.3256 -0.0006
-11 -1 29 1.0244 0.0033
-11 0 1 4.1191 -0.0092
-11 0 2 2.9788 0.0050
-11 0 3 -0.7088 0.0032
-11 0 4 4.2265 0.0071
-11 0 5 4.2750 0.0035
-11 0 6 3.7695 0.0008
-11 0 7 -3.0970 0.0030
-11 0 8 5.5015 0.0009
-11 0 9 2.4166 0.0001
-11 0 10 -7.3713 -0.0007
-11 0 11 5.4102 0.0003
-11 0 12 -2.2169 -0.0003
-11 0 13 1.7259 0.0003
-11 0 14 -7.3462 0.0000
-11 0 15 3.8435 -0.0011
-11 0 16 -3.3488 -0.0009
-11 0 17 -3.0344 -0.0006
-11 0 18 -1.4489 -0.0010
-11 0 19 -0.0673 -0.0005
-11 0 20 2.7841 -0.0001
-11 0 21 -1.9654 -0.0007
-11 0 22 5.3498 -0.0002
-11 0 23 1.3891 -0.0010
-11 0 24 3.1021 -0.0003
-11 0 25 0.3284 0.0003
-11 0 26 1.8937 -0.0006
-11 0 27 0.7672 -0.0000
-11 0 28 -1.7604 -0.0002
-11 0 29 -1.5166 0.0009
-11 1 1 6.6645 -0.0068
-11 1 2 -1.3325 -0.0042
-11 1 3 8.8550 -0.0092
-11 1 4 5.7108 -0.0055
-11 1 5 4.6487 -0.0091
-11 1 6 4.2104 0.0000
-11 1 7 3.8264 -0.0000
-11 1 8 8.4532 0.0001
-11 1 9 -6.7316 0.0003
-11 1 10 12.6249 0.0009
-11 1 11 -5.0377 0.0015
-11 1 12 2.0495 -0.0014
-11 1 13 0.2901 -0.0001
-11 1 14 -0.5092 -0.0022
-11 1 15 -0.6320 -0.0005
-11 1 16 -6.1804 -0.0001
-11 1 17 1.3494 -0.0002
-11 1 18 -6.3474 0.0006
-11 1 19 0.0343 -0.0000
-11 1 20 -5.5087 -0.0002
-11 1 21 0.2103 0.0001
-11 1 22 -2.7356 -0.0008
-11 1 23 0.8816 0.0003
-11 1 24 0.2304 0.0001
-11 1 25 3.5724 -0.0003
-11 1 26 2.0260 0.0010
-11 1 27 -0.8553 0.0000
-11 1 28 2.1433 0.0015
-11 1 29 0.8045 -0.0005
-11 2 1 -8.8586 -0.0000
-11 2 2 6.2438 -0.0081
-11 2 3 -1.2793 0.0004
-11 2 4 7.4536 -0.0037
-11 2 5 0.1086 -0.0022
-11 2 6 13.5061 0.0001
-11 2 7 2.6628 -0.0023
-11 2 8 11.5746 -0.0003
-11 2 9 5.1124 -0.0025
-11 2 10 10.5374 0.0006
-11 2 11 1.6573 -0.0000
-11 2 12 9.1960 0.0003
-11 2 13 -5.1663 0.0002
-11 2 14 -0.2929 -0.0007
-11 2 15 -3.2209 -0.0018
-11 2 16 -2.1307 -0.0006
-11 2 17 -6.6583 -0.0020
-11 2 18 -6.8429 -0.0010
-11 2 19 -2.6539 -0.0005
-11 2 20 -7.8805 0.0005
-11 2 21 0.3603 0.0004
-11 2 22 -3.9572 0.0006
-11 2 23 0.4747 -0.0002
-11 2 24 -1.5205 -0.0005
-11 2 25 3.0584 0.0009
-11 2 26 -1.5723 0.0009
-11 2 27 1.4325 0.0006
-11 2 28 2.4951 0.0011
-11 2 29 -0.5803 0.0008
-11 3 1 -3.8777 0.0143
-11 3 2 -0.9229 0.0022
-11 3 3 -5.9312 0.0017
-11 3 4 -0.6391 -0.0014
-11 3 5 -3.8905 0.0027
-11 3 6 -0.0823 0.0049
-11 3 7 -1.4425 0.0015
-11 3 8 0.0753 -0.0002
-11 3 9 -1.8317 0.0012
-11 3 10 2.9504 0.0017
-11 3 11 -2.1374 0.0000
-11 3 12 2.4450 -0.0009
-11 3 13 0.0231 -0.0021
-11 3 14 6.1491 -0.0016
-11 3 15 -2.1849 -0.0008
-11 3 16 -2.5408 -0.0007
-11 3 17 -3.3762 -0.0008
-11 3 18 0.2493 0.0006
-11 3 19 -4.4132 0.0003
-11 3 20 -3.6401 -0.0001
-11 3 21 -0.8784 -0.0005
-11 3 22 -4.3846 -0.0006
-11 3 23 -0.1726 -0.0007
-11 3 24 0.1459 0.0004
-11 3 25 -0.6325 -0.0003
-11 3 26 -0.6658 -0.0011
-11 3 27 4.9853 0.0003
-11 3 28 -2.1527 0.0010
-11 3 29 2.8645 -0.0000
-11 4 1 -7.1985 -0.0035
-11 4 2 -2.7598 -0.0050
-11 4 3 -2.1727 0.0025
-11 4 4 -5.2943 -0.0006
-11 4 5 1.0099 0.0052
-11 4 6 -0.6533 -0.0016
-11 4 7 -1.5873 -0.0000
-11 4 8 -1.1077 -0.0023
-11 4 9 5.8617 -0.0001
-11 4 10 -0.7021 -0.0010
-11 4 11 5.9553 -0.0008
-11 4 12 3.5199 -0.0015
-11 4 13 5.0604 0.0003
-11 4 14 2.4753 -0.0001
-11 4 15 5.7960 0.0007
-11 4 16 1.1836 0.0001
-11 4 17 6.2812 -0.0008
-11 4 18 -2.2817 0.0004
-11 4 19 -0.5209 0.0006
-11 4 20 -1.0412 0.0009
-11 4 21 -2.8748 0.0012
-11 4 22 -3.7275 -0.0004
-11 4 23 -0.4667 -0.0008
-11 4 24 -1.9400 -0.0013
-11 4 25 -1.3829 -0.0011
-11 4 26 -0.1191 0.0002
-11 4 27 -0.9248 -0.0002
-11 4 28 0.1980 0.0005
-11 4 29 0.8848 -0.0008
-11 5 1 -4.8422 -0.0057
-11 5 2 -7.1818 -0.0085
-11 5 3 -6.2200 -0.0076
-11 5 4 -3.5206 -0.0053
-11 5 5 -0.9487 0.0018
-11 5 6 -8.4030 0.0003
-11 5 7 2.9321 0.0009
-11 5 8 -3.6225 0.0024
-11 5 9 4.1985 0.0014
-11 5 10 -0.9245 0.0002
-11 5 11 8.3304 -0.0034
-11 5 12 -1.4509 -0.0022
-11 5 13 16.0238 -0.0023
-11 5 14 1.1027 -0.0005
-11 5 15 8.0537 -0.0002
-11 5 16 2.9950 -0.0007
-11 5 17 7.6324 0.0017
-11 5 18 -2.5989 0.0015
-11 5 19 2.9080 0.0011
-11 5 20 -1.9785 -0.0003
-11 5 21 -2.5026 -0.0000
-11 5 22 -2.2454 -0.0006
-11 5 23 -2.1527 0.0008
-11 5 24 -6.2703 -0.0006
-11 5 25 -0.7631 0.0009
-11 5 26 -0.8714 -0.0009
-11 5 27 0.2301 0.0027
-11 5 28 0.5099 0.0001
-11 5 29 0.1469 0.0033
-11 6 1 -10.4905 -0.0021
-11 6 2 0.3460 -0.0039
-11 6 3 -7.0596 -0.0004
-11 6 4 -3.9770 0.0016
-11 6 5 -7.9009 0.0019
-11 6 6 -0.7285 -0.0054
-11 6 7 -4.1957 0.0023
-11 6 8 1.8099 -0.0031
-11 6 9 3.5429 0.0001
-11 6 10 -5.7015 -0.0021
-11 6 11 3.7225 -0.0018
-11 6 12 4.6421 0.0010
-11 6 13 0.3118 0.0013
-11 6 14 1.2521 0.0013
-11 6 15 8.6762 0.0011
-11 6 16 4.8126 -0.0003
-11 6 17 0.3525 0.0007
-11 6 18 4.7482 -0.0007
-11 6 19 2.1405 -0.0007
-11 6 20 -2.4012 0.0001
-11 6 21 -0.6574 0.0006
-11 6 22 -1.4369 -0.0002
-11 6 23 -1.4885 0.0005
-11 6 24 0.1179 0.0000
-11 6 25 -0.6000 0.0006
-11 6 26 -2.4991 -0.0011
-11 6 27 -1.4677 0.0012
-11 6 28 -1.4912 -0.0015
-11 7 1 2.0245 0.0011
-11 7 2 6.5626 0.0043
-11 7 3 -4.5307 0.0021
-11 7 4 4.5948 -0.0004
-11 7 5 -3.7886 -0.0045
-11 7 6 -2.7196 -0.0010
-11 7 7 -6.8437 -0.0032
-11 7 8 -4.5506 -0.0006
-11 7 9 -15.1968 -0.0011
-11 7 10 -1.9717 -0.0007
-11 7 11 -5.6109 0.0006
-11 7 12 -6.7768 -0.0003
-11 7 13 -2.4443 0.0009
-11 7 14 3.8742 -0.0006
-11 7 15 -4.4436 0.0004
-11 7 16 0.8593 0.0007
-11 7 17 4.1521 0.0008
-11 7 18 2.5057 0.0000
-11 7 19 -0.4960 -0.0001
-11 7 20 3.8889 -0.0003
-11 7 21 1.7968 -0.0013
-11 7 22 2.3472 0.0000
-11 7 23 -3.3907 0.0010
-11 7 24 0.8196 -0.0004
-11 7 25 -3.0636 0.0005
-11 7 26 -0.1832 -0.0011
-11 7 27 0.5516 -0.0009
-11 7 28 -1.2989 -0.0022
-11 8 1 4.4509 0.0029
-11 8 2 0.1153 0.0077
-11 8 3 -1.0397 0.0041
-11 8 4 -1.2015 0.0039
-11 8 5 -7.6576 -0.0024
-11 8 6 -1.3372 0.0006
-11 8 7 -8.1874 -0.0015
-11 8 8 -0.9514 -0.0002
-11 8 9 -6.5154 0.0014
-11 8 10 -0.0448 0.0003
-11 8 11 -9.7475 0.0023
-11 8 12 1.7245 0.0022
-11 8 13 -4.2268 0.0006
-11 8 14 -4.4645 0.0006
-11 8 15 1.0739 -0.0010
-11 8 16 5.4940 -0.0004
-11 8 17 1.3176 -0.0009
-11 8 18 3.1827 -0.0006
-11 8 19 5.0665 -0.0001
-11 8 20 3.8440 -0.0000
-11 8 21 0.4060 0.0009
-11 8 22 -0.4141 0.0004
-11 8 23 1.3988 -0.0003
-11 8 24 -2.4922 -0.0013
-11 8 25 -0.1078 -0.0016
-11 8 26 -0.9750 -0.0008
-11 8 27 -1.7678 0.0002
-11 8 28 -1.0459 -0.0018
-11 9 1 13.0979 -0.0074
-11 9 2 -4.7027 -0.0003
-11 9 3 10.6392 -0.0121
-11 9 4 -1.4084 -0.0008
-11 9 5 6.3577 -0.0033
-11 9 6 -3.1437 -0.0002
-11 9 7 2.0461 0.0004
-11 9 8 -4.5272 0.0015
-11 9 9 -4.4496 0.0023
-11 9 10 -2.2152 0.0024
-11 9 11 -4.4700 0.0006
-11 9 12 -3.2622 0.0013
-11 9 13 -3.0093 -0.0014
-11 9 14 0.8312 0.0017
-11 9 15 1.5083 -0.0015
-11 9 16 -1.2688 0.0011
-11 9 17 1.5190 -0.0007
-11 9 18 2.7232 0.0009
-11 9 19 3.5933 0.0011
-11 9 20 0.4408 -0.0004
-11 9 21 6.9489 -0.0003
-11 9 22 0.8168 -0.0001
-11 9 23 1.9144 -0.0008
-11 9 24 3.1362 0.0011
-11 9 25 0.1164 0.0002
-11 9 26 -0.3048 0.0021
-11 9 27 -1.7171 0.0005
-11 10 1 4.5795 -0.0155
-11 10 2 0.6820 -0.0101
-11 10 3 7.9192 -0.0038
-11 10 4 -4.4224 -0.0045
-11 10 5 7.4814 -0.0036
-11 10 6 -3.9252 0.0003
-11 10 7 2.9589 0.0020
-11 10 8 -5.0440 0.0013
-11 10 9 2.4157 0.0009
-11 10 10 -7.6415 -0.0003
-11 10 11 -1.5798 0.0011
-11 10 12 -0.5966 0.0008
-11 10 13 -5.5395 0.0004
-11 10 14 -1.5818 0.0006
-11 10 15 -0.9788 -0.0006
-11 10 16 -1.5916 0.0008
-11 10 17 0.6385 0.0005
-11 10 18 0.9940 0.0001
-11 10 19 1.0423 -0.0012
-11 10 20 2.8799 0.0007
-11 10 21 -0.0250 0.0002
-11 10 22 0.9622 0.0014
-11 10 23 3.1949 -0.0010
-11 10 24 -2.0027 0.0008
-11 10 25 -1.5372 0.0000
-11 10 26 -0.1719 0.0020
-11 11 1 5.9492 0.0139
-11 11 2 1.0989 -0.0067
-11 11 3 2.5656 0.0052
-11 11 4 8.3814 -0.0028
-11 11 5 3.0789 0.0053
-11 11 6 3.2011 0.0024
-11 11 7 7.9360 0.0018
-11 11 8 -1.7203 0.0025
-11 11 9 1.3655 0.0011
-11 11 10 -0.6723 0.0015
-11 11 11 1.9122 -0.0010
-11 11 12 -7.2109 -0.0012
-11 11 13 -0.1987 0.0011
-11 11 14 -1.5296 -0.0012
-11 11 15 -5.7318 0.0007
-11 11 16 -0.5930 0.0001
-11 11 17 -3.0331 -0.0014
-11 11 18 -1.1803 0.0002
-11 11 19 -3.7444 -0.0011
-11 11 20 0.1868 -0.0008
-11 11 21 -0.8610 -0.0005
-11 11 22 -0.0254 -0.0019
-11 11 23 -2.0907 0.0006
-11 11 24 -1.0981 0.0001
-11 11 25 1.1260 -0.0007
-11 11 26 -1.1341 -0.0020
-11 12 1 -4.3174 -0.0034
-11 12 2 2.7703 0.0155
-11 12 3 5.7212 0.0092
-11 12 4 1.0913 0.0037
-11 12 5 2.5915 0.0035
-11 12 6 6.7473 0.0012
-11 12 7 -1.6013 0.0018
-11 12 8 -0.0155 0.0003
-11 12 9 3.2582 0.0005
-11 12 10 -3.6617 -0.0012
-11 12 11 -2.0667 0.0009
-11 12 12 -1.9406 0.0002
-11 12 13 -3.6604 -0.0013
-11 12 14 -3.4789 -0.0008
-11 12 15 0.8267 -0.0011
-11 12 16 -4.0941 0.0004
-11 12 17 -1.1080 0.0001
-11 12 18 -0.7600 -0.0001
-11 12 19 -1.2171 0.0006
-11 12 20 1.3201 -0.0001
-11 12 21 -2.5160 0.0007
-11 12 22 1.2110 0.0002
-11 12 23 2.2754 0.0015
-11 12 24 0.9789 -0.0019
-11 12 25 3.2446 -0.0016
-11 13 1 -1.8610 0.0013
-11 13 2 -0.0242 0.0183
-11 13 3 -3.4291 -0.0068
-11 13 4 -0.3777 0.0057
-11 13 5 2.3134 -0.0029
-11 13 6 -0.0268 -0.0006
-11 13 7 1.6940 -0.0011
-11 13 8 5.8093 -0.0024
-11 13 9 -1.2422 0.0024
-11 13 10 1.8382 -0.0001
-11 13 11 1.2438 0.0014
-11 13 12 -2.4286 -0.0000
-11 13 13 1.2734 -0.0007
-11 13 14 0.3868 -0.0005
-11 13 15 -4.3376 -0.0004
-11 13 17 -1.2595 -0.0009
-11 13 18 -2.5917 0.0010
-11 13 19 -1.2290 -0.0009
-11 13 20 -0.6813 0.0013
-11 13 21 -0.0106 -0.0000
-11 13 22 3.0077 0.0009
-11 13 23 0.3343 -0.0020
-11 13 24 3.3151 0.0001
-11 14 1 -6.1501 0.0023
-11 14 2 -3.8704 0.0042
-11 14 3 -0.6644 -0.0038
-11 14 4 -1.5283 0.0011
-11 14 5 0.4028 0.0009
-11 14 6 0.9903 -0.0027
-11 14 7 0.4048 -0.0000
-11 14 8 -0.7655 -0.0009
-11 14 9 1.7170 0.0016
-11 14 10 0.4704 -0.0005
-11 14 11 0.2430 0.0026
-11 14 12 1.5937 0.0003
-11 14 13 -0.3867 0.0002
-11 14 14 -0.2829 0.0002
-11 14 15 -0.7003 -0.0013
-11 14 16 0.4742 0.0001
-11 14 17 -2.0655 -0.0014
-11 14 18 -0.6407 0.0025
-11 14 19 2.1636 -0.0003
-11 14 20 -0.8276 0.0025
-11 14 21 -0.6084 -0.0018
-11 14 22 0.2070 0.0025
-11 14 23 -1.1342 -0.0036
-11 15 1 -1.7124 0.0114
-11 15 2 0.5046 -0.0192
-11 15 3 -4.4160 0.0028
-11 15 4 -0.9015 -0.0045
-11 15 5 -2.0338 -0.0006
-11 15 6 -2.6878 -0.0005
-11 15 7 1.8081 -0.0002
-11 15 8 2.6780 -0.0004
-11 15 9 0.8065 -0.0019
-11 15 10 3.8710 0.0009
-11 15 11 2.8657 -0.0001
-11 15 12 0.7491 0.0010
-11 15 13 3.0469 -0.0017
-11 15 14 0.4758 0.0003
-11 15 15 3.1280 -0.0012
-11 15 16 0.1089 0.0012
-11 15 17 1.7636 0.0008
-11 15 18 1.8025 0.0016
-11 15 19 -0.4905 -0.0007
-11 15 20 -2.6183 0.0038
-11 15 21 1.0012 0.0022
-11 15 22 -2.7364 0.0003
-11 16 1 -0.0327 0.0026
-11 16 2 -0.9521 -0.0099
-11 16 3 -2.6977 0.0036
-11 16 4 0.3082 -0.0013
-11 16 5 -2.5551 0.0035
-11 16 6 2.4235 0.0005
-11 16 7 -2.2840 -0.0008
-11 16 8 1.0047 0.0013
-11 16 9 -2.2521 -0.0018
-11 16 10 2.8119 0.0026
-11 16 11 -2.7410 -0.0028
-11 16 12 2.2474 -0.0002
-11 16 13 1.4529 -0.0008
-11 16 14 1.1351 0.0012
-11 16 15 2.1408 -0.0013
-11 16 16 -0.9939 -0.0015
-11 16 17 1.9844 -0.0020
-11 16 18 -2.0366 -0.0018
-11 16 19 -0.8781 0.0018
-11 16 20 -0.9032 0.0006
-11 17 1 0.4445 -0.0020
-11 17 2 1.0811 -0.0054
-11 17 3 0.5201 0.0056
-11 17 4 2.2407 -0.0022
-11 17 5 -1.4186 0.0027
-11 17 6 2.2303 0.0020
-11 17 7 -1.5032 0.0004
-11 17 8 -0.1875 0.0015
-11 17 9 2.0154 -0.0002
-11 17 10 -0.4038 -0.0010
-11 17 11 2.6634 -0.0008
-11 17 12 1.1594 -0.0003
-11 17 13 0.6594 -0.0009
-11 17 14 0.6636 -0.0006
-11 17 15 -1.6685 0.0001
-11 17 16 0.9668 0.0001
-11 17 17 -1.4635 0.0009
-11 17 18 -0.8089 -0.0005
-11 17 19 0.5601 0.0027
-11 18 1 -0.1530 -0.0076
-11 18 2 -3.1792 0.0036
-11 18 3 -1.6825 -0.0035
-11 18 4 -2.9824 -0.0000
-11 18 5 -1.1107 -0.0017
-11 18 6 -4.6882 -0.0024
-11 18 7 -0.3948 0.0008
-11 18 8 -0.3553 -0.0002
-11 18 9 -0.3999 0.0010
-11 18 10 0.1157 -0.0017
-11 18 11 -3.0208 -0.0004
-11 18 12 0.0083 -0.0011
-11 18 13 -1.4925 0.0020
-11 18 14 0.1161 -0.0007
-11 18 15 -2.1134 -0.0013
-11 18 16 2.3007 -0.0014
-11 18 17 -1.5879 -0.0036
-11 19 1 -0.4447 -0.0082
-11 19 2 2.2380 0.0031
-11 19 3 2.9273 -0.0049
-11 19 4 -1.1570 -0.0023
-11 19 5 0.6723 -0.0001
-11 19 6 0.3434 -0.0014
-11 19 7 -0.7723 0.0013
-11 19 8 -1.4566 -0.0017
-11 19 9 -3.5690 -0.0012
-11 19 10 -1.4147 -0.0003
-11 19 11 -1.3339 0.0026
-11 19 12 2.3499 -0.0022
-11 19 13 -0.4969 0.0022
-11 19 14 1.6313 0.0001
-11 19 15 1.8954 0.0021
-11 19 16 1.1128 0.0011
-11 20 1 3.9293 0.0047
-11 20 2 1.1258 0.0014
-11 20 3 1.4789 -0.0011
-11 20 4 2.3832 0.0016
-11 20 5 0.9395 0.0001
-11 20 6 0.3485 -0.0010
-11 20 7 -0.5462 0.0008
-11 20 8 0.2598 -0.0011
-11 20 9 0.1365 0.0031
-11 20 10 0.2529 -0.0000
-11 20 11 -0.3429 -0.0047
-11 20 12 -0.9629 0.0037
-11 20 13 -0.7785 -0.0022
-11 21 1 -1.3054 0.0021
-11 21 2 3.6281 0.0025
-11 21 3 -0.6984 0.0045
-11 21 4 1.7460 -0.0004
-11 21 5 -1.7379 0.0037
-11 21 6 -0.0439 -0.0023
-11 21 7 -0.2651 0.0037
-11 21 8 -0.8142 -0.0001
-11 21 9 0.2167 0.0003
-11 21 10 -2.3801 -0.0008
-11 21 11 0.6216 0.0027
-11 22 1 -0.9332 0.0013
-11 22 2 1.0469 -0.0008
-11 22 3 -0.9695 -0.0006
-11 22 4 -0.5577 0.0013
-11 22 5 -0.2039 -0.0003
-11 22 6 0.8836 -0.0016
-11 22 7 0.0943 0.0006
-11 22 8 -0.7907 -0.0033
-11 23 1 2.3273 -0.0046
-11 23 2 -0.0312 0.0038
-11 23 3 0.6811 -0.0049
-11 23 4 1.6273 0.0028
-10 -17 4 -1.0625 0.0046
-10 -17 5 2.0616 -0.0022
-10 -17 6 -5.0903 0.0049
-10 -16 1 2.1935 -0.0081
-10 -16 2 -1.6114 0.0072
-10 -16 3 0.6979 0.0020
-10 -16 4 0.2099 0.0025
-10 -16 5 -4.0896 0.0015
-10 -16 6 1.2493 0.0009
-10 -16 7 0.8050 0.0018
-10 -16 8 -5.1041 -0.0003
-10 -16 9 -0.8051 0.0018
-10 -16 10 -1.6242 -0.0002
-10 -16 11 -1.7898 0.0010
-10 -16 12 -0.7355 0.0015
-10 -16 13 -1.5616 0.0011
-10 -16 14 0.0697 0.0012
-10 -15 1 0.3184 -0.0006
-10 -15 2 -0.1419 -0.0020
-10 -15 3 0.1174 0.0005
-10 -15 4 1.8540 -0.0037
-10 -15 5 1.4953 0.0001
-10 -15 6 -0.4026 0.0005
-10 -15 7 -0.5645 0.0004
-10 -15 8 0.6554 0.0002
-10 -15 9 0.8742 -0.0002
-10 -15 10 0.9092 0.0001
-10 -15 11 0.8334 0.0000
-10 -15 12 0.2518 0.0013
-10 -15 13 1.3395 -0.0003
-10 -15 14 0.9668 0.0010
-10 -15 15 0.4743 0.0000
-10 -15 16 -1.7207 0.0016
-10 -15 17 2.8295 -0.0000
-10 -14 1 2.0184 0.0052
-10 -14 2 -2.5097 -0.0041
-10 -14 3 5.0874 0.0012
-10 -14 4 -1.0054 -0.0023
-10 -14 5 1.4069 0.0018
-10 -14 6 3.3613 -0.0002
-10 -14 7 1.9875 -0.0007
-10 -14 8 1.7407 0.0014
-10 -14 9 1.8282 0.0018
-10 -14 10 0.3185 0.0019
-10 -14 11 -1.8755 0.0000
-10 -14 12 1.2620 -0.0004
-10 -14 13 -2.6483 0.0002
-10 -14 14 -0.4524 -0.0015
-10 -14 15 -1.9990 -0.0007
-10 -14 16 2.2025 0.0010
-10 -14 17 -2.5832 -0.0028
-10 -14 18 1.0971 0.0025
-10 -14 19 -2.4835 0.0002
-10 -14 20 1.2970 0.0001
-10 -13 1 0.1958 -0.0008
-10 -13 2 2.1831 0.0016
-10 -13 3 1.4505 0.0046
-10 -13 4 1.0744 -0.0002
-10 -13 5 0.5933 0.0004
-10 -13 7 -0.7375 -0.0004
-10 -13 8 -1.1115 0.0013
-10 -13 9 -1.8296 -0.0010
-10 -13 10 -0.5652 -0.0017
-10 -13 11 -0.1771 0.0024
-10 -13 12 -1.3361 -0.0016
-10 -13 13 -1.8738 0.0004
-10 -13 14 1.6140 -0.0019
-10 -13 15 -2.0416 -0.0000
-10 -13 16 -0.5318 -0.0009
-10 -13 17 0.7580 -0.0002
-10 -13 18 -1.2231 -0.0000
-10 -13 19 3.3378 -0.0008
-10 -13 20 2.4410 0.0010
-10 -13 21 -0.5077 -0.0006
-10 -13 22 4.2281 -0.0016
-10 -12 1 -0.4224 0.0003
-10 -12 2 0.4561 0.0014
-10 -12 3 -1.6706 -0.0007
-10 -12 4 -0.2465 0.0011
-10 -12 5 -0.1236 0.0026
-10 -12 6 0.5647 -0.0001
-10 -12 7 -3.5840 0.0008
-10 -12 8 1.2299 0.0000
-10 -12 9 1.0139 0.0005
-10 -12 10 -0.6303 0.0004
-10 -12 11 -0.1477 -0.0021
-10 -12 12 -1.9636 -0.0007
-10 -12 13 0.8509 -0.0013
-10 -12 14 -0.7433 -0.0002
-10 -12 15 -1.7250 -0.0002
-10 -12 16 0.5265 -0.0010
-10 -12 17 -3.4481 0.0003
-10 -12 18 2.8363 -0.0002
-10 -12 19 -2.7894 0.0006
-10 -12 20 -0.6570 -0.0002
-10 -12 21 -0.2086 0.0010
-10 -12 22 -0.6607 0.0000
-10 -12 23 -0.6153 0.0025
-10 -11 1 -1.3909 -0.0101
-10 -11 2 -0.3041 0.0037
-10 -11 3 1.0633 -0.0046
-10 -11 4 -2.2764 -0.0011
-10 -11 5 1.2280 0.0014
-10 -11 6 -1.7098 -0.0005
-10 -11 7 0.5299 0.0025
-10 -11 8 1.6047 -0.0012
-10 -11 9 -0.9885 -0.0011
-10 -11 10 1.7107 -0.0000
-10 -11 11 -1.1636 -0.0008
-10 -11 12 1.9377 0.0006
-10 -11 13 3.1396 -0.0001
-10 -11 14 -0.7106 0.0005
-10 -11 15 0.9153 0.0004
-10 -11 16 0.3255 0.0005
-10 -11 17 0.6185 0.0006
-10 -11 18 -1.8733 0.0014
-10 -11 19 -0.7658 0.0009
-10 -11 20 -1.8820 0.0010
-10 -11 21 0.8583 -0.0005
-10 -11 22 -0.0808 0.0001
-10 -11 23 0.6537 -0.0015
-10 -11 24 -0.7347 -0.0001
-10 -11 25 1.1792 -0.0026
-10 -10 1 2.1611 -0.0017
-10 -10 2 -2.4873 -0.0055
-10 -10 3 -1.2170 -0.0043
-10 -10 4 -1.6576 -0.0009
-10 -10 5 0.0226 -0.0020
-10 -10 6 -1.1739 -0.0004
-10 -10 7 -0.5239 -0.0014
-10 -10 8 -1.6215 -0.0001
-10 -10 9 0.9046 -0.0007
-10 -10 10 -2.1821 -0.0011
-10 -10 11 1.3574 -0.0021
-10 -10 12 0.7610 -0.0013
-10 -10 13 -0.0140 0.0006
-10 -10 14 -1.1319 -0.0006
-10 -10 15 3.3953 0.0012
-10 -10 16 -0.2623 0.0009
-10 -10 17 3.0563 0.0010
-10 -10 18 1.4814 0.0008
-10 -10 19 1.5549 -0.0017
-10 -10 20 3.3151 0.0012
-10 -10 21 -0.0346 -0.0011
-10 -10 22 0.1942 0.0024
-10 -10 23 0.6590 0.0003
-10 -10 24 0.6560 0.0022
-10 -10 25 -0.3347 0.0022
-10 -10 26 1.9041 0.0032
-10 -9 1 -4.8084 0.0033
-10 -9 2 3.1179 0.0010
-10 -9 3 0.1888 -0.0005
-10 -9 4 0.2600 -0.0006
-10 -9 5 1.1384 -0.0003
-10 -9 6 0.1769 0.0001
-10 -9 7 0.9148 -0.0007
-10 -9 8 3.1507 -0.0001
-10 -9 9 -0.2488 -0.0002
-10 -9 10 2.5245 -0.0002
-10 -9 11 0.3520 0.0001
-10 -9 12 1.7143 0.0009
-10 -9 13 0.1814 -0.0005
-10 -9 14 2.5787 0.0001
-10 -9 15 1.1244 0.0009
-10 -9 16 2.5401 0.0005
-10 -9 17 0.1823 0.0003
-10 -9 18 0.1202 0.0002
-10 -9 19 0.0767 0.0005
-10 -9 20 -0.8408 0.0006
-10 -9 21 -0.0098 0.0002
-10 -9 22 0.4620 0.0010
-10 -9 23 -0.4557 0.0009
-10 -9 24 0.8336 0.0022
-10 -9 25 0.5892 0.0006
-10 -9 26 1.7209 0.0020
-10 -9 27 -1.5187 0.0003
-10 -8 1 1.8066 0.0112
-10 -8 2 -1.3080 -0.0020
-10 -8 3 -3.4532 0.0022
-10 -8 4 0.1645 -0.0006
-10 -8 5 -0.8515 -0.0011
-10 -8 6 -0.3382 -0.0025
-10 -8 7 -0.7079 -0.0006
-10 -8 8 0.6366 -0.0006
-10 -8 9 -1.2842 0.0008
-10 -8 10 0.8945 0.0010
-10 -8 11 1.4650 0.0002
-10 -8 12 1.2280 0.0033
-10 -8 13 1.4473 -0.0015
-10 -8 14 -0.1000 0.0029
-10 -8 15 3.1126 -0.0002
-10 -8 16 -2.5520 0.0011
-10 -8 17 1.8647 0.0011
-10 -8 18 -0.9379 0.0012
-10 -8 19 0.3222 0.0012
-10 -8 20 -0.5436 0.0010
-10 -8 21 -1.0495 0.0011
-10 -8 22 -0.4688 0.0006
-10 -8 23 -0.7188 -0.0003
-10 -8 24 -2.9409 0.0000
-10 -8 25 1.5783 -0.0018
-10 -8 26 -3.9632 0.0003
-10 -8 27 0.1881 -0.0033
-10 -7 1 -1.2579 0.0063
-10 -7 2 -1.6394 -0.0034
-10 -7 3 -0.4217 0.0033
-10 -7 4 -1.5052 -0.0035
-10 -7 5 -1.7529 0.0003
-10 -7 6 -2.7612 -0.0033
-10 -7 7 -0.5715 -0.0003
-10 -7 8 -4.5813 -0.0019
-10 -7 9 1.7387 -0.0004
-10 -7 10 -1.5616 0.0019
-10 -7 11 -0.5631 0.0024
-10 -7 12 -0.4614 0.0008
-10 -7 13 1.0969 0.0005
-10 -7 14 0.8181 0.0005
-10 -7 15 1.8455 -0.0007
-10 -7 16 1.4952 -0.0010
-10 -7 17 3.4021 -0.0003
-10 -7 18 0.0034 -0.0015
-10 -7 19 3.1889 0.0019
-10 -7 20 2.0462 -0.0002
-10 -7 21 0.3602 0.0010
-10 -7 22 0.5020 -0.0000
-10 -7 23 -1.5330 -0.0003
-10 -7 24 1.9806 -0.0005
-10 -7 25 -1.8617 -0.0003
-10 -7 26 -1.7992 -0.0019
-10 -7 27 -0.6329 0.0010
-10 -7 28 -0.4267 -0.0036
-10 -6 1 -1.7000 0.0084
-10 -6 2 0.0533 -0.0067
-10 -6 3 -2.8237 0.0033
-10 -6 4 -2.7360 -0.0011
-10 -6 5 -0.4378 0.0040
-10 -6 6 -5.0589 0.0026
-10 -6 7 -1.6545 0.0023
-10 -6 8 -0.8325 0.0030
-10 -6 9 -1.7020 0.0034
-10 -6 10 -4.0575 0.0005
-10 -6 11 1.3638 0.0010
-10 -6 12 -0.7182 0.0001
-10 -6 13 -1.5169 0.0009
-10 -6 14 4.8959 0.0003
-10 -6 15 0.7595 -0.0008
-10 -6 16 3.7424 -0.0004
-10 -6 17 3.1965 0.0000
-10 -6 18 4.0926 0.0003
-10 -6 19 3.9046 -0.0006
-10 -6 20 0.7215 -0.0002
-10 -6 21 3.1911 0.0001
-10 -6 22 2.5927 0.0003
-10 -6 23 -0.1085 0.0011
-10 -6 24 3.6925 -0.0012
-10 -6 25 -2.4145 0.0016
-10 -6 26 2.6162 -0.0014
-10 -6 27 -0.2550 0.0013
-10 -6 28 1.7422 -0.0005
-10 -6 29 -3.7685 0.0031
-10 -5 1 5.4976 -0.0180
-10 -5 2 -0.8731 0.0051
-10 -5 3 2.0234 -0.0063
-10 -5 4 2.2572 0.0071
-10 -5 5 -1.6044 -0.0031
-10 -5 6 0.4094 0.0048
-10 -5 7 2.2502 0.0002
-10 -5 8 -4.5230 0.0017
-10 -5 9 0.1309 -0.0000
-10 -5 10 -2.7563 0.0009
-10 -5 11 0.1416 -0.0009
-10 -5 12 -3.4061 -0.0014
-10 -5 13 4.2193 -0.0008
-10 -5 14 0.4840 -0.0008
-10 -5 15 -0.8024 0.0006
-10 -5 16 6.9982 0.0007
-10 -5 17 0.9771 -0.0003
-10 -5 18 5.5491 0.0008
-10 -5 19 0.8977 0.0000
-10 -5 20 4.4141 0.0003
-10 -5 21 1.0509 0.0004
-10 -5 22 2.0922 -0.0010
-10 -5 23 0.8977 -0.0005
-10 -5 24 0.9314 -0.0006
-10 -5 25 0.0419 -0.0004
-10 -5 26 0.3986 -0.0004
-10 -5 27 1.6158 -0.0000
-10 -5 28 -2.9923 -0.0007
-10 -5 29 0.6802 -0.0004
-10 -4 1 -1.7070 -0.0111
-10 -4 2 -0.0388 0.0107
-10 -4 3 3.3731 0.0004
-10 -4 4 -0.6140 0.0029
-10 -4 5 1.5995 0.0006
-10 -4 6 2.6740 0.0019
-10 -4 7 -3.7100 0.0000
-10 -4 8 3.5849 0.0021
-10 -4 9 -2.6007 -0.0013
-10 -4 10 0.0097 -0.0022
-10 -4 11 -1.8333 -0.0025
-10 -4 12 -1.1843 -0.0023
-10 -4 13 -2.0607 -0.0000
-10 -4 14 -4.1135 -0.0010
-10 -4 15 2.1980 0.0002
-10 -4 16 0.1120 0.0008
-10 -4 17 -1.8395 0.0012
-10 -4 18 3.0389 0.0000
-10 -4 19 -1.2330 -0.0007
-10 -4 20 3.4497 -0.0008
-10 -4 21 -0.1433 -0.0008
-10 -4 22 0.1409 -0.0011
-10 -4 23 2.7964 -0.0003
-10 -4 24 0.8362 -0.0003
-10 -4 25 -0.1877 -0.0007
-10 -4 26 2.0720 -0.0004
-10 -4 27 -0.4762 -0.0022
-10 -4 28 1.2135 -0.0003
-10 -4 29 2.7978 -0.0015
-10 -4 30 0.5484 -0.0000
-10 -3 1 1.1143 0.0145
-10 -3 2 3.6167 0.0142
-10 -3 3 0.7766 0.0022
-10 -3 4 -1.2358 0.0061
-10 -3 5 0.9469 -0.0014
-10 -3 6 -2.7994 0.0013
-10 -3 7 -3.2843 -0.0028
-10 -3 8 1.1723 -0.0014
-10 -3 9 -7.9139 0.0010
-10 -3 10 0.7454 -0.0005
-10 -3 11 -8.6769 0.0015
-10 -3 12 -1.8107 0.0004
-10 -3 13 -6.4712 0.0002
-10 -3 14 -3.2551 -0.0002
-10 -3 15 -5.5895 0.0002
-10 -3 16 -2.3678 -0.0004
-10 -3 17 -3.7485 -0.0002
-10 -3 18 -0.7592 -0.0004
-10 -3 19 -1.9593 0.0001
-10 -3 20 1.5657 -0.0004
-10 -3 21 -0.9403 -0.0005
-10 -3 22 2.5071 -0.0011
-10 -3 23 -1.4930 -0.0001
-10 -3 24 0.3851 -0.0006
-10 -3 25 -0.4001 0.0004
-10 -3 26 2.9845 0.0005
-10 -3 27 -1.2488 0.0012
-10 -3 28 1.9449 0.0018
-10 -3 29 -0.8302 0.0006
-10 -3 30 -0.2876 0.0024
-10 -2 1 -1.1266 -0.0062
-10 -2 2 4.5410 0.0109
-10 -2 3 -3.1127 -0.0072
-10 -2 4 6.1765 0.0059
-10 -2 5 -0.0577 -0.0040
-10 -2 6 -4.2646 -0.0013
-10 -2 7 7.0418 -0.0012
-10 -2 8 -5.7379 -0.0035
-10 -2 9 -0.8801 0.0004
-10 -2 10 -4.6920 -0.0024
-10 -2 11 -0.1303 0.0012
-10 -2 12 -2.4374 0.0001
-10 -2 13 -6.9366 0.0001
-10 -2 14 -1.9269 -0.0002
-10 -2 15 -0.8710 -0.0007
-10 -2 16 -6.8933 -0.0003
-10 -2 17 -0.8287 -0.0011
-10 -2 18 0.3209 -0.0004
-10 -2 19 -0.6448 -0.0004
-10 -2 20 1.8755 -0.0002
-10 -2 21 -3.7212 -0.0009
-10 -2 22 5.1175 0.0000
-10 -2 23 -0.4273 0.0004
-10 -2 24 2.0742 0.0006
-10 -2 25 1.0459 0.0004
-10 -2 26 -0.4844 0.0004
-10 -2 27 0.6602 -0.0003
-10 -2 28 -1.5378 0.0008
-10 -2 29 0.9767 -0.0007
-10 -2 30 -0.1259 0.0005
-10 -1 1 -1.5014 0.0184
-10 -1 2 0.1409 -0.0074
-10 -1 4 3.3856 -0.0007
-10 -1 5 -2.0072 -0.0007
-10 -1 6 7.0623 -0.0019
-10 -1 7 4.4945 -0.0034
-10 -1 8 -2.3734 0.0003
-10 -1 9 8.4636 0.0005
-10 -1 10 2.4558 0.0006
-10 -1 11 0.5186 0.0016
-10 -1 12 -2.7694 0.0002
-10 -1 13 2.2014 -0.0007
-10 -1 14 -0.9738 -0.0003
-10 -1 15 -5.8189 -0.0017
-10 -1 16 0.4676 -0.0016
-10 -1 17 -0.5586 -0.0006
-10 -1 18 -5.2034 -0.0009
-10 -1 19 -1.8661 -0.0002
-10 -1 20 -3.8660 -0.0008
-10 -1 21 0.2613 -0.0005
-10 -1 22 -1.6919 -0.0002
-10 -1 23 -1.2088 -0.0012
-10 -1 24 1.7719 -0.0008
-10 -1 25 0.8273 -0.0005
-10 -1 26 2.1470 0.0004
-10 -1 27 -0.4287 0.0010
-10 -1 28 3.6172 -0.0006
-10 -1 29 -1.7882 0.0027
-10 -1 30 0.1212 0.0007
-10 0 1 6.4241 -0.0033
-10 0 2 -0.1310 -0.0188
-10 0 3 -0.9308 0.0100
-10 0 4 7.5755 -0.0040
-10 0 5 -2.2149 0.0040
-10 0 6 16.8135 -0.0006
-10 0 7 -6.7997 0.0020
-10 0 8 15.5556 0.0020
-10 0 9 -0.0362 -0.0011
-10 0 10 4.4737 -0.0004
-10 0 11 5.3564 -0.0005
-10 0 12 3.1717 -0.0006
-10 0 13 2.9203 0.0005
-10 0 14 0.0017 -0.0007
-10 0 15 1.0272 0.0001
-10 0 16 -2.3176 -0.0012
-10 0 17 -4.7050 0.0005
-10 0 18 -2.2353 -0.0008
-10 0 19 -3.8712 0.0007
-10 0 20 -3.2365 -0.0003
-10 0 21 -0.7623 0.0003
-10 0 22 -1.3908 0.0004
-10 0 23 -0.4051 -0.0004
-10 0 24 -0.3862 -0.0002
-10 0 25 -0.8717 -0.0001
-10 0 26 0.8687 -0.0012
-10 0 27 0.1018 -0.0001
-10 0 28 -0.7073 0.0000
-10 0 29 -0.8800 -0.0001
-10 0 30 0.2423 -0.0023
-10 1 1 5.5500 -0.0079
-10 1 2 -5.2265 -0.0126
-10 1 3 9.3349 0.0001
-10 1 4 -2.0414 -0.0124
-10 1 5 7.0574 -0.0032
-10 1 6 0.2502 -0.0046
-10 1 7 2.2769 -0.0028
-10 1 8 5.3453 0.0019
-10 1 9 -0.9455 -0.0023
-10 1 10 8.0280 0.0009
-10 1 11 -1.4545 -0.0008
-10 1 12 7.0655 -0.0018
-10 1 13 2.3557 -0.0005
-10 1 14 2.1922 -0.0023
-10 1 15 -1.8464 -0.0019
-10 1 16 1.9496 -0.0003
-10 1 17 -1.4107 -0.0003
-10 1 18 -2.9972 0.0007
-10 1 19 -3.1439 -0.0000
-10 1 20 -3.6837 0.0005
-10 1 21 -4.4907 0.0008
-10 1 22 -5.2718 -0.0002
-10 1 23 -1.5097 -0.0001
-10 1 24 -3.3313 -0.0007
-10 1 25 1.3522 -0.0001
-10 1 26 -1.7157 -0.0004
-10 1 27 2.7581 0.0001
-10 1 28 -1.8436 0.0002
-10 1 29 3.2972 0.0001
-10 1 30 -0.9939 -0.0006
-10 2 1 -7.5294 -0.0207
-10 2 2 -0.8446 0.0108
-10 2 3 -0.9056 -0.0056
-10 2 4 -3.7351 -0.0010
-10 2 5 6.9108 -0.0036
-10 2 6 -3.8380 -0.0006
-10 2 7 8.0622 0.0010
-10 2 8 2.9187 -0.0020
-10 2 10 5.7069 -0.0022
-10 2 11 4.8575 0.0008
-10 2 12 3.1597 -0.0006
-10 2 13 -1.0638 0.0015
-10 2 14 -0.2246 -0.0019
-10 2 15 3.3600 0.0003
-10 2 16 -3.8551 -0.0009
-10 2 17 -2.6008 -0.0015
-10 2 18 -5.6740 -0.0010
-10 2 19 -1.1170 -0.0007
-10 2 20 -5.7649 0.0010
-10 2 21 -3.4891 0.0007
-10 2 22 -3.1007 0.0000
-10 2 23 -3.2494 0.0002
-10 2 24 -2.4163 -0.0001
-10 2 25 -0.7741 0.0001
-10 2 26 -0.9619 -0.0002
-10 2 27 -0.7990 0.0010
-10 2 28 1.2309 -0.0011
-10 2 29 0.8149 0.0016
-10 2 30 1.1725 0.0003
-10 3 1 -12.2354 -0.0018
-10 3 2 -9.8356 0.0058
-10 3 3 -8.5259 -0.0108
-10 3 4 -10.0076 -0.0015
-10 3 5 -10.5768 -0.0016
-10 3 6 -9.1076 -0.0025
-10 3 7 -0.3531 0.0007
-10 3 8 -14.2201 -0.0012
-10 3 9 0.6157 0.0002
-10 3 10 -6.8420 0.0012
-10 3 11 0.6649 0.0007
-10 3 12 -3.2707 0.0007
-10 3 13 9.0940 -0.0007
-10 3 14 -0.7629 -0.0007
-10 3 15 7.8034 -0.0001
-10 3 16 -0.8224 0.0009
-10 3 17 6.1106 0.0007
-10 3 18 0.0803 0.0002
-10 3 19 2.0519 0.0007
-10 3 20 -6.1614 0.0001
-10 3 21 2.1085 -0.0005
-10 3 22 -6.7367 0.0003
-10 3 23 -2.1498 -0.0009
-10 3 24 -5.2118 -0.0002
-10 3 25 -1.2461 -0.0009
-10 3 26 -2.2927 -0.0008
-10 3 27 -1.3414 0.0001
-10 3 28 -0.4750 0.0006
-10 3 29 0.6272 0.0003
-10 3 30 -1.0464 -0.0007
-10 4 1 -12.2711 -0.0067
-10 4 2 5.4519 0.0050
-10 4 3 -13.4619 -0.0046
-10 4 4 -6.4863 0.0020
-10 4 5 -4.9155 0.0006
-10 4 6 -4.4762 0.0010
-10 4 7 -6.9038 0.0023
-10 4 9 4.5002 -0.0008
-10 4 10 -7.7618 -0.0012
-10 4 11 10.1715 -0.0018
-10 4 12 -1.5193 0.0002
-10 4 13 5.1615 -0.0015
-10 4 14 7.1046 0.0019
-10 4 15 10.9929 0.0026
-10 4 16 1.7745 0.0009
-10 4 17 10.2887 -0.0007
-10 4 18 3.1368 0.0008
-10 4 19 4.7864 -0.0005
-10 4 20 0.5095 0.0011
-10 4 21 2.0679 -0.0005
-10 4 22 -3.4311 -0.0002
-10 4 23 0.8642 -0.0002
-10 4 24 -1.2073 -0.0005
-10 4 25 -1.6199 -0.0007
-10 4 26 -4.2180 -0.0014
-10 4 27 -0.9782 -0.0019
-10 4 28 -1.1792 -0.0002
-10 4 29 -1.6813 -0.0029
-10 4 30 -2.2318 0.0019
-10 5 1 2.2539 0.0094
-10 5 2 -1.6069 -0.0055
-10 5 3 -6.2614 -0.0038
-10 5 4 7.0276 -0.0020
-10 5 5 -6.7639 0.0001
-10 5 6 1.8898 -0.0022
-10 5 7 -5.2507 0.0016
-10 5 8 -1.7487 0.0004
-10 5 9 -1.3401 0.0018
-10 5 10 1.3795 0.0019
-10 5 11 -1.4331 -0.0001
-10 5 12 -2.9764 -0.0010
-10 5 13 11.8694 -0.0019
-10 5 14 -2.8964 0.0004
-10 5 15 3.4775 -0.0011
-10 5 16 4.9570 0.0009
-10 5 17 6.9252 0.0003
-10 5 18 -0.2966 0.0016
-10 5 19 2.8715 -0.0000
-10 5 20 3.7820 0.0005
-10 5 21 -2.1962 -0.0004
-10 5 22 0.0323 0.0004
-10 5 23 -2.5911 0.0002
-10 5 24 -3.1595 -0.0008
-10 5 25 -1.9301 0.0001
-10 5 26 -1.1371 -0.0006
-10 5 27 0.2654 0.0001
-10 5 28 -0.5441 -0.0010
-10 5 29 -0.7456 -0.0017
-10 5 30 1.0766 0.0038
-10 6 1 -1.9000 0.0142
-10 6 2 3.9119 -0.0049
-10 6 3 -1.8480 0.0061
-10 6 4 -0.9184 0.0009
-10 6 5 -4.8698 -0.0021
-10 6 6 2.1825 0.0003
-10 6 7 -8.2099 -0.0031
-10 6 8 8.4499 -0.0027
-10 6 9 -4.9086 0.0007
-10 6 10 -2.7390 -0.0006
-10 6 11 -2.6656 0.0011
-10 6 12 1.9033 0.0007
-10 6 13 -7.8521 0.0023
-10 6 14 -0.0316 0.0025
-10 6 15 3.3827 0.0000
-10 6 16 -0.7484 -0.0002
-10 6 17 0.0648 -0.0009
-10 6 18 4.7081 -0.0009
-10 6 19 4.1681 0.0000
-10 6 20 -1.0931 -0.0001
-10 6 21 2.1564 0.0003
-10 6 22 3.1283 -0.0001
-10 6 23 0.5192 0.0004
-10 6 24 1.6109 0.0004
-10 6 25 -0.9314 -0.0002
-10 6 26 -1.0363 -0.0006
-10 6 27 -2.1811 0.0002
-10 6 28 -1.2273 -0.0012
-10 6 29 -2.5225 0.0018
-10 7 1 8.2328 0.0059
-10 7 2 5.4972 -0.0007
-10 7 3 8.1576 0.0022
-10 7 4 4.0409 -0.0021
-10 7 5 4.4433 -0.0016
-10 7 6 -3.6973 -0.0042
-10 7 7 -2.3574 -0.0019
-10 7 8 -4.7553 -0.0019
-10 7 9 -14.7923 0.0024
-10 7 10 -2.6553 0.0013
-10 7 11 -14.0110 0.0006
-10 7 12 -6.0672 0.0023
-10 7 13 -7.3816 -0.0002
-10 7 14 -1.8210 0.0003
-10 7 15 -8.8099 -0.0012
-10 7 16 -0.9449 -0.0007
-10 7 17 2.5346 0.0001
-10 7 18 0.6955 -0.0004
-10 7 19 1.7938 0.0009
-10 7 20 4.2518 -0.0017
-10 7 21 7.0522 -0.0006
-10 7 22 0.3155 -0.0003
-10 7 23 2.5320 -0.0007
-10 7 24 1.1268 0.0001
-10 7 25 -3.0877 -0.0005
-10 7 26 0.4633 -0.0004
-10 7 27 -0.3823 0.0003
-10 7 28 -1.3659 -0.0018
-10 7 29 -0.2446 0.0001
-10 8 1 12.1180 -0.0101
-10 8 2 -0.1026 0.0047
-10 8 3 3.8621 0.0011
-10 8 4 -1.0867 0.0016
-10 8 5 1.1746 0.0036
-10 8 6 -4.3667 0.0024
-10 8 7 1.2795 0.0016
-10 8 8 -5.1570 0.0017
-10 8 9 -2.8570 0.0009
-10 8 10 -5.5306 -0.0005
-10 8 11 -5.1180 0.0016
-10 8 12 -2.9232 0.0001
-10 8 13 -8.1895 0.0008
-10 8 14 -3.8283 0.0006
-10 8 15 -4.2407 0.0000
-10 8 16 2.7973 0.0007
-10 8 17 -0.6726 -0.0005
-10 8 18 0.4141 -0.0001
-10 8 19 3.0691 -0.0001
-10 8 20 3.1823 -0.0004
-10 8 21 -0.7332 0.0005
-10 8 22 3.3364 -0.0005
-10 8 23 -0.3433 -0.0010
-10 8 24 -0.9951 -0.0013
-10 8 25 0.5380 -0.0006
-10 8 26 0.5741 -0.0006
-10 8 27 -1.8216 -0.0001
-10 8 28 -1.8916 -0.0004
-10 9 1 6.0435 -0.0103
-10 9 2 -5.1956 -0.0079
-10 9 3 12.4084 -0.0058
-10 9 4 2.3740 0.0005
-10 9 5 6.0669 -0.0024
-10 9 6 4.9870 0.0002
-10 9 7 7.0767 0.0010
-10 9 8 -1.4232 0.0030
-10 9 9 3.8143 0.0013
-10 9 10 1.5025 -0.0003
-10 9 11 -3.5709 -0.0006
-10 9 12 -1.7115 -0.0011
-10 9 13 0.1558 0.0004
-10 9 14 -3.5642 0.0001
-10 9 15 -2.3425 0.0001
-10 9 16 0.3524 0.0004
-10 9 17 -6.0027 0.0000
-10 9 18 1.1016 0.0018
-10 9 19 -1.8824 -0.0015
-10 9 20 0.7698 -0.0003
-10 9 21 1.5712 -0.0011
-10 9 22 -0.6203 -0.0008
-10 9 23 2.8740 0.0007
-10 9 24 1.4849 -0.0000
-10 9 25 1.1738 -0.0002
-10 9 26 -1.3097 -0.0005
-10 9 27 -1.4980 0.0026
-10 9 28 0.3451 -0.0013
-10 10 1 -2.7007 -0.0072
-10 10 2 5.8867 0.0074
-10 10 3 1.8906 -0.0043
-10 10 4 1.5307 0.0009
-10 10 5 8.5459 -0.0017
-10 10 6 3.5688 0.0021
-10 10 7 2.2209 0.0009
-10 10 8 7.0204 0.0004
-10 10 9 3.2348 -0.0016
-10 10 10 -2.9291 0.0013
-10 10 11 2.2637 -0.0002
-10 10 12 2.7102 -0.0000
-10 10 13 -7.3969 0.0004
-10 10 14 1.1283 -0.0005
-10 10 15 -1.1543 -0.0001
-10 10 16 -2.8291 -0.0001
-10 10 17 -2.1794 -0.0011
-10 10 18 1.1857 -0.0012
-10 10 19 0.4392 -0.0010
-10 10 20 -1.3861 -0.0001
-10 10 21 1.9739 0.0006
-10 10 22 1.6567 0.0006
-10 10 23 2.6925 0.0008
-10 10 24 0.4620 -0.0004
-10 10 25 1.2046 0.0003
-10 10 26 1.1800 0.0006
-10 10 27 1.4774 -0.0020
-10 11 1 -1.9048 0.0156
-10 11 2 0.2414 0.0081
-10 11 3 -0.9132 0.0094
-10 11 4 7.1085 0.0060
-10 11 5 -0.0961 -0.0002
-10 11 6 5.4667 0.0002
-10 11 7 7.9800 -0.0016
-10 11 8 1.6972 -0.0002
-10 11 9 2.2041 0.0005
-10 11 10 5.4734 -0.0004
-10 11 11 0.6973 -0.0010
-10 11 12 -2.1137 0.0016
-10 11 13 0.6930 -0.0006
-10 11 14 -3.1953 0.0004
-10 11 15 -4.0403 -0.0008
-10 11 16 -2.7947 -0.0005
-10 11 17 -3.4253 0.0004
-10 11 18 -3.3960 -0.0003
-10 11 19 -5.9420 -0.0009
-10 11 20 -0.0683 -0.0008
-10 11 21 -2.5238 -0.0009
-10 11 22 -1.1135 0.0001
-10 11 23 -0.0159 -0.0011
-10 11 24 -0.1690 0.0008
-10 11 25 1.2307 -0.0017
-10 11 26 1.0942 0.0014
-10 12 1 -4.6231 0.0063
-10 12 2 0.6508 0.0142
-10 12 3 -0.1382 0.0040
-10 12 4 -1.6647 0.0058
-10 12 5 2.0049 -0.0013
-10 12 6 1.9364 0.0015
-10 12 7 -0.9987 -0.0027
-10 12 8 -1.2531 -0.0022
-10 12 9 5.6057 -0.0014
-10 12 10 -6.4735 -0.0003
-10 12 11 4.4939 0.0013
-10 12 12 -5.0166 0.0005
-10 12 13 -0.7748 -0.0003
-10 12 14 -2.0506 -0.0006
-10 12 15 -0.2800 -0.0012
-10 12 16 -4.1463 0.0006
-10 12 17 -1.8760 -0.0014
-10 12 18 -0.8340 0.0007
-10 12 19 -1.9720 -0.0004
-10 12 20 -0.8047 0.0015
-10 12 21 -1.2749 -0.0003
-10 12 22 0.2981 0.0013
-10 12 23 -0.0038 -0.0009
-10 12 24 1.0843 0.0014
-10 12 25 3.8266 -0.0015
-10 13 1 0.4228 0.0012
-10 13 2 -7.0284 -0.0019
-10 13 3 -4.0067 0.0030
-10 13 4 -3.8210 -0.0031
-10 13 5 -1.9076 0.0015
-10 13 6 -2.0839 -0.0025
-10 13 7 0.7154 -0.0004
-10 13 8 2.3212 -0.0015
-10 13 9 -0.4122 0.0017
-10 13 10 3.1345 -0.0017
-10 13 11 1.4502 0.0021
-10 13 12 -0.3578 -0.0010
-10 13 13 3.8707 -0.0001
-10 13 14 -0.6986 -0.0004
-10 13 15 2.1165 -0.0007
-10 13 16 -0.4959 -0.0011
-10 13 17 3.2859 -0.0003
-10 13 18 -1.7849 -0.0011
-10 13 19 -0.9184 0.0005
-10 13 20 1.3612 0.0000
-10 13 21 -1.0495 -0.0011
-10 13 22 -0.4030 0.0007
-10 13 23 1.5543 -0.0007
-10 13 24 -0.4662 -0.0006
-10 14 1 -3.9378 -0.0031
-10 14 2 -5.1324 -0.0108
-10 14 3 -1.6838 -0.0031
-10 14 4 -3.5701 -0.0060
-10 14 5 -1.0222 0.0005
-10 14 6 0.3638 -0.0035
-10 14 7 -2.5694 0.0025
-10 14 8 2.5863 -0.0012
-10 14 9 -0.9715 -0.0002
-10 14 10 2.8296 -0.0004
-10 14 11 0.5333 0.0012
-10 14 12 3.1636 0.0007
-10 14 13 1.3772 0.0016
-10 14 14 1.4210 -0.0003
-10 14 15 1.2129 0.0003
-10 14 16 0.9398 -0.0019
-10 14 17 0.9231 -0.0005
-10 14 18 -1.7308 -0.0002
-10 14 19 3.4512 0.0001
-10 14 20 -2.4695 -0.0018
-10 14 21 -0.7156 0.0023
-10 14 22 -0.5155 -0.0001
-10 14 23 -3.1509 -0.0020
-10 15 1 -1.6308 -0.0025
-10 15 2 2.1464 -0.0162
-10 15 3 -2.7132 -0.0011
-10 15 4 -0.4885 -0.0127
-10 15 5 -2.3679 0.0010
-10 15 6 -1.2203 -0.0019
-10 15 7 -0.7198 -0.0001
-10 15 8 1.5308 -0.0006
-10 15 9 0.1649 -0.0024
-10 15 10 3.5280 0.0023
-10 15 11 0.9514 0.0003
-10 15 12 1.6978 -0.0004
-10 15 13 1.1552 0.0005
-10 15 14 2.0101 -0.0003
-10 15 15 2.0940 0.0003
-10 15 16 0.0054 0.0004
-10 15 17 2.4696 0.0009
-10 15 18 -0.1643 -0.0006
-10 15 19 0.7496 0.0007
-10 15 20 -0.6465 0.0018
-10 15 21 -0.3259 0.0055
-10 15 22 -1.8360 -0.0011
-10 16 1 1.4253 0.0019
-10 16 2 0.1024 -0.0009
-10 16 3 -1.9121 0.0009
-10 16 4 -0.5834 0.0021
-10 16 5 -1.8944 0.0015
-10 16 6 -3.4257 0.0026
-10 16 7 0.5232 0.0007
-10 16 8 -2.9165 -0.0006
-10 16 9 -1.2997 0.0018
-10 16 10 -1.2010 -0.0001
-10 16 12 1.7893 -0.0007
-10 16 13 0.3515 0.0020
-10 16 14 1.7034 -0.0004
-10 16 15 0.5466 -0.0004
-10 16 16 0.9463 -0.0012
-10 16 17 0.7321 -0.0028
-10 16 18 -0.8878 -0.0024
-10 16 19 -0.3035 -0.0031
-10 16 20 -2.6313 0.0015
-10 16 21 -0.6932 -0.0046
-10 17 1 1.8070 -0.0084
-10 17 2 0.7241 0.0114
-10 17 3 2.2137 -0.0058
-10 17 4 -0.8140 0.0058
-10 17 5 1.3594 0.0011
-10 17 6 0.7934 0.0016
-10 17 7 -1.4369 0.0000
-10 17 8 -2.6459 -0.0008
-10 17 9 0.2452 0.0030
-10 17 10 -1.4481 -0.0009
-10 17 11 1.7874 -0.0010
-10 17 12 -1.8682 -0.0024
-10 17 13 -0.1346 0.0002
-10 17 14 1.3210 -0.0021
-10 17 15 -1.5788 0.0010
-10 17 16 0.9262 0.0003
-10 17 17 -1.6582 -0.0014
-10 17 18 0.5148 0.0003
-10 17 19 0.3856 -0.0011
-10 17 20 1.1410 -0.0017
-10 18 1 1.5685 -0.0031
-10 18 2 -3.5562 0.0055
-10 18 3 1.1117 -0.0018
-10 18 4 -0.6474 0.0037
-10 18 5 -0.4650 -0.0024
-10 18 6 -2.9679 0.0019
-10 18 7 -0.4627 -0.0009
-10 18 8 0.1680 0.0039
-10 18 9 -0.3484 -0.0002
-10 18 10 -1.3230 -0.0015
-10 18 11 -3.0402 -0.0014
-10 18 12 -2.4030 0.0028
-10 18 13 -0.7943 -0.0015
-10 18 14 -1.4534 -0.0002
-10 18 15 -3.2355 0.0020
-10 18 16 3.0381 -0.0017
-10 18 17 -1.3920 0.0017
-10 18 18 2.0509 -0.0012
-10 19 1 -2.0533 0.0025
-10 19 2 3.7283 -0.0009
-10 19 3 0.5973 -0.0010
-10 19 4 0.0295 -0.0003
-10 19 5 0.8802 0.0005
-10 19 6 0.0592 -0.0009
-10 19 7 0.4496 0.0005
-10 19 8 -2.3763 -0.0000
-10 19 9 -2.0766 -0.0011
-10 19 10 -1.0520 0.0024
-10 19 11 -0.9269 -0.0004
-10 19 12 0.8155 -0.0002
-10 19 13 0.8938 -0.0001
-10 19 14 -0.0992 0.0016
-10 19 15 1.8394 0.0021
-10 19 16 0.1637 -0.0002
-10 20 1 0.6468 0.0064
-10 20 2 2.9703 -0.0014
-10 20 3 1.4683 0.0025
-10 20 4 2.5216 -0.0027
-10 20 5 1.8335 0.0007
-10 20 6 0.6295 -0.0023
-10 20 7 1.4718 -0.0000
-10 20 8 0.9397 -0.0009
-10 20 9 2.3355 0.0018
-10 20 10 0.8042 -0.0036
-10 20 11 0.7516 0.0020
-10 20 12 -0.2752 -0.0015
-10 20 13 0.5166 -0.0019
-10 20 14 -3.0750 0.0012
-10 21 1 -0.7480 0.0047
-10 21 2 2.2502 0.0031
-10 21 3 -1.8349 0.0003
-10 21 4 3.4741 0.0028
-10 21 5 -2.4366 -0.0006
-10 21 6 2.6836 0.0013
-10 21 7 -0.2781 -0.0001
-10 21 8 1.0529 -0.0006
-10 21 9 -0.1506 -0.0002
-10 21 10 -1.3865 0.0015
-10 21 11 1.0140 -0.0010
-10 21 12 0.1118 0.0002
-10 22 1 -2.2046 -0.0048
-10 22 2 -0.4238 0.0013
-10 22 3 -1.3451 -0.0006
-10 22 4 -0.1317 0.0035
-10 22 5 -0.8843 0.0020
-10 22 6 0.4908 -0.0011
-10 22 7 -0.6123 -0.0021
-10 22 8 -0.9782 0.0022
-10 22 9 -0.2997 -0.0009
-10 23 1 2.7112 -0.0073
-10 23 2 -1.5740 -0.0001
-10 23 3 2.5840 -0.0029
-10 23 4 -1.8710 0.0001
-10 23 5 1.1404 -0.0046
-9 -17 1 0.6403 0.0056
-9 -17 2 1.7255 -0.0036
-9 -17 3 -1.9961 0.0057
-9 -17 4 2.0867 0.0037
-9 -17 5 1.2178 0.0007
-9 -17 6 -5.1031 0.0028
-9 -17 7 2.6046 0.0001
-9 -17 8 -0.2209 0.0005
-9 -17 9 -1.0320 -0.0005
-9 -17 10 -0.1604 0.0014
-9 -17 11 -1.1113 -0.0020
-9 -17 12 0.6775 0.0007
-9 -17 13 0.0020 -0.0000
-9 -16 1 -0.4680 -0.0068
-9 -16 2 -1.6830 -0.0014
-9 -16 3 0.5053 0.0029
-9 -16 4 -2.9521 -0.0018
-9 -16 5 -0.4526 0.0004
-9 -16 6 0.4868 -0.0006
-9 -16 7 0.6789 -0.0000
-9 -16 8 -3.4479 0.0001
-9 -16 9 -0.6857 0.0013
-9 -16 10 -2.5626 -0.0007
-9 -16 11 -0.4000 0.0007
-9 -16 12 -2.1631 0.0007
-9 -16 13 -3.3655 -0.0006
-9 -16 14 -0.9646 0.0002
-9 -16 15 -0.0661 -0.0030
-9 -16 16 -0.2279 0.0000
-9 -16 17 -2.0667 -0.0029
-9 -15 1 0.7598 -0.0049
-9 -15 2 -0.7339 -0.0007
-9 -15 3 -0.6620 -0.0035
-9 -15 4 4.8783 -0.0032
-9 -15 5 -0.9292 -0.0016
-9 -15 6 2.3735 0.0004
-9 -15 7 0.8187 -0.0006
-9 -15 8 0.8762 0.0015
-9 -15 9 1.1536 -0.0007
-9 -15 10 1.5198 -0.0004
-9 -15 11 0.8529 0.0012
-9 -15 12 -0.2557 -0.0028
-9 -15 13 0.8400 -0.0004
-9 -15 14 0.9652 -0.0018
-9 -15 15 -1.2865 -0.0019
-9 -15 16 -1.8895 0.0009
-9 -15 17 0.4038 -0.0015
-9 -15 18 -1.4166 0.0007
-9 -15 19 2.0499 -0.0026
-9 -15 20 -1.6213 0.0031
-9 -14 1 1.1841 0.0012
-9 -14 2 -1.5753 -0.0036
-9 -14 3 2.6713 -0.0000
-9 -14 4 -0.3602 -0.0010
-9 -14 5 1.7981 -0.0014
-9 -14 6 1.7272 -0.0009
-9 -14 7 2.5158 -0.0007
-9 -14 8 3.1710 0.0006
-9 -14 9 1.7081 0.0000
-9 -14 10 1.6726 0.0000
-9 -14 11 -0.6678 -0.0010
-9 -14 12 2.0952 -0.0003
-9 -14 13 -2.3091 -0.0009
-9 -14 14 1.0909 -0.0014
-9 -14 15 -3.4187 -0.0001
-9 -14 16 2.5362 -0.0009
-9 -14 17 -3.8800 0.0004
-9 -14 18 5.0665 0.0014
-9 -14 19 -7.5245 0.0002
-9 -14 20 5.0016 0.0010
-9 -14 21 -1.9403 0.0006
-9 -14 22 0.9629 0.0022
-9 -13 1 -0.9771 0.0001
-9 -13 2 2.0785 0.0020
-9 -13 3 0.6332 -0.0008
-9 -13 4 1.3342 0.0005
-9 -13 5 -1.4710 0.0016
-9 -13 6 2.4615 -0.0007
-9 -13 7 -0.8271 -0.0007
-9 -13 8 -2.2586 -0.0028
-9 -13 9 -0.5464 -0.0036
-9 -13 10 -1.2591 0.0002
-9 -13 11 -0.0900 -0.0025
-9 -13 12 -0.9847 -0.0006
-9 -13 13 -0.7323 -0.0010
-9 -13 14 -0.3785 0.0004
-9 -13 15 -0.9592 0.0002
-9 -13 16 0.7858 -0.0007
-9 -13 17 -0.7558 0.0009
-9 -13 18 -2.3038 -0.0009
-9 -13 19 1.4978 0.0010
-9 -13 20 2.0221 -0.0010
-9 -13 21 -2.1891 0.0002
-9 -13 22 5.1963 -0.0013
-9 -13 23 -2.7441 -0.0010
-9 -12 1 -0.5804 -0.0058
-9 -12 2 -0.3228 -0.0019
-9 -12 3 -0.5123 0.0020
-9 -12 4 -0.8257 0.0011
-9 -12 5 -2.5983 -0.0008
-9 -12 6 1.1042 -0.0000
-9 -12 7 -3.1099 0.0009
-9 -12 8 0.7013 0.0006
-9 -12 9 0.2613 -0.0001
-9 -12 10 -1.0319 -0.0020
-9 -12 11 2.0238 -0.0009
-9 -12 12 -2.1023 -0.0004
-9 -12 13 -0.0989 0.0005
-9 -12 14 1.0104 0.0011
-9 -12 15 0.4901 0.0002
-9 -12 16 -1.7902 0.0018
-9 -12 17 -0.0632 0.0006
-9 -12 18 0.4852 -0.0000
-9 -12 19 0.4459 -0.0008
-9 -12 20 -1.0061 0.0012
-9 -12 21 -0.9885 -0.0004
-9 -12 22 -1.3705 0.0018
-9 -12 23 -0.5694 0.0014
-9 -12 24 0.6096 0.0023
-9 -12 25 -0.0662 0.0035
-9 -11 1 -2.5164 -0.0037
-9 -11 2 0.2104 -0.0012
-9 -11 3 -1.9510 -0.0052
-9 -11 4 -2.8500 -0.0019
-9 -11 5 0.0598 -0.0031
-9 -11 6 -0.3750 0.0006
-9 -11 7 -2.3996 -0.0005
-9 -11 8 2.6377 -0.0015
-9 -11 9 -2.2253 0.0003
-9 -11 10 3.0683 0.0007
-9 -11 11 -1.3166 -0.0002
-9 -11 12 -0.1280 0.0007
-9 -11 13 4.9060 0.0006
-9 -11 14 -0.9498 0.0006
-9 -11 15 1.5271 0.0005
-9 -11 16 1.2020 0.0010
-9 -11 17 1.0113 -0.0000
-9 -11 18 -0.0536 0.0018
-9 -11 19 -0.0975 0.0006
-9 -11 20 -3.6655 0.0010
-9 -11 21 1.6697 0.0012
-9 -11 22 -1.7858 0.0006
-9 -11 23 0.5162 0.0014
-9 -11 24 -1.3969 0.0003
-9 -11 25 0.3926 0.0005
-9 -11 26 -2.5129 0.0014
-9 -10 1 3.5887 -0.0046
-9 -10 2 -6.5544 -0.0005
-9 -10 3 2.3418 0.0004
-9 -10 4 -3.7890 -0.0078
-9 -10 5 0.7127 -0.0014
-9 -10 6 -3.1923 -0.0040
-9 -10 7 -1.1839 0.0005
-9 -10 8 -1.3329 -0.0018
-9 -10 9 -0.8112 0.0017
-9 -10 10 -0.6922 -0.0005
-9 -10 11 0.3570 0.0011
-9 -10 12 1.9138 -0.0000
-9 -10 13 1.4478 0.0003
-9 -10 14 -0.0342 -0.0002
-9 -10 15 3.7656 -0.0000
-9 -10 16 -0.3434 0.0009
-9 -10 17 4.6472 0.0003
-9 -10 18 0.6505 -0.0002
-9 -10 19 1.8505 0.0005
-9 -10 20 1.7987 -0.0004
-9 -10 21 0.7400 0.0000
-9 -10 22 0.4721 -0.0005
-9 -10 23 -0.1698 0.0005
-9 -10 24 -0.8805 0.0019
-9 -10 25 -0.1500 0.0004
-9 -10 26 0.1865 0.0025
-9 -10 27 3.3325 -0.0015
-9 -9 1 -1.6259 0.0078
-9 -9 2 3.8302 0.0010
-9 -9 3 1.7870 0.0003
-9 -9 4 -1.8688 -0.0019
-9 -9 5 3.4289 0.0021
-9 -9 6 -1.7623 -0.0018
-9 -9 7 4.1571 -0.0007
-9 -9 8 -0.2639 -0.0010
-9 -9 9 3.3107 0.0017
-9 -9 11 0.6776 0.0019
-9 -9 12 1.2158 0.0023
-9 -9 13 1.2051 0.0011
-9 -9 14 0.2170 0.0007
-9 -9 15 1.0536 0.0002
-9 -9 16 0.4704 0.0004
-9 -9 17 0.1772 -0.0003
-9 -9 18 -0.2026 0.0005
-9 -9 19 1.0494 0.0006
-9 -9 20 0.4131 0.0001
-9 -9 21 1.2310 0.0008
-9 -9 22 -0.0697 0.0005
-9 -9 23 1.5715 0.0004
-9 -9 24 1.3734 -0.0000
-9 -9 25 0.6666 -0.0000
-9 -9 26 1.9652 0.0009
-9 -9 27 -2.6607 0.0010
-9 -9 28 -0.4072 0.0006
-9 -8 1 0.8026 -0.0009
-9 -8 2 2.2330 0.0005
-9 -8 3 -2.3131 -0.0013
-9 -8 4 0.4362 0.0007
-9 -8 5 1.7810 -0.0002
-9 -8 6 -3.1301 -0.0002
-9 -8 7 3.1697 -0.0006
-9 -8 8 -3.2525 0.0017
-9 -8 9 -0.0284 0.0001
-9 -8 10 -2.9019 0.0007
-9 -8 11 0.8464 0.0009
-9 -8 12 -0.8313 0.0016
-9 -8 13 -1.5147 -0.0006
-9 -8 14 0.8239 0.0010
-9 -8 15 -1.0563 -0.0000
-9 -8 16 0.3880 0.0010
-9 -8 17 1.8389 0.0007
-9 -8 18 0.7295 0.0012
-9 -8 19 1.6185 0.0010
-9 -8 20 -0.1162 0.0019
-9 -8 21 4.4041 0.0007
-9 -8 22 0.5353 0.0010
-9 -8 23 2.4722 -0.0004
-9 -8 24 -2.4917 -0.0002
-9 -8 25 2.8452 -0.0010
-9 -8 26 -2.2785 -0.0014
-9 -8 27 0.3719 -0.0011
-9 -8 28 -0.0653 0.0004
-9 -8 29 -2.1785 -0.0031
-9 -7 1 -0.3098 -0.0001
-9 -7 2 -1.1124 0.0017
-9 -7 3 -0.8956 -0.0045
-9 -7 4 0.6997 0.0041
-9 -7 5 -3.2097 -0.0000
-9 -7 6 -0.8228 0.0028
-9 -7 7 -3.1915 0.0025
-9 -7 8 -7.0900 0.0012
-9 -7 9 1.1100 0.0016
-9 -7 10 -6.6474 0.0020
-9 -7 11 -1.7767 0.0001
-9 -7 12 -3.8013 0.0011
-9 -7 13 1.0032 -0.0000
-9 -7 14 -3.2228 0.0012
-9 -7 15 3.8165 0.0002
-9 -7 16 1.8516 -0.0005
-9 -7 17 2.1465 -0.0007
-9 -7 18 2.9004 0.0002
-9 -7 19 2.7434 0.0007
-9 -7 20 4.9974 0.0003
-9 -7 21 -1.3136 0.0002
-9 -7 22 0.9470 -0.0002
-9 -7 23 -0.4822 0.0000
-9 -7 24 0.6882 -0.0005
-9 -7 25 0.4796 -0.0010
-9 -7 26 -2.9143 -0.0003
-9 -7 27 1.2214 0.0002
-9 -7 28 -1.9372 -0.0019
-9 -7 29 3.1580 0.0017
-9 -6 1 -1.2742 0.0105
-9 -6 2 0.8300 -0.0081
-9 -6 3 -2.8261 0.0023
-9 -6 4 -1.9818 -0.0014
-9 -6 5 -1.4885 0.0025
-9 -6 6 -3.6155 0.0034
-9 -6 7 -3.3301 0.0042
-9 -6 8 0.4690 0.0049
-9 -6 9 -2.9112 0.0008
-9 -6 10 -1.9706 0.0021
-9 -6 11 -1.2180 0.0011
-9 -6 12 -2.8015 -0.0002
-9 -6 13 -2.6961 0.0004
-9 -6 14 2.1095 -0.0012
-9 -6 15 -0.9449 0.0012
-9 -6 16 0.4486 0.0003
-9 -6 17 1.8788 0.0006
-9 -6 18 2.6424 -0.0003
-9 -6 19 0.1789 -0.0017
-9 -6 20 2.9912 -0.0011
-9 -6 21 0.8112 -0.0015
-9 -6 22 4.7282 0.0001
-9 -6 23 0.5400 -0.0004
-9 -6 24 4.5590 0.0003
-9 -6 25 1.2683 0.0005
-9 -6 26 2.7882 0.0010
-9 -6 27 1.3314 0.0006
-9 -6 28 3.0804 0.0008
-9 -6 29 -1.5549 0.0006
-9 -6 30 -1.0502 0.0008
-9 -5 1 4.1269 0.0104
-9 -5 2 1.3007 -0.0037
-9 -5 3 2.3189 0.0111
-9 -5 4 6.2656 0.0016
-9 -5 5 -0.8870 0.0032
-9 -5 6 5.6328 0.0027
-9 -5 7 -0.4238 -0.0030
-9 -5 8 1.0750 0.0008
-9 -5 9 -1.5427 -0.0002
-9 -5 10 -3.0802 0.0011
-9 -5 11 -2.6791 -0.0012
-9 -5 12 -1.7870 -0.0013
-9 -5 13 -3.0009 -0.0001
-9 -5 14 -1.0386 0.0001
-9 -5 15 -6.1913 0.0003
-9 -5 16 2.8622 -0.0013
-9 -5 17 -3.2695 -0.0002
-9 -5 18 2.2355 0.0005
-9 -5 19 0.9369 -0.0007
-9 -5 20 2.6762 -0.0001
-9 -5 21 0.8615 -0.0007
-9 -5 22 3.2313 -0.0002
-9 -5 23 -1.7931 -0.0001
-9 -5 24 4.7150 -0.0002
-9 -5 25 -2.9441 0.0009
-9 -5 26 2.5528 0.0010
-9 -5 27 -1.1683 -0.0001
-9 -5 28 -1.4477 0.0022
-9 -5 29 -1.2622 0.0002
-9 -5 30 0.3798 0.0014
-9 -4 1 -3.0909 0.0037
-9 -4 2 5.2094 0.0172
-9 -4 3 0.0839 0.0075
-9 -4 4 6.7236 0.0076
-9 -4 8 4.7048 -0.0036
-9 -4 9 -1.3962 0.0012
-9 -4 10 2.5560 -0.0033
-9 -4 11 -1.3268 -0.0002
-9 -4 12 -3.7222 -0.0011
-9 -4 13 -2.6060 -0.0015
-9 -4 14 -4.8452 -0.0005
-9 -4 15 -2.6432 -0.0011
-9 -4 16 -1.9001 0.0002
-9 -4 17 -3.1019 0.0007
-9 -4 18 0.6410 -0.0003
-9 -4 19 -3.1635 -0.0001
-9 -4 20 1.4519 -0.0002
-9 -4 21 -2.5525 0.0007
-9 -4 22 0.9805 -0.0007
-9 -4 23 0.4424 0.0010
-9 -4 24 0.5697 0.0004
-9 -4 25 -1.1108 0.0008
-9 -4 26 -0.5238 0.0001
-9 -4 27 0.3655 -0.0001
-9 -4 28 1.5586 0.0000
-9 -4 29 1.4660 -0.0008
-9 -4 30 1.2268 0.0012
-9 -3 1 1.8165 -0.0067
-9 -3 2 0.2979 0.0158
-9 -3 3 3.1935 0.0029
-9 -3 4 -4.7080 0.0063
-9 -3 5 3.0615 0.0015
-9 -3 6 0.7157 -0.0031
-9 -3 7 -6.8853 -0.0011
-9 -3 8 4.9477 -0.0038
-9 -3 9 -4.8519 0.0001
-9 -3 10 0.6293 -0.0017
-9 -3 11 -7.5517 0.0014
-9 -3 12 -0.8605 0.0008
-9 -3 13 -2.8907 0.0003
-9 -3 14 -7.7617 0.0011
-9 -3 15 -3.0727 -0.0027
-9 -3 16 -4.7424 0.0004
-9 -3 17 -7.2721 -0.0011
-9 -3 18 -3.5200 -0.0004
-9 -3 19 -4.3901 0.0009
-9 -3 20 -1.4512 0.0006
-9 -3 21 -1.0645 0.0005
-9 -3 22 -1.8809 -0.0001
-9 -3 23 -1.7242 -0.0006
-9 -3 24 1.0591 -0.0004
-9 -3 25 -1.4924 -0.0004
-9 -3 26 5.0631 -0.0003
-9 -3 27 -0.9451 0.0004
-9 -3 28 4.3883 -0.0002
-9 -3 29 -2.4943 0.0005
-9 -3 30 3.4139 0.0003
-9 -3 31 -1.1635 -0.0007
-9 -2 1 7.4473 -0.0101
-9 -2 2 -4.6890 -0.0087
-9 -2 3 -0.1996 -0.0081
-9 -2 4 1.1283 -0.0091
-9 -2 5 4.3999 -0.0035
-9 -2 6 -2.7000 -0.0008
-9 -2 7 3.7662 -0.0020
-9 -2 8 4.5728 -0.0001
-9 -2 9 -6.2598 -0.0008
-9 -2 10 4.5065 0.0002
-9 -2 11 -1.2405 -0.0005
-9 -2 12 4.0690 0.0005
-9 -2 13 -8.3297 -0.0006
-9 -2 14 1.7698 -0.0006
-9 -2 15 -1.1590 0.0002
-9 -2 16 -8.8934 -0.0016
-9 -2 17 2.0241 -0.0000
-9 -2 18 -3.4579 -0.0015
-9 -2 19 -2.1489 0.0004
-9 -2 20 -0.7595 -0.0004
-9 -2 21 -3.5292 -0.0006
-9 -2 22 0.8112 0.0007
-9 -2 23 -0.1598 0.0000
-9 -2 24 1.1785 0.0003
-9 -2 25 -1.0265 -0.0002
-9 -2 26 1.2121 -0.0002
-9 -2 27 -0.7173 0.0001
-9 -2 28 -1.7342 -0.0007
-9 -2 29 -0.2327 -0.0004
-9 -2 30 -0.8200 -0.0003
-9 -2 31 -1.3502 -0.0004
-9 -1 1 -11.3446 0.0184
-9 -1 2 1.3422 -0.0178
-9 -1 3 -1.3979 -0.0001
-9 -1 4 5.2808 -0.0088
-9 -1 5 2.3279 0.0025
-9 -1 6 -0.3650 -0.0057
-9 -1 7 13.4349 0.0001
-9 -1 8 0.2973 -0.0007
-9 -1 9 11.4734 -0.0011
-9 -1 10 6.7397 0.0017
-9 -1 11 4.1003 -0.0002
-9 -1 12 5.9518 0.0002
-9 -1 13 1.1577 0.0005
-9 -1 14 7.8940 -0.0009
-9 -1 15 -4.5575 -0.0005
-9 -1 16 8.1244 -0.0006
-9 -1 17 -3.4392 -0.0008
-9 -1 18 -2.3124 0.0000
-9 -1 19 -0.5082 0.0008
-9 -1 20 -3.7968 0.0002
-9 -1 21 -3.6434 0.0004
-9 -1 22 -2.6620 -0.0004
-9 -1 23 -0.3124 -0.0008
-9 -1 24 -3.3175 0.0002
-9 -1 25 1.1255 -0.0007
-9 -1 26 -1.8210 0.0011
-9 -1 27 1.4185 -0.0010
-9 -1 28 -1.4793 0.0016
-9 -1 29 1.3992 0.0013
-9 -1 30 -1.5836 -0.0007
-9 -1 31 -0.2189 0.0004
-9 0 1 0.4726 -0.0025
-9 0 2 -1.6414 -0.0079
-9 0 3 -2.9336 -0.0007
-9 0 4 6.1922 0.0021
-9 0 5 -5.3631 -0.0012
-9 0 6 13.1668 0.0037
-9 0 7 1.7156 -0.0030
-9 0 8 5.9213 0.0013
-9 0 9 4.5788 -0.0021
-9 0 10 6.4983 -0.0012
-9 0 11 7.1165 -0.0019
-9 0 12 4.0041 -0.0013
-9 0 13 6.4628 0.0001
-9 0 14 6.6119 0.0007
-9 0 15 -0.7526 0.0005
-9 0 16 1.1462 0.0006
-9 0 17 -3.8207 0.0001
-9 0 18 1.0026 0.0011
-9 0 19 -6.1588 0.0001
-9 0 20 -2.1131 0.0001
-9 0 21 -3.5063 0.0006
-9 0 22 -2.0657 0.0008
-9 0 23 -4.3214 0.0007
-9 0 24 -4.6439 0.0004
-9 0 25 -1.8783 -0.0012
-9 0 26 -1.4499 0.0002
-9 0 27 -1.8844 -0.0010
-9 0 28 0.6866 -0.0008
-9 0 29 0.2551 -0.0002
-9 0 30 0.3635 -0.0015
-9 0 31 0.8044 0.0021
-9 1 1 3.4259 -0.0063
-9 1 2 -7.3532 0.0016
-9 1 3 6.8958 0.0011
-9 1 4 -12.1096 0.0030
-9 1 5 0.1864 -0.0050
-9 1 6 -4.8489 -0.0017
-9 1 7 -5.7610 -0.0033
-9 1 8 -5.3332 0.0010
-9 1 9 2.6604 -0.0011
-9 1 10 -6.4471 0.0002
-9 1 11 4.1357 -0.0019
-9 1 12 0.0739 0.0002
-9 1 13 8.8631 0.0001
-9 1 14 -5.5618 -0.0013
-9 1 15 7.3517 -0.0003
-9 1 16 4.7441 -0.0006
-9 1 17 3.8227 0.0006
-9 1 18 0.4644 0.0008
-9 1 19 1.3235 0.0002
-9 1 20 -1.7627 0.0010
-9 1 21 -2.1964 0.0004
-9 1 22 -4.1228 0.0014
-9 1 23 -4.1256 -0.0007
-9 1 24 -2.9245 -0.0001
-9 1 25 -1.0656 0.0003
-9 1 26 -2.6187 -0.0011
-9 1 27 1.5482 0.0005
-9 1 28 -0.7251 -0.0000
-9 1 29 1.7019 -0.0002
-9 1 30 0.2091 -0.0026
-9 1 31 2.9203 -0.0003
-9 2 1 -1.6921 -0.0149
-9 2 2 -7.4602 0.0099
-9 2 3 -6.8352 -0.0027
-9 2 4 -10.6991 -0.0002
-9 2 5 5.1770 -0.0001
-9 2 6 -16.5786 0.0018
-9 2 7 6.4349 0.0012
-9 2 8 -4.2543 -0.0000
-9 2 9 1.3018 0.0001
-9 2 10 -3.1938 -0.0024
-9 2 11 7.5768 -0.0002
-9 2 12 -6.6629 0.0003
-9 2 13 4.6295 0.0014
-9 2 14 -1.9272 -0.0001
-9 2 15 9.6793 0.0018
-9 2 16 -5.7751 -0.0013
-9 2 17 6.5352 0.0015
-9 2 18 -4.2041 -0.0014
-9 2 19 6.3991 -0.0007
-9 2 20 -4.1254 0.0002
-9 2 21 1.3157 -0.0000
-9 2 22 -2.0722 0.0004
-9 2 23 -0.8331 0.0005
-9 2 24 -1.1487 -0.0002
-9 2 25 -3.7259 0.0005
-9 2 26 -0.9629 -0.0013
-9 2 27 -1.5747 0.0001
-9 2 28 -2.5112 -0.0015
-9 2 29 -0.9475 0.0008
-9 2 30 -0.6664 0.0008
-9 2 31 -2.8098 0.0020
-9 3 1 -14.7155 -0.0098
-9 3 2 -13.2634 0.0042
-9 3 3 -2.5002 -0.0072
-9 3 4 -11.3616 -0.0056
-9 3 5 -11.6445 -0.0059
-9 3 6 -7.7169 -0.0063
-9 3 7 -3.7513 0.0002
-9 3 8 -14.4843 -0.0026
-9 3 9 -2.2896 0.0019
-9 3 10 -5.5779 -0.0010
-9 3 11 -5.5957 0.0046
-9 3 12 1.6744 0.0009
-9 3 13 5.2929 0.0015
-9 3 14 -4.2433 -0.0006
-9 3 15 13.1400 0.0005
-9 3 16 0.0071 0.0020
-9 3 17 10.3227 0.0000
-9 3 18 0.1061 0.0003
-9 3 19 7.4758 -0.0004
-9 3 20 -2.8432 0.0004
-9 3 21 3.7971 0.0002
-9 3 22 -3.9796 -0.0008
-9 3 23 -0.5849 -0.0001
-9 3 24 -6.2612 -0.0010
-9 3 25 0.0702 0.0002
-9 3 26 -2.2357 -0.0008
-9 3 27 -4.8722 -0.0005
-9 3 28 -0.3392 0.0003
-9 3 29 -0.8044 -0.0025
-9 3 30 -0.2255 0.0013
-9 3 31 -0.3142 -0.0020
-9 4 1 -10.2620 0.0059
-9 4 2 18.4270 0.0069
-9 4 3 -15.2106 -0.0022
-9 4 4 0.3755 0.0015
-9 4 5 -7.3809 0.0033
-9 4 6 -2.0822 0.0017
-9 4 7 -6.7934 -0.0007
-9 4 8 -4.0320 0.0007
-9 4 9 -1.6139 -0.0012
-9 4 10 -5.3479 -0.0009
-9 4 11 7.6082 0.0000
-9 4 13 0.5044 -0.0003
-9 4 14 12.2326 0.0027
-9 4 15 3.3247 0.0004
-9 4 16 3.1026 0.0020
-9 4 17 8.5772 -0.0006
-9 4 18 8.8055 0.0010
-9 4 19 5.4214 -0.0008
-9 4 20 3.2183 0.0003
-9 4 21 8.8360 -0.0009
-9 4 22 1.8112 0.0007
-9 4 23 4.0378 -0.0002
-9 4 24 2.4376 0.0007
-9 4 25 0.7696 -0.0006
-9 4 26 -1.6358 -0.0014
-9 4 27 -2.2929 -0.0015
-9 4 28 1.5893 -0.0007
-9 4 29 -3.6354 -0.0030
-9 4 30 -2.0991 -0.0008
-9 5 1 13.2062 0.0110
-9 5 2 9.2200 0.0058
-9 5 3 3.3863 0.0033
-9 5 4 14.1677 0.0035
-9 5 5 -0.5577 -0.0006
-9 5 6 8.7316 -0.0021
-9 5 7 -5.9779 0.0017
-9 5 8 -0.1495 -0.0005
-9 5 9 -1.7977 0.0011
-9 5 10 -2.3857 0.0025
-9 5 11 -8.8899 0.0025
-9 5 12 -2.7508 0.0009
-9 5 13 -1.8844 -0.0014
-9 5 14 -5.4424 0.0000
-9 5 15 -5.2944 -0.0005
-9 5 16 4.0294 0.0005
-9 5 17 0.9003 0.0004
-9 5 18 -0.7969 0.0002
-9 5 19 3.9231 0.0011
-9 5 20 6.5969 0.0012
-9 5 21 -0.2458 0.0001
-9 5 22 2.4969 0.0002
-9 5 23 -0.6717 -0.0014
-9 5 24 0.6738 0.0005
-9 5 25 -0.4432 -0.0010
-9 5 26 -1.4528 0.0004
-9 5 27 1.0850 0.0001
-9 5 28 -0.4600 -0.0014
-9 5 29 -0.5628 0.0000
-9 5 30 2.1267 0.0014
-9 6 1 18.6487 0.0028
-9 6 2 -3.2826 0.0022
-9 6 3 9.2262 0.0014
-9 6 4 1.4984 0.0046
-9 6 5 5.2595 0.0014
-9 6 6 4.1881 0.0040
-9 6 7 -0.2206 0.0003
-9 6 8 7.3098 0.0012
-9 6 9 -3.2594 -0.0015
-9 6 10 -1.2945 0.0022
-9 6 11 -0.6155 -0.0002
-9 6 12 -8.6328 -0.0000
-9 6 13 -5.0135 0.0015
-9 6 14 -4.8417 0.0005
-9 6 15 -1.2663 -0.0000
-9 6 16 -5.2712 -0.0002
-9 6 17 -1.4170 -0.0014
-9 6 18 1.6395 -0.0009
-9 6 19 1.6173 0.0004
-9 6 20 -1.3949 -0.0005
-9 6 21 3.1439 -0.0000
-9 6 22 2.9862 -0.0004
-9 6 23 0.5242 -0.0000
-9 6 24 5.2462 0.0001
-9 6 25 -0.7198 -0.0006
-9 6 26 0.1835 0.0001
-9 6 27 -0.5339 0.0012
-9 6 28 0.0778 0.0001
-9 6 29 -2.1791 0.0028
-9 6 30 0.6912 0.0002
-9 7 1 4.1050 0.0001
-9 7 2 -0.3442 0.0024
-9 7 3 18.0714 -0.0003
-9 7 4 -2.8225 0.0015
-9 7 5 14.9587 0.0009
-9 7 6 -4.2455 0.0025
-9 7 7 4.4719 0.0010
-9 7 8 -2.0225 0.0011
-9 7 9 -4.5693 0.0025
-9 7 10 -2.8652 0.0008
-9 7 11 -10.7763 0.0008
-9 7 12 -4.4753 0.0001
-9 7 13 -4.1299 -0.0002
-9 7 14 -6.0855 -0.0001
-9 7 15 -6.2840 -0.0008
-9 7 16 -4.0148 0.0002
-9 7 17 -1.3075 -0.0010
-9 7 18 0.3845 0.0003
-9 7 19 0.4163 -0.0004
-9 7 20 2.9418 -0.0009
-9 7 21 5.1583 -0.0012
-9 7 22 0.9905 -0.0009
-9 7 23 6.8106 -0.0003
-9 7 24 -0.2270 -0.0007
-9 7 25 -0.6584 -0.0002
-9 7 26 1.1768 -0.0002
-9 7 27 0.7153 0.0009
-9 7 28 -0.7355 -0.0022
-9 7 29 -0.6924 0.0019
-9 8 1 3.2181 0.0020
-9 8 2 1.5643 -0.0030
-9 8 3 -4.0066 -0.0046
-9 8 4 3.3431 0.0048
-9 8 5 1.2328 0.0045
-9 8 6 -4.2611 0.0015
-9 8 7 6.6342 0.0033
-9 8 8 -1.4136 -0.0014
-9 8 9 -1.8409 0.0010
-9 8 10 1.1326 -0.0009
-9 8 11 -2.6354 -0.0017
-9 8 12 -0.4918 -0.0007
-9 8 13 -7.3624 -0.0003
-9 8 14 -0.1112 0.0008
-9 8 15 -7.2308 0.0022
-9 8 16 0.9170 0.0000
-9 8 17 -1.3914 -0.0005
-9 8 18 -0.9392 0.0008
-9 8 19 -1.1221 -0.0007
-9 8 20 0.8852 -0.0003
-9 8 21 2.6799 -0.0003
-9 8 22 -0.0015 0.0001
-9 8 23 2.2211 0.0004
-9 8 24 1.1151 -0.0004
-9 8 25 2.8134 0.0012
-9 8 26 3.2279 -0.0021
-9 8 27 -0.2147 -0.0006
-9 8 28 -2.4532 -0.0011
-9 8 29 -0.9103 0.0001
-9 9 1 -14.2582 -0.0005
-9 9 2 3.8627 -0.0010
-9 9 3 -1.0102 0.0085
-9 9 4 9.0635 -0.0000
-9 9 5 -3.2293 0.0008
-9 9 6 16.0452 -0.0011
-9 9 7 5.1783 0.0005
-9 9 8 4.8179 0.0007
-9 9 9 11.4228 -0.0008
-9 9 10 7.9106 -0.0016
-9 9 11 -0.4202 -0.0007
-9 9 12 8.4159 -0.0026
-9 9 13 1.0099 0.0001
-9 9 14 -0.2494 -0.0014
-9 9 15 -4.2989 0.0005
-9 9 16 3.0550 -0.0008
-9 9 17 -7.4684 0.0018
-9 9 18 -4.0524 -0.0003
-9 9 19 -3.5884 -0.0001
-9 9 20 0.0970 -0.0008
-9 9 21 -5.0011 0.0003
-9 9 22 0.6354 -0.0004
-9 9 23 1.8025 0.0010
-9 9 24 -0.6222 0.0002
-9 9 25 2.9670 0.0003
-9 9 26 -1.1562 -0.0003
-9 9 27 0.9674 0.0004
-9 9 28 1.2663 -0.0002
-9 10 1 -3.6810 0.0225
-9 10 2 5.3172 -0.0013
-9 10 3 -4.1849 0.0111
-9 10 4 6.4943 0.0032
-9 10 5 2.5839 0.0028
-9 10 6 8.2208 0.0002
-9 10 7 -0.0807 -0.0022
-9 10 8 13.5866 -0.0011
-9 10 9 2.2352 -0.0003
-9 10 10 2.0755 -0.0000
-9 10 11 7.0900 -0.0012
-9 10 12 1.1059 0.0007
-9 10 13 -0.3600 0.0003
-9 10 14 -0.1424 -0.0000
-9 10 15 0.9965 -0.0004
-9 10 16 -1.8178 -0.0020
-9 10 17 -5.9644 -0.0007
-9 10 18 3.4448 -0.0008
-9 10 19 -3.8426 -0.0002
-9 10 20 -1.3491 -0.0001
-9 10 21 -1.0008 -0.0005
-9 10 22 0.0498 -0.0000
-9 10 23 0.4236 0.0007
-9 10 24 1.0333 0.0011
-9 10 25 1.9117 -0.0020
-9 10 26 1.6487 0.0017
-9 10 27 2.0237 0.0006
-9 11 1 -0.1007 -0.0035
-9 11 2 -8.6345 0.0141
-9 11 3 1.9803 0.0046
-9 11 4 -4.2067 0.0033
-9 11 5 -1.2787 -0.0018
-9 11 6 1.6045 -0.0023
-9 11 7 2.1363 -0.0006
-9 11 8 1.1752 -0.0026
-9 11 9 1.8338 -0.0009
-9 11 10 2.9117 -0.0020
-9 11 11 1.1301 0.0010
-9 11 12 1.5278 0.0010
-9 11 13 1.3690 -0.0005
-9 11 14 -4.6949 0.0008
-9 11 15 3.3416 -0.0014
-9 11 16 -5.2847 0.0012
-9 11 17 0.8528 0.0008
-9 11 18 -4.5264 0.0001
-9 11 19 -2.5698 0.0008
-9 11 20 -1.4739 -0.0010
-9 11 21 -5.0033 -0.0007
-9 11 22 2.1392 0.0008
-9 11 23 -2.7392 -0.0020
-9 11 24 -0.2422 0.0003
-9 11 25 -0.8864 -0.0008
-9 11 26 1.8513 0.0035
-9 11 27 0.0472 -0.0049
-9 12 1 -2.6646 -0.0101
-9 12 2 -4.1412 0.0011
-9 12 3 -2.8134 -0.0060
-9 12 4 -7.7518 0.0025
-9 12 5 0.4229 -0.0033
-9 12 6 -6.1966 0.0017
-9 12 7 -0.7598 -0.0036
-9 12 8 -2.9358 -0.0014
-9 12 9 0.1969 -0.0022
-9 12 10 -2.9838 -0.0006
-9 12 11 4.0082 0.0002
-9 12 12 -3.5144 0.0007
-9 12 13 1.8985 0.0007
-9 12 14 0.0791 0.0002
-9 12 15 2.8837 0.0009
-9 12 16 -4.1720 -0.0012
-9 12 17 3.4511 0.0010
-9 12 18 -0.9536 -0.0013
-9 12 19 1.0543 0.0007
-9 12 20 -2.6829 -0.0005
-9 12 21 2.6333 0.0011
-9 12 22 -2.6860 -0.0003
-9 12 23 -1.6408 0.0000
-9 12 24 0.8468 -0.0005
-9 12 25 0.7729 0.0005
-9 12 26 -0.2412 0.0004
-9 13 1 -0.0825 -0.0002
-9 13 2 -3.4244 -0.0109
-9 13 3 -5.5953 -0.0006
-9 13 4 -3.1087 -0.0041
-9 13 5 -4.3232 0.0000
-9 13 6 -3.2043 -0.0004
-9 13 7 -2.2408 -0.0010
-9 13 8 -0.5198 0.0032
-9 13 9 0.2371 -0.0027
-9 13 10 2.4756 0.0016
-9 13 11 -0.4836 -0.0013
-9 13 12 3.6400 -0.0006
-9 13 13 0.9782 0.0012
-9 13 14 4.4940 -0.0012
-9 13 15 1.8777 0.0010
-9 13 16 2.9292 -0.0011
-9 13 17 5.4932 0.0001
-9 13 18 -1.4948 -0.0017
-9 13 19 3.8537 0.0008
-9 13 20 -0.4116 -0.0012
-9 13 21 0.9355 0.0014
-9 13 22 -2.0223 -0.0002
-9 13 23 1.2887 0.0023
-9 13 24 -2.2647 -0.0018
-9 13 25 0.2564 0.0040
-9 14 1 -0.7992 0.0010
-9 14 2 -3.1630 -0.0157
-9 14 3 -1.6406 0.0027
-9 14 4 -1.7198 -0.0077
-9 14 5 -2.2461 -0.0018
-9 14 6 -1.5812 0.0000
-9 14 7 -0.7775 0.0000
-9 14 8 -0.0348 0.0012
-9 14 9 -1.3529 -0.0027
-9 14 10 1.1413 0.0001
-9 14 11 1.4408 0.0001
-9 14 12 3.0492 0.0005
-9 14 13 0.4826 0.0014
-9 14 14 2.6035 0.0011
-9 14 15 1.4453 0.0007
-9 14 16 1.7297 -0.0002
-9 14 17 0.2094 -0.0010
-9 14 18 1.2840 -0.0005
-9 14 19 0.0756 -0.0015
-9 14 20 -1.8327 -0.0012
-9 14 21 0.7058 -0.0000
-9 14 22 -2.7756 0.0010
-9 14 23 -1.2051 -0.0024
-9 14 24 -1.4362 0.0049
-9 15 1 0.8839 -0.0077
-9 15 2 2.2038 0.0025
-9 15 3 1.9342 -0.0065
-9 15 4 -0.7121 -0.0024
-9 15 5 0.5929 -0.0043
-9 15 6 -1.0346 -0.0004
-9 15 7 -1.5863 0.0013
-9 15 8 -1.1668 -0.0020
-9 15 9 0.7415 0.0016
-9 15 10 -0.4154 0.0006
-9 15 11 0.5655 0.0011
-9 15 12 -2.5441 -0.0001
-9 15 13 1.3248 0.0014
-9 15 15 -1.3898 0.0007
-9 15 16 0.7522 0.0001
-9 15 17 -0.0239 -0.0003
-9 15 18 -0.2070 0.0003
-9 15 19 -0.6234 -0.0026
-9 15 20 2.3295 0.0012
-9 15 21 -1.6592 0.0015
-9 15 22 -0.4558 0.0015
-9 15 23 0.4336 0.0025
-9 16 1 2.4447 -0.0046
-9 16 2 0.6224 0.0094
-9 16 3 1.2067 -0.0002
-9 16 4 -2.2139 -0.0000
-9 16 5 0.0140 0.0019
-9 16 6 -5.3340 0.0028
-9 16 7 1.5097 0.0012
-9 16 8 -6.0621 -0.0010
-9 16 9 0.2541 0.0009
-9 16 10 -5.7136 0.0014
-9 16 11 0.4928 0.0016
-9 16 13 0.0755 0.0012
-9 16 14 0.1711 0.0003
-9 16 15 -0.3033 0.0014
-9 16 16 3.0425 -0.0002
-9 16 17 -0.4928 0.0005
-9 16 18 1.1956 -0.0023
-9 16 19 -0.4786 -0.0002
-9 16 20 0.2954 -0.0014
-9 16 21 -1.4558 -0.0019
-9 17 1 0.2207 0.0009
-9 17 2 1.8063 0.0030
-9 17 3 -0.1358 -0.0011
-9 17 4 0.0223 0.0016
-9 17 5 1.8902 0.0014
-9 17 6 -0.4321 0.0006
-9 17 7 -0.6439 -0.0024
-9 17 8 -2.6504 0.0012
-9 17 9 -0.0049 0.0016
-9 17 10 -2.5827 0.0018
-9 17 11 1.1095 -0.0036
-9 17 12 -3.3030 -0.0002
-9 17 13 0.6980 -0.0012
-9 17 14 -0.9980 -0.0005
-9 17 15 1.0595 0.0007
-9 17 16 -1.7854 0.0003
-9 17 17 0.5269 0.0023
-9 17 18 0.7303 -0.0002
-9 17 19 0.8110 -0.0000
-9 17 20 0.9620 0.0008
-9 18 1 0.4666 -0.0001
-9 18 2 -0.1534 0.0070
-9 18 3 0.6354 -0.0008
-9 18 4 2.1871 0.0025
-9 18 5 -0.1026 0.0027
-9 18 6 1.2184 0.0005
-9 18 7 -0.6216 0.0021
-9 18 8 3.4840 0.0007
-9 18 9 -2.0671 0.0007
-9 18 10 0.1747 -0.0007
-9 18 11 -1.5741 -0.0006
-9 18 12 -4.5400 -0.0002
-9 18 13 0.2049 -0.0011
-9 18 14 -4.4060 -0.0015
-9 18 15 -1.4782 0.0006
-9 18 16 -0.3619 -0.0002
-9 18 17 0.4569 0.0005
-9 18 18 -1.0147 0.0007
-9 19 1 -0.5813 -0.0005
-9 19 2 0.3097 0.0020
-9 19 3 -0.7363 -0.0012
-9 19 4 2.5027 0.0034
-9 19 5 -0.6201 -0.0021
-9 19 6 2.2746 0.0012
-9 19 7 -0.9318 -0.0012
-9 19 8 0.3935 0.0007
-9 19 9 -1.3343 0.0027
-9 19 10 1.7306 -0.0012
-9 19 11 -0.5826 0.0007
-9 19 12 1.0677 0.0010
-9 19 13 3.3499 -0.0010
-9 19 14 -0.3324 -0.0007
-9 19 15 2.3644 0.0005
-9 19 16 0.6348 -0.0021
-9 19 17 -0.0693 0.0009
-9 20 1 -1.1223 -0.0012
-9 20 2 2.8886 0.0021
-9 20 3 1.3089 -0.0052
-9 20 4 1.8845 0.0015
-9 20 5 1.0981 -0.0034
-9 20 6 -0.0484 0.0004
-9 20 7 3.4488 -0.0019
-9 20 8 0.8983 0.0015
-9 20 9 2.8008 -0.0012
-9 20 10 2.1374 0.0000
-9 20 11 -0.4322 0.0016
-9 20 12 3.6357 -0.0003
-9 20 13 -1.7098 -0.0004
-9 20 14 0.7182 0.0018
-9 20 15 1.1112 -0.0026
-9 21 1 1.4042 0.0032
-9 21 2 -1.2190 -0.0009
-9 21 3 0.5761 -0.0003
-9 21 4 -1.2781 -0.0002
-9 21 5 0.7112 -0.0009
-9 21 6 0.8721 0.0024
-9 21 7 0.1024 -0.0030
-9 21 8 -0.2072 0.0011
-9 21 9 -1.4394 -0.0029
-9 21 10 0.6287 0.0009
-9 21 11 -1.7993 -0.0004
-9 21 12 0.5366 0.0014
-9 22 1 -2.3785 0.0017
-9 22 2 -2.2348 -0.0022
-9 22 3 -1.9349 0.0015
-9 22 4 -0.3737 0.0032
-9 22 5 -2.0032 0.0031
-9 22 6 -1.1473 -0.0006
-9 22 7 -0.9212 0.0005
-9 22 8 -2.0353 0.0005
-9 22 9 1.7505 -0.0010
-9 23 1 -0.4596 -0.0001
-9 23 2 0.8321 -0.0047
-9 23 3 0.6790 0.0018
-9 23 4 -1.7579 -0.0031
-9 23 5 -0.1471 0.0029
-9 23 6 -0.1070 -0.0024
-8 -18 1 -0.3643 0.0024
-8 -18 2 0.2893 0.0039
-8 -18 3 1.4009 -0.0016
-8 -18 4 -1.6452 -0.0007
-8 -18 5 2.2996 0.0023
-8 -18 6 1.1828 -0.0011
-8 -18 7 -2.9132 0.0008
-8 -18 8 1.6634 -0.0005
-8 -18 9 -1.5681 0.0021
-8 -18 10 0.1334 -0.0007
-8 -18 11 -1.3098 0.0021
-8 -18 12 -0.7599 0.0004
-8 -18 13 -1.5461 -0.0024
-8 -17 1 -0.0190 0.0060
-8 -17 2 -0.5545 -0.0038
-8 -17 3 -0.6464 0.0005
-8 -17 4 2.4469 0.0000
-8 -17 5 -1.8551 0.0016
-8 -17 6 -1.2579 0.0010
-8 -17 7 1.0403 0.0007
-8 -17 8 0.0956 0.0015
-8 -17 9 -0.4129 0.0014
-8 -17 10 -1.8742 -0.0002
-8 -17 11 -0.7205 -0.0001
-8 -17 12 0.0960 -0.0005
-8 -17 13 0.2349 -0.0000
-8 -17 14 -1.4765 0.0010
-8 -17 15 -1.3543 0.0005
-8 -17 16 0.5334 0.0019
-8 -17 17 -1.3746 0.0001
-8 -16 1 -2.8041 -0.0028
-8 -16 2 -0.9709 -0.0039
-8 -16 3 -2.2909 0.0003
-8 -16 4 -3.3444 -0.0023
-8 -16 5 1.6113 0.0004
-8 -16 6 -3.0539 -0.0008
-8 -16 7 1.7308 -0.0012
-8 -16 8 -2.5602 0.0000
-8 -16 9 0.4442 -0.0007
-8 -16 10 -1.5459 -0.0009
-8 -16 11 0.0863 -0.0008
-8 -16 12 -1.7042 -0.0016
-8 -16 13 -1.1870 -0.0014
-8 -16 14 -1.9699 -0.0015
-8 -16 15 0.6014 -0.0012
-8 -16 16 0.3990 -0.0004
-8 -16 17 -1.0751 -0.0018
-8 -16 18 1.9822 0.0027
-8 -16 19 -3.5192 -0.0017
-8 -16 20 4.8259 0.0015
-8 -15 1 -1.2383 -0.0004
-8 -15 2 -0.4502 -0.0013
-8 -15 3 0.1592 -0.0012
-8 -15 4 1.9025 0.0020
-8 -15 5 -1.5530 0.0006
-8 -15 6 3.1137 -0.0006
-8 -15 7 -0.6453 0.0001
-8 -15 8 2.0164 0.0009
-8 -15 9 0.3240 -0.0010
-8 -15 10 1.7993 -0.0009
-8 -15 11 1.2055 -0.0019
-8 -15 12 1.4972 -0.0012
-8 -15 13 -0.7247 -0.0017
-8 -15 14 1.6138 -0.0013
-8 -15 15 -0.6502 -0.0006
-8 -15 16 -2.0095 -0.0005
-8 -15 17 -2.1031 -0.0008
-8 -15 18 -1.4152 0.0015
-8 -15 19 2.5917 -0.0010
-8 -15 20 -2.5909 0.0013
-8 -15 21 1.1289 -0.0033
-8 -15 22 1.0386 0.0019
-8 -14 1 1.7265 -0.0055
-8 -14 2 1.5598 0.0053
-8 -14 3 -1.5692 -0.0014
-8 -14 4 1.7890 -0.0003
-8 -14 5 -0.1067 -0.0017
-8 -14 6 0.9712 -0.0022
-8 -14 7 2.0394 0.0004
-8 -14 8 2.3455 -0.0023
-8 -14 9 1.4255 -0.0021
-8 -14 10 3.1888 -0.0024
-8 -14 11 0.2585 0.0005
-8 -14 12 2.4682 -0.0005
-8 -14 13 -0.9510 -0.0002
-8 -14 14 2.9963 0.0005
-8 -14 15 -2.9454 0.0008
-8 -14 16 1.3936 0.0001
-8 -14 17 -0.1940 0.0016
-8 -14 18 2.4912 -0.0010
-8 -14 19 -4.4151 -0.0000
-8 -14 20 3.4103 0.0003
-8 -14 21 -2.7125 -0.0007
-8 -14 22 -0.5314 0.0024
-8 -14 23 3.6346 -0.0026
-8 -13 1 0.1514 0.0064
-8 -13 2 1.2367 -0.0048
-8 -13 3 -0.8731 -0.0005
-8 -13 4 3.0910 0.0006
-8 -13 5 -2.2453 0.0003
-8 -13 6 1.1972 -0.0024
-8 -13 7 -1.9110 -0.0016
-8 -13 8 -0.6346 -0.0039
-8 -13 9 -1.3459 -0.0011
-8 -13 10 -1.5050 -0.0011
-8 -13 11 -0.7703 -0.0018
-8 -13 12 -1.1280 0.0002
-8 -13 13 1.5606 -0.0004
-8 -13 14 -3.4961 0.0021
-8 -13 15 2.4141 0.0005
-8 -13 16 0.5462 -0.0007
-8 -13 17 -0.0855 0.0004
-8 -13 18 -2.3966 -0.0006
-8 -13 19 0.4265 -0.0001
-8 -13 20 -1.7178 -0.0015
-8 -13 21 -0.5140 0.0003
-8 -13 22 1.3753 -0.0012
-8 -13 23 -3.7989 0.0001
-8 -13 24 -2.2301 -0.0003
-8 -13 25 0.4160 -0.0005
-8 -12 1 -0.3525 -0.0055
-8 -12 2 -2.4122 0.0011
-8 -12 3 1.7138 -0.0025
-8 -12 4 -3.1909 -0.0003
-8 -12 5 -3.3299 -0.0027
-8 -12 6 -0.0690 -0.0008
-8 -12 7 -3.1559 0.0010
-8 -12 8 -2.3971 -0.0001
-8 -12 9 -0.9081 -0.0003
-8 -12 10 -3.1835 0.0005
-8 -12 11 2.1297 0.0004
-8 -12 12 -2.4813 -0.0010
-8 -12 13 -0.6812 0.0010
-8 -12 14 2.0748 0.0005
-8 -12 15 1.1948 0.0002
-8 -12 16 -0.8226 0.0015
-8 -12 17 1.6725 0.0005
-8 -12 18 0.1604 0.0008
-8 -12 19 2.7761 0.0006
-8 -12 20 0.7499 0.0000
-8 -12 21 -1.2276 0.0010
-8 -12 22 -0.1015 0.0005
-8 -12 23 -1.5555 0.0022
-8 -12 24 2.1293 0.0018
-8 -12 25 0.1935 0.0017
-8 -12 26 -0.1310 0.0023
-8 -11 1 -0.3052 0.0009
-8 -11 2 -2.2822 -0.0104
-8 -11 3 -2.3652 0.0017
-8 -11 4 -3.8111 -0.0032
-8 -11 5 -0.2589 -0.0053
-8 -11 6 -2.4959 -0.0007
-8 -11 7 -0.5983 -0.0040
-8 -11 8 -0.8557 0.0017
-8 -11 9 0.7654 0.0003
-8 -11 10 1.3721 0.0009
-8 -11 11 1.1194 0.0007
-8 -11 12 0.5731 0.0008
-8 -11 13 3.7777 0.0009
-8 -11 14 0.1630 -0.0002
-8 -11 15 2.3657 -0.0010
-8 -11 16 1.6343 0.0006
-8 -11 17 -0.4264 0.0005
-8 -11 18 2.7602 0.0009
-8 -11 19 -0.3336 0.0003
-8 -11 20 -1.3479 0.0017
-8 -11 21 1.0105 0.0015
-8 -11 22 -1.2850 0.0003
-8 -11 23 1.8032 -0.0000
-8 -11 24 -1.6017 -0.0010
-8 -11 25 -0.6616 0.0012
-8 -11 26 -2.8390 0.0001
-8 -11 27 -0.3306 0.0009
-8 -10 1 3.5131 -0.0020
-8 -10 2 -5.0169 0.0038
-8 -10 3 5.7394 -0.0013
-8 -10 4 -3.7831 -0.0027
-8 -10 5 4.6791 -0.0033
-8 -10 6 -3.8630 -0.0001
-8 -10 7 1.8532 0.0001
-8 -10 8 -1.0096 0.0001
-8 -10 9 1.0417 0.0015
-8 -10 10 -0.9145 0.0015
-8 -10 11 3.5075 0.0010
-8 -10 12 -0.2299 0.0019
-8 -10 13 2.7105 -0.0003
-8 -10 14 2.1962 0.0004
-8 -10 15 0.8271 -0.0010
-8 -10 16 2.1984 0.0002
-8 -10 17 1.7124 -0.0002
-8 -10 18 2.2758 -0.0003
-8 -10 19 0.4487 0.0012
-8 -10 20 2.0450 -0.0014
-8 -10 21 2.8886 -0.0001
-8 -10 22 0.4365 -0.0026
-8 -10 23 1.9280 -0.0004
-8 -10 24 -2.6308 -0.0009
-8 -10 25 2.8829 -0.0019
-8 -10 26 -1.5231 -0.0003
-8 -10 27 4.5408 -0.0017
-8 -10 28 -2.6910 0.0016
-8 -9 1 1.9323 -0.0054
-8 -9 2 5.3988 0.0039
-8 -9 3 4.1417 0.0009
-8 -9 4 0.2058 0.0004
-8 -9 5 4.4332 0.0031
-8 -9 6 -0.7948 0.0002
-8 -9 7 3.5998 0.0024
-8 -9 8 -1.0300 -0.0005
-8 -9 9 2.8571 0.0006
-8 -9 10 -1.5004 0.0001
-8 -9 11 -1.3756 0.0014
-8 -9 12 -2.1005 0.0018
-8 -9 13 -0.0698 0.0006
-8 -9 14 -5.0372 0.0017
-8 -9 15 2.4612 0.0002
-8 -9 16 -5.9317 0.0013
-8 -9 17 2.4573 0.0002
-8 -9 18 -1.7176 -0.0002
-8 -9 19 2.5532 0.0004
-8 -9 20 0.8999 0.0000
-8 -9 21 -0.2844 0.0001
-8 -9 22 2.3421 0.0000
-8 -9 23 1.4656 -0.0012
-8 -9 24 2.4733 -0.0005
-8 -9 25 0.5981 -0.0009
-8 -9 26 0.0467 -0.0001
-8 -9 27 -0.1998 0.0007
-8 -9 28 -1.5498 -0.0006
-8 -9 29 1.7736 0.0039
-8 -8 1 -0.6550 -0.0049
-8 -8 2 4.6078 0.0005
-8 -8 3 -2.8752 -0.0013
-8 -8 4 2.0694 -0.0021
-8 -8 5 -0.0539 0.0019
-8 -8 6 -2.8340 0.0012
-8 -8 7 3.3896 0.0008
-8 -8 8 -5.2228 0.0007
-8 -8 9 -3.2588 -0.0007
-8 -8 10 -3.9680 0.0003
-8 -8 11 -2.4168 -0.0004
-8 -8 12 -5.6482 -0.0019
-8 -8 13 -2.8255 0.0002
-8 -8 14 -1.6709 -0.0014
-8 -8 15 -3.6093 0.0016
-8 -8 16 0.1331 0.0002
-8 -8 17 2.4181 0.0006
-8 -8 18 -1.0464 -0.0001
-8 -8 19 1.4069 0.0001
-8 -8 20 0.0982 0.0002
-8 -8 21 5.9399 -0.0001
-8 -8 22 2.4591 -0.0001
-8 -8 23 1.6927 0.0003
-8 -8 24 1.1626 -0.0002
-8 -8 25 2.9400 0.0002
-8 -8 26 2.5214 -0.0004
-8 -8 27 1.0206 0.0005
-8 -8 28 1.2140 -0.0002
-8 -8 29 -0.7089 -0.0006
-8 -8 30 2.4507 0.0008
-8 -7 1 -2.2513 0.0063
-8 -7 2 -0.6062 0.0000
-8 -7 3 -0.5242 0.0044
-8 -7 4 1.8825 -0.0006
-8 -7 5 -3.3390 0.0051
-8 -7 6 3.3401 -0.0005
-8 -7 7 -4.7089 0.0028
-8 -7 8 -3.8557 0.0016
-8 -7 9 -0.2499 0.0020
-8 -7 10 -6.3477 0.0001
-8 -7 11 -0.6677 0.0002
-8 -7 12 -4.0431 -0.0001
-8 -7 13 -1.0638 0.0021
-8 -7 14 -2.4779 -0.0007
-8 -7 15 -0.2625 0.0012
-8 -7 16 1.8062 -0.0006
-8 -7 17 -1.7704 -0.0004
-8 -7 18 2.3601 0.0006
-8 -7 19 1.6907 -0.0006
-8 -7 20 1.4357 0.0001
-8 -7 21 -0.0385 -0.0011
-8 -7 22 -1.0115 0.0004
-8 -7 23 0.8912 0.0001
-8 -7 24 1.3808 -0.0001
-8 -7 25 0.4786 -0.0001
-8 -7 26 0.4533 -0.0003
-8 -7 27 0.5028 -0.0007
-8 -7 28 0.1292 0.0015
-8 -7 29 2.8996 -0.0002
-8 -7 30 -0.9085 0.0010
-8 -6 1 0.6082 0.0101
-8 -6 2 1.4758 0.0044
-8 -6 3 -5.7349 -0.0009
-8 -6 4 2.3834 0.0015
-8 -6 5 -6.0660 -0.0017
-8 -6 7 -2.7400 0.0012
-8 -6 8 2.3232 -0.0007
-8 -6 9 0.4772 0.0015
-8 -6 10 3.3410 0.0022
-8 -6 11 -2.1982 0.0020
-8 -6 12 -1.3988 0.0013
-8 -6 13 -0.1730 -0.0012
-8 -6 14 -3.7164 0.0005
-8 -6 15 -1.7650 0.0004
-8 -6 16 -1.9921 0.0007
-8 -6 17 -3.5149 -0.0008
-8 -6 18 0.9271 0.0003
-8 -6 19 -6.3756 -0.0016
-8 -6 20 4.3806 -0.0006
-8 -6 21 -3.4887 -0.0011
-8 -6 22 4.1240 -0.0006
-8 -6 23 -0.2503 -0.0004
-8 -6 24 2.1569 0.0006
-8 -6 25 1.6482 -0.0001
-8 -6 26 0.3521 0.0019
-8 -6 27 2.4139 -0.0009
-8 -6 28 0.0957 -0.0000
-8 -6 29 -0.5984 -0.0006
-8 -6 30 -1.6302 0.0003
-8 -6 31 -0.3188 -0.0003
-8 -5 1 3.3516 0.0058
-8 -5 2 -0.9629 0.0100
-8 -5 3 5.1382 0.0058
-8 -5 4 2.0331 0.0073
-8 -5 5 3.7405 0.0027
-8 -5 6 8.0459 -0.0009
-8 -5 7 -4.0987 -0.0009
-8 -5 8 8.7737 -0.0026
-8 -5 9 -5.0619 -0.0003
-8 -5 10 0.9239 -0.0007
-8 -5 11 -3.4317 0.0002
-8 -5 12 0.8031 0.0016
-8 -5 13 -5.5003 -0.0001
-8 -5 14 -2.3596 0.0006
-8 -5 15 -4.2054 -0.0022
-8 -5 16 -3.9886 -0.0015
-8 -5 17 -2.9155 -0.0012
-8 -5 18 -1.0673 -0.0004
-8 -5 19 0.2303 -0.0003
-8 -5 20 0.6125 -0.0003
-8 -5 21 -0.7944 0.0003
-8 -5 22 1.7425 0.0006
-8 -5 23 -3.3028 -0.0005
-8 -5 24 2.9375 0.0004
-8 -5 25 -3.8208 0.0003
-8 -5 26 4.1144 0.0000
-8 -5 27 -6.5473 0.0008
-8 -5 28 2.8922 0.0014
-8 -5 29 -2.8191 -0.0002
-8 -5 30 2.5141 0.0014
-8 -5 31 -1.1342 -0.0002
-8 -4 1 0.5506 0.0217
-8 -4 2 0.6395 -0.0049
-8 -4 3 4.6824 0.0098
-8 -4 4 6.7811 0.0018
-8 -4 5 1.0976 0.0049
-8 -4 6 6.7680 0.0020
-8 -4 7 2.9772 -0.0010
-8 -4 8 7.5115 -0.0006
-8 -4 9 -1.8059 -0.0007
-8 -4 10 9.8470 -0.0000
-8 -4 11 -3.4022 -0.0016
-8 -4 12 3.0048 -0.0005
-8 -4 13 -5.9268 -0.0028
-8 -4 14 1.2854 0.0003
-8 -4 15 -5.6430 -0.0018
-8 -4 16 -2.3690 -0.0012
-8 -4 17 0.2715 -0.0001
-8 -4 18 -5.8807 -0.0010
-8 -4 19 -1.0944 0.0002
-8 -4 20 -4.1559 0.0006
-8 -4 21 -2.8526 0.0002
-8 -4 22 -0.9585 0.0002
-8 -4 23 -1.8317 0.0008
-8 -4 24 -0.7448 0.0001
-8 -4 25 -1.7078 0.0009
-8 -4 26 -1.2708 -0.0003
-8 -4 27 0.7661 0.0006
-8 -4 28 2.6637 -0.0003
-8 -4 29 0.7453 0.0001
-8 -4 30 2.0864 0.0002
-8 -4 31 0.3916 -0.0006
-8 -3 1 -8.4724 -0.0139
-8 -3 2 4.5557 -0.0055
-8 -3 3 -2.2522 0.0015
-8 -3 4 -5.0730 0.0020
-8 -3 5 3.0147 0.0006
-8 -3 6 -1.3812 0.0004
-8 -3 7 0.9268 0.0001
-8 -3 8 1.1290 -0.0013
-8 -3 9 3.7374 -0.0024
-8 -3 10 2.5815 -0.0009
-8 -3 11 -4.1215 -0.0022
-8 -3 12 5.8398 0.0006
-8 -3 13 -0.2881 -0.0002
-8 -3 14 -0.5305 0.0001
-8 -3 15 -3.7378 -0.0009
-8 -3 16 2.0203 -0.0000
-8 -3 17 -12.2397 -0.0001
-8 -3 18 1.2051 0.0002
-8 -3 19 -6.1170 0.0012
-8 -3 20 -2.7832 0.0009
-8 -3 21 -1.0662 0.0011
-8 -3 22 -2.5110 -0.0001
-8 -3 23 -1.7158 -0.0001
-8 -3 24 1.0142 -0.0003
-8 -3 25 2.9680 -0.0013
-8 -3 26 0.5660 -0.0002
-8 -3 27 4.4595 -0.0001
-8 -3 28 2.7919 -0.0004
-8 -3 29 1.5506 -0.0004
-8 -3 30 0.9563 -0.0012
-8 -3 31 1.6111 0.0006
-8 -2 1 1.2454 -0.0147
-8 -2 2 -8.6614 -0.0170
-8 -2 3 -4.7037 -0.0069
-8 -2 4 -4.7498 -0.0139
-8 -2 5 1.6768 -0.0018
-8 -2 6 1.3154 -0.0027
-8 -2 7 -4.5787 -0.0005
-8 -2 8 5.9539 0.0030
-8 -2 9 -2.4269 -0.0014
-8 -2 10 4.4736 0.0001
-8 -2 11 2.8164 -0.0018
-8 -2 12 6.6348 -0.0005
-8 -2 13 -2.9441 -0.0011
-8 -2 14 5.9275 0.0008
-8 -2 15 -1.4432 0.0003
-8 -2 16 -2.5069 0.0011
-8 -2 17 4.3486 0.0007
-8 -2 18 -0.2191 -0.0008
-8 -2 19 -4.5706 0.0007
-8 -2 20 3.0025 -0.0011
-8 -2 21 -2.7630 0.0009
-8 -2 22 -1.1825 -0.0002
-8 -2 23 -1.4658 0.0007
-8 -2 24 0.8298 -0.0006
-8 -2 25 -4.0527 0.0000
-8 -2 26 -0.2534 0.0005
-8 -2 27 -1.6321 -0.0010
-8 -2 28 -2.4991 -0.0011
-8 -2 29 -2.9758 0.0004
-8 -2 30 -0.2032 -0.0011
-8 -2 31 -1.1978 0.0001
-8 -2 32 -1.7182 -0.0038
-8 -1 1 -9.5167 0.0132
-8 -1 2 2.0218 -0.0068
-8 -1 3 -7.9894 0.0037
-8 -1 4 3.9481 -0.0069
-8 -1 5 1.5113 -0.0001
-8 -1 6 -8.3208 -0.0024
-8 -1 7 10.5704 -0.0002
-8 -1 8 2.4183 -0.0022
-8 -1 9 8.6979 -0.0005
-8 -1 10 2.2832 0.0005
-8 -1 11 9.2538 0.0009
-8 -1 12 4.8719 0.0007
-8 -1 13 4.5789 0.0006
-8 -1 14 8.3279 0.0002
-8 -1 15 5.6726 0.0005
-8 -1 16 9.6156 -0.0008
-8 -1 17 0.7329 0.0002
-8 -1 18 2.8740 -0.0001
-8 -1 19 2.5898 0.0018
-8 -1 20 -0.7530 -0.0002
-8 -1 21 -3.1317 0.0008
-8 -1 22 -3.5876 -0.0002
-8 -1 23 -1.4384 0.0000
-8 -1 24 -3.2458 0.0003
-8 -1 25 -5.8188 0.0004
-8 -1 26 -1.6195 -0.0000
-8 -1 27 -1.9766 -0.0001
-8 -1 28 -3.0168 0.0011
-8 -1 29 1.0689 -0.0001
-8 -1 30 -0.6216 -0.0015
-8 -1 31 -0.3663 0.0002
-8 -1 32 0.1375 -0.0001
-8 0 1 -3.1621 0.0020
-8 0 2 -7.6115 0.0046
-8 0 3 -3.9341 -0.0002
-8 0 4 3.0764 0.0027
-8 0 5 -6.2084 0.0030
-8 0 6 -0.4188 0.0006
-8 0 7 9.9541 -0.0005
-8 0 8 -8.1821 -0.0003
-8 0 9 6.5590 -0.0018
-8 0 10 2.1606 0.0008
-8 0 11 7.6457 -0.0026
-8 0 12 -1.5548 -0.0005
-8 0 13 13.3478 0.0001
-8 0 14 5.2576 0.0010
-8 0 15 0.6371 0.0011
-8 0 16 1.4007 0.0011
-8 0 17 4.0137 0.0003
-8 0 18 -0.9350 0.0005
-8 0 19 0.2793 -0.0010
-8 0 20 0.2730 0.0004
-8 0 21 -2.8554 -0.0004
-8 0 22 0.2101 0.0013
-8 0 23 -2.1111 0.0005
-8 0 24 -5.9661 0.0015
-8 0 25 -1.1438 -0.0005
-8 0 26 -0.9730 0.0004
-8 0 27 -2.0171 -0.0015
-8 0 28 0.4511 0.0002
-8 0 29 2.0811 -0.0003
-8 0 30 0.2838 0.0007
-8 0 31 1.0043 0.0006
-8 0 32 2.4055 -0.0026
-8 1 1 -2.7049 -0.0074
-8 1 2 -0.9015 0.0190
-8 1 3 5.3217 -0.0012
-8 1 4 -18.0388 0.0108
-8 1 5 -7.1951 -0.0030
-8 1 6 -6.0502 0.0019
-8 1 7 -16.1013 -0.0028
-8 1 8 -11.7558 -0.0006
-8 1 9 1.2440 0.0005
-8 1 10 -15.8731 -0.0002
-8 1 11 1.9447 0.0004
-8 1 12 -4.4668 0.0004
-8 1 13 4.7477 0.0015
-8 1 14 -9.7132 0.0003
-8 1 15 12.6658 0.0009
-8 1 16 1.2201 -0.0005
-8 1 17 8.9108 0.0007
-8 1 18 0.3048 0.0006
-8 1 19 9.4394 0.0003
-8 1 20 -1.7626 0.0008
-8 1 21 3.7010 -0.0006
-8 1 22 -1.3264 0.0012
-8 1 23 -0.2817 -0.0006
-8 1 24 -1.5150 0.0007
-8 1 25 1.8916 -0.0003
-8 1 26 -1.8931 0.0003
-8 1 27 0.3382 0.0010
-8 1 28 1.6765 0.0003
-8 1 29 -0.3420 -0.0009
-8 1 30 0.9821 -0.0002
-8 1 31 2.5180 -0.0001
-8 1 32 -0.9454 0.0013
-8 2 1 12.0145 -0.0079
-8 2 2 -6.3355 0.0012
-8 2 3 -14.7723 -0.0055
-8 2 4 -1.6612 0.0059
-8 2 5 -4.5864 -0.0021
-8 2 6 -11.5256 0.0038
-8 2 7 -2.9268 0.0017
-8 2 8 -1.4883 0.0034
-8 2 9 -9.0615 0.0026
-8 2 10 -3.9068 -0.0005
-8 2 11 1.4312 -0.0009
-8 2 12 -10.8031 0.0011
-8 2 13 7.5346 0.0007
-8 2 14 -4.5397 0.0008
-8 2 15 5.6293 -0.0001
-8 2 16 -0.3614 0.0010
-8 2 17 6.6159 0.0008
-8 2 18 1.0518 -0.0000
-8 2 19 7.4365 -0.0007
-8 2 20 0.3227 -0.0011
-8 2 21 8.3577 -0.0000
-8 2 22 1.1975 0.0005
-8 2 23 4.9396 0.0002
-8 2 24 1.1136 -0.0000
-8 2 25 -1.2832 0.0002
-8 2 26 0.2172 -0.0007
-8 2 27 -2.3026 -0.0005
-8 2 28 -3.4038 -0.0006
-8 2 29 -4.3446 0.0001
-8 2 30 -2.3716 0.0005
-8 2 31 -3.5286 0.0005
-8 3 1 -1.3271 -0.0015
-8 3 2 -10.3908 0.0065
-8 3 3 14.9014 -0.0002
-8 3 4 -5.7187 -0.0042
-8 3 5 1.0548 -0.0071
-8 3 6 -2.8340 -0.0007
-8 3 7 -2.5614 -0.0039
-8 3 8 -5.3696 0.0004
-8 3 9 -5.7483 0.0011
-8 3 10 -3.8673 0.0018
-8 3 11 -8.9185 0.0045
-8 3 12 6.3002 0.0020
-8 3 13 -8.6795 0.0018
-8 3 14 -1.3923 -0.0003
-8 3 15 8.8656 0.0008
-8 3 16 1.8717 -0.0005
-8 3 17 2.8421 -0.0002
-8 3 18 3.7426 0.0001
-8 3 19 9.0132 0.0004
-8 3 20 2.2858 0.0007
-8 3 21 3.1023 0.0000
-8 3 22 2.2222 -0.0008
-8 3 23 0.3400 -0.0003
-8 3 24 -1.0681 -0.0012
-8 3 25 0.7740 0.0002
-8 3 26 -0.9573 -0.0003
-8 3 27 -2.9333 -0.0002
-8 3 28 -0.1564 -0.0005
-8 3 29 0.6689 -0.0009
-8 3 30 1.2656 0.0006
-8 3 31 0.9512 -0.0017
-8 4 1 10.4030 0.0100
-8 4 2 8.8582 -0.0027
-8 4 3 7.5190 0.0022
-8 4 4 -0.9145 0.0003
-8 4 5 4.7243 0.0023
-8 4 6 -1.9231 0.0011
-8 4 7 4.0512 0.0001
-8 4 8 -5.9398 0.0019
-8 4 9 -1.2133 -0.0001
-8 4 10 -0.5746 -0.0013
-8 4 11 0.3114 0.0018
-8 4 12 -5.5097 -0.0008
-8 4 13 -2.0607 0.0019
-8 4 14 5.4274 -0.0010
-8 4 15 -1.0446 0.0010
-8 4 16 -2.7488 0.0003
-8 4 17 7.0694 0.0010
-8 4 18 6.9302 0.0002
-8 4 19 1.0382 -0.0005
-8 4 20 5.3228 -0.0007
-8 4 21 7.7068 0.0010
-8 4 22 5.2311 0.0003
-8 4 23 4.6726 0.0001
-8 4 24 4.0617 0.0007
-8 4 25 1.9126 -0.0000
-8 4 26 2.3310 0.0000
-8 4 27 -1.3171 0.0003
-8 4 28 3.7699 -0.0000
-8 4 29 -4.3617 -0.0000
-8 4 30 1.8924 -0.0005
-8 4 31 -1.4017 0.0004
-8 5 1 13.5096 0.0068
-8 5 2 15.9669 0.0104
-8 5 3 16.5434 0.0072
-8 5 4 5.1214 0.0048
-8 5 5 17.9799 0.0053
-8 5 6 1.5942 0.0023
-8 5 7 8.8318 0.0013
-8 5 8 -2.3395 0.0012
-8 5 9 4.6565 0.0010
-8 5 10 -9.0895 0.0006
-8 5 11 -3.6951 0.0019
-8 5 12 -6.8050 -0.0007
-8 5 13 -9.3546 0.0003
-8 5 14 -7.1810 -0.0006
-8 5 15 -9.6948 -0.0002
-8 5 16 -2.9069 -0.0004
-8 5 17 -3.1516 0.0005
-8 5 18 -4.1844 -0.0002
-8 5 19 3.5559 0.0011
-8 5 20 0.6380 0.0008
-8 5 21 3.4346 0.0004
-8 5 22 1.3563 -0.0004
-8 5 23 0.9566 -0.0006
-8 5 24 1.2681 0.0003
-8 5 25 3.2954 0.0004
-8 5 26 -0.9002 0.0004
-8 5 27 2.0506 0.0014
-8 5 28 -0.5619 0.0002
-8 5 29 0.8318 0.0023
-8 5 30 0.8228 -0.0001
-8 5 31 -2.3306 0.0024
-8 6 1 13.2153 -0.0146
-8 6 2 -5.5491 0.0032
-8 6 3 4.0455 -0.0001
-8 6 4 6.4024 0.0056
-8 6 5 6.7804 0.0060
-8 6 6 5.9404 0.0051
-8 6 7 9.1140 0.0064
-8 6 8 1.6178 0.0017
-8 6 9 7.7987 0.0012
-8 6 10 -0.9049 -0.0002
-8 6 11 5.7047 -0.0020
-8 6 12 -10.8724 0.0005
-8 6 13 -0.1044 -0.0019
-8 6 14 -6.0036 0.0004
-8 6 15 -5.0901 -0.0004
-8 6 16 -5.1605 0.0005
-8 6 17 -2.8624 -0.0007
-8 6 18 -4.7647 -0.0008
-8 6 19 -2.0936 -0.0014
-8 6 20 -1.5551 0.0001
-8 6 21 1.2486 -0.0007
-8 6 22 -1.3446 0.0000
-8 6 23 4.6056 0.0003
-8 6 24 5.6400 0.0000
-8 6 25 3.2383 0.0001
-8 6 26 1.3720 -0.0003
-8 6 27 4.3101 0.0010
-8 6 28 -0.4958 -0.0000
-8 6 29 1.9745 0.0019
-8 6 30 -0.0174 0.0026
-8 7 1 -21.3276 -0.0056
-8 7 2 7.8729 0.0123
-8 7 3 -4.1962 -0.0058
-8 7 4 3.9113 0.0012
-8 7 5 1.2499 0.0038
-8 7 6 6.8437 0.0018
-8 7 7 -2.4226 0.0031
-8 7 8 8.6857 0.0035
-8 7 9 0.3905 0.0002
-8 7 10 3.0210 0.0019
-8 7 11 -0.1586 0.0007
-8 7 12 -0.1090 -0.0005
-8 7 13 3.1252 0.0004
-8 7 14 -3.2362 -0.0017
-8 7 15 -3.2927 0.0011
-8 7 16 -0.4013 0.0001
-8 7 17 -8.4513 -0.0002
-8 7 18 2.7202 -0.0000
-8 7 19 -3.1448 -0.0003
-8 7 20 0.7634 0.0006
-8 7 21 0.1695 -0.0008
-8 7 22 3.9391 -0.0001
-8 7 23 2.8498 -0.0001
-8 7 24 1.1390 0.0001
-8 7 25 0.2832 0.0008
-8 7 26 1.8388 -0.0000
-8 7 27 1.1089 0.0001
-8 7 28 2.0940 -0.0014
-8 7 29 -0.6425 -0.0005
-8 7 30 -1.1000 -0.0038
-8 8 1 -7.4393 0.0213
-8 8 2 -0.1347 -0.0136
-8 8 3 -13.7129 0.0044
-8 8 4 9.1342 0.0003
-8 8 5 -8.5055 0.0018
-8 8 6 2.7378 -0.0005
-8 8 7 0.1388 -0.0014
-8 8 8 8.9895 0.0000
-8 8 9 -6.5246 -0.0018
-8 8 10 15.0888 -0.0010
-8 8 11 -6.1716 -0.0005
-8 8 12 7.2524 -0.0009
-8 8 13 -3.2003 -0.0009
-8 8 14 3.5482 0.0004
-8 8 15 -3.8953 0.0010
-8 8 16 -2.5478 -0.0006
-8 8 17 0.1404 0.0009
-8 8 18 1.4302 -0.0002
-8 8 19 -6.2800 0.0000
-8 8 20 2.2057 0.0001
-8 8 21 -1.5013 -0.0007
-8 8 22 -1.3802 0.0010
-8 8 23 1.5785 0.0010
-8 8 24 0.9040 0.0014
-8 8 25 1.9111 0.0005
-8 8 26 3.0187 -0.0001
-8 8 27 0.0529 -0.0004
-8 8 28 -1.6783 -0.0010
-8 8 29 -1.1995 0.0008
-8 9 1 -12.7152 0.0155
-8 9 2 0.5239 0.0046
-8 9 3 -3.2298 0.0055
-8 9 4 1.7168 0.0039
-8 9 5 -2.9778 0.0023
-8 9 6 11.5218 -0.0014
-8 9 7 1.8081 0.0006
-8 9 8 6.1135 -0.0039
-8 9 9 10.0716 -0.0008
-8 9 10 7.5199 0.0014
-8 9 11 1.7882 -0.0023
-8 9 12 11.9263 -0.0008
-8 9 13 1.3089 -0.0032
-8 9 14 2.0312 0.0001
-8 9 15 -1.2780 -0.0011
-8 9 16 2.1037 0.0002
-8 9 17 -1.3563 0.0000
-8 9 18 -8.9366 -0.0001
-8 9 19 -1.4974 0.0024
-8 9 20 -4.4457 0.0001
-8 9 21 -4.7657 0.0009
-8 9 22 -0.7495 0.0001
-8 9 23 -4.0511 -0.0009
-8 9 24 -0.3639 0.0015
-8 9 25 -0.6321 0.0003
-8 9 26 0.4807 0.0012
-8 9 27 2.1061 0.0001
-8 9 28 1.7027 0.0031
-8 9 29 2.8930 -0.0014
-8 10 1 4.5945 0.0086
-8 10 2 -3.3839 -0.0099
-8 10 3 -3.3461 0.0116
-8 10 4 2.2101 0.0013
-8 10 5 -1.2396 0.0041
-8 10 6 0.9347 -0.0025
-8 10 7 2.4463 0.0004
-8 10 8 2.1652 -0.0008
-8 10 9 4.9226 -0.0002
-8 10 10 0.0413 -0.0019
-8 10 11 6.3837 -0.0013
-8 10 12 -2.0058 0.0008
-8 10 13 6.0569 0.0004
-8 10 14 -1.0384 0.0016
-8 10 15 2.1777 -0.0013
-8 10 16 -0.9432 -0.0004
-8 10 17 -1.7333 0.0010
-8 10 18 -0.6387 -0.0008
-8 10 19 -1.5609 0.0020
-8 10 20 -1.5540 -0.0014
-8 10 21 -3.5172 0.0003
-8 10 22 -4.0020 -0.0009
-8 10 23 -0.4506 0.0004
-8 10 24 -1.1466 0.0001
-8 10 25 0.3313 -0.0016
-8 10 26 -0.0667 0.0018
-8 10 27 -0.3033 0.0017
-8 10 28 0.8324 0.0002
-8 11 1 -0.6027 0.0016
-8 11 2 -8.6212 -0.0120
-8 11 3 0.3683 0.0010
-8 11 4 -8.4878 -0.0049
-8 11 5 -5.4076 -0.0018
-8 11 6 -0.9411 0.0016
-8 11 7 -7.1796 -0.0018
-8 11 8 0.8534 0.0013
-8 11 9 -0.9703 -0.0019
-8 11 10 -2.3328 0.0002
-8 11 11 0.9634 -0.0006
-8 11 12 3.2657 -0.0004
-8 11 13 -0.3599 0.0009
-8 11 14 -2.1270 -0.0010
-8 11 15 5.7279 0.0017
-8 11 16 0.5182 -0.0003
-8 11 17 0.6151 0.0009
-8 11 18 0.4304 0.0002
-8 11 19 3.3142 0.0013
-8 11 20 -3.1842 -0.0009
-8 11 21 0.7381 0.0006
-8 11 22 0.9719 -0.0011
-8 11 23 -0.7866 0.0005
-8 11 24 -1.8096 -0.0005
-8 11 25 -1.7488 0.0004
-8 11 26 1.4448 -0.0007
-8 11 27 -0.7746 0.0014
-8 12 1 -3.8676 -0.0151
-8 12 2 -3.1921 -0.0114
-8 12 3 -5.5339 -0.0013
-8 12 4 -7.0899 -0.0069
-8 12 5 -6.1531 0.0019
-8 12 6 -5.7531 -0.0010
-8 12 7 -6.6353 -0.0004
-8 12 8 -1.5233 0.0016
-8 12 9 -8.5756 -0.0035
-8 12 10 2.3024 0.0004
-8 12 11 -1.3248 -0.0015
-8 12 12 1.1845 -0.0002
-8 12 13 -0.4511 0.0017
-8 12 14 4.2343 0.0004
-8 12 15 3.0348 0.0017
-8 12 16 -1.1141 0.0002
-8 12 17 5.9149 0.0004
-8 12 18 2.2697 0.0002
-8 12 19 2.0208 -0.0003
-8 12 20 1.0418 -0.0009
-8 12 21 2.9226 0.0001
-8 12 22 -1.0647 0.0013
-8 12 23 -0.4590 0.0002
-8 12 24 -1.1228 -0.0006
-8 12 25 -0.2516 -0.0006
-8 12 26 -1.5696 0.0021
-8 13 1 1.3805 -0.0070
-8 13 2 3.5614 0.0031
-8 13 3 -1.2933 -0.0044
-8 13 4 -1.2749 0.0017
-8 13 5 -0.8856 -0.0035
-8 13 6 -2.9368 -0.0004
-8 13 7 -2.6573 -0.0001
-8 13 8 -0.9120 0.0009
-8 13 9 0.1469 -0.0013
-8 13 10 0.8151 0.0007
-8 13 11 -1.5237 -0.0016
-8 13 12 2.9157 0.0009
-8 13 13 1.4687 -0.0001
-8 13 14 3.1167 0.0007
-8 13 15 1.1781 0.0008
-8 13 16 4.7258 0.0009
-8 13 17 1.7289 -0.0004
-8 13 18 1.4661 0.0007
-8 13 19 2.4123 -0.0024
-8 13 20 0.5053 0.0013
-8 13 21 0.1588 -0.0007
-8 13 22 -0.5709 0.0027
-8 13 23 -0.7038 -0.0005
-8 13 24 -0.9545 0.0030
-8 13 25 0.4470 0.0011
-8 14 1 2.9700 -0.0096
-8 14 2 -0.9173 0.0099
-8 14 3 2.1414 -0.0045
-8 14 4 -1.1842 0.0046
-8 14 5 2.9028 -0.0043
-8 14 6 -4.6808 0.0011
-8 14 7 5.1480 -0.0014
-8 14 8 -7.0395 0.0003
-8 14 9 3.0541 -0.0020
-8 14 10 -7.2339 0.0011
-8 14 11 5.4262 -0.0018
-8 14 12 -3.2377 0.0006
-8 14 13 -0.3214 0.0007
-8 14 14 -0.2268 0.0012
-8 14 15 1.4945 0.0014
-8 14 16 -0.7482 0.0004
-8 14 17 -0.8438 0.0006
-8 14 18 2.1696 0.0002
-8 14 19 -3.2002 -0.0007
-8 14 20 -0.2661 -0.0015
-8 14 21 -0.4744 -0.0004
-8 14 22 -0.6211 -0.0012
-8 14 23 -0.8056 0.0006
-8 14 24 -0.7756 0.0021
-8 15 1 2.5481 0.0002
-8 15 2 0.7725 0.0076
-8 15 3 5.4911 -0.0011
-8 15 4 -0.5001 0.0018
-8 15 5 3.6345 -0.0067
-8 15 6 -2.6333 0.0023
-8 15 7 1.1208 -0.0002
-8 15 8 -3.4882 0.0012
-8 15 9 0.5714 0.0008
-8 15 10 -4.3255 0.0013
-8 15 11 -0.3667 0.0004
-8 15 12 -5.1551 0.0022
-8 15 13 -0.0090 -0.0002
-8 15 14 -1.7594 -0.0005
-8 15 15 -1.4091 0.0002
-8 15 16 -2.4344 -0.0008
-8 15 17 1.1550 0.0020
-8 15 18 -0.9060 -0.0027
-8 15 19 0.1123 0.0009
-8 15 20 2.2424 -0.0019
-8 15 21 0.3039 0.0012
-8 15 22 -0.0627 -0.0016
-8 15 23 0.2804 -0.0010
-8 16 1 2.7302 -0.0006
-8 16 2 1.5876 0.0017
-8 16 3 2.5612 -0.0050
-8 16 4 -0.7585 -0.0017
-8 16 5 1.0662 -0.0009
-8 16 6 -1.0933 0.0012
-8 16 7 0.1025 0.0003
-8 16 8 -2.1148 -0.0027
-8 16 9 -1.6013 0.0019
-8 16 10 -1.6220 0.0011
-8 16 11 -0.3679 0.0010
-8 16 12 -3.5032 0.0017
-8 16 13 0.4012 -0.0006
-8 16 14 -1.1522 -0.0000
-8 16 15 -0.5823 0.0014
-8 16 16 2.2345 -0.0001
-8 16 17 1.0375 0.0014
-8 16 18 0.2894 0.0011
-8 16 19 1.5285 0.0014
-8 16 20 2.3263 -0.0012
-8 16 21 -0.7236 0.0007
-8 16 22 1.3916 -0.0037
-8 17 1 -4.1120 0.0069
-8 17 2 3.2136 -0.0049
-8 17 3 -3.1289 0.0039
-8 17 4 2.6710 -0.0039
-8 17 5 -1.4256 0.0018
-8 17 6 2.9590 -0.0011
-8 17 7 -2.7494 -0.0010
-8 17 8 2.0326 0.0015
-8 17 9 -1.0493 0.0006
-8 17 10 -0.6376 -0.0004
-8 17 11 -0.5184 0.0012
-8 17 12 -0.7533 -0.0004
-8 17 13 0.5061 -0.0011
-8 17 14 -1.5869 0.0006
-8 17 15 1.8459 -0.0001
-8 17 16 -2.3336 0.0010
-8 17 17 1.7582 0.0009
-8 17 18 0.1385 0.0004
-8 17 19 1.0821 -0.0006
-8 17 20 -0.1354 0.0050
-8 18 1 0.3758 0.0106
-8 18 2 3.5741 -0.0019
-8 18 3 -2.2981 0.0055
-8 18 4 4.5262 0.0024
-8 18 5 -0.2466 0.0030
-8 18 6 3.8726 0.0025
-8 18 7 0.9949 -0.0003
-8 18 8 4.1132 0.0000
-8 18 9 -2.0608 0.0001
-8 18 10 3.1785 0.0005
-8 18 11 -1.3910 -0.0001
-8 18 12 -1.7331 -0.0016
-8 18 13 -1.5638 -0.0004
-8 18 14 -1.8355 -0.0008
-8 18 15 -2.0595 -0.0013
-8 18 16 -1.2536 -0.0009
-8 18 17 -0.0540 -0.0006
-8 18 18 -2.4108 0.0005
-8 18 19 1.6214 0.0019
-8 19 1 3.5813 -0.0073
-8 19 2 -4.2337 0.0036
-8 19 3 1.6509 0.0007
-8 19 4 0.7389 -0.0002
-8 19 5 2.7543 -0.0006
-8 19 6 -0.3313 0.0006
-8 19 7 0.2206 -0.0013
-8 19 8 0.7398 0.0016
-8 19 9 0.2277 -0.0008
-8 19 10 2.9570 0.0014
-8 19 11 -1.2033 0.0002
-8 19 12 3.0067 0.0000
-8 19 13 2.8057 -0.0003
-8 19 14 0.9857 -0.0002
-8 19 15 1.2253 -0.0008
-8 19 16 2.4410 -0.0026
-8 19 17 -0.2641 -0.0011
-8 20 1 0.9687 -0.0095
-8 20 2 -0.4065 0.0012
-8 20 3 3.6043 -0.0052
-8 20 4 0.1474 0.0004
-8 20 5 -1.0410 -0.0011
-8 20 6 -0.1813 0.0005
-8 20 7 3.1421 -0.0010
-8 20 8 -0.2572 0.0013
-8 20 9 3.1639 0.0007
-8 20 10 -0.7673 0.0008
-8 20 11 2.0018 -0.0008
-8 20 12 1.6543 0.0030
-8 20 13 -1.3968 0.0022
-8 20 14 1.5913 0.0010
-8 20 15 -0.2138 0.0009
-8 21 1 -0.7038 -0.0032
-8 21 2 -0.1196 0.0014
-8 21 3 -0.1251 -0.0035
-8 21 4 -3.1425 -0.0027
-8 21 5 1.8949 0.0018
-8 21 6 -2.2430 -0.0036
-8 21 7 0.7238 0.0024
-8 21 8 -2.4027 -0.0031
-8 21 9 -1.3794 0.0008
-8 21 10 -0.1147 -0.0025
-8 21 11 -2.9679 0.0029
-8 21 12 -0.6968 -0.0015
-8 21 13 -1.4392 -0.0005
-8 22 1 -3.8722 0.0039
-8 22 2 -1.1122 0.0006
-8 22 3 -2.3843 0.0008
-8 22 4 -0.0369 0.0007
-8 22 5 -2.9091 0.0009
-8 22 6 -0.7380 0.0002
-8 22 7 -1.4481 0.0012
-8 22 8 -1.9497 -0.0004
-8 22 9 0.8634 0.0007
-8 22 10 -2.8742 0.0006
-8 23 1 -2.0254 0.0088
-8 23 2 2.7548 -0.0048
-8 23 3 -1.0644 0.0003
-8 23 4 0.3201 0.0024
-8 23 5 -1.2757 -0.0009
-8 23 6 1.4162 0.0036
-8 24 1 1.9053 -0.0016
-7 -19 1 -0.5853 -0.0058
-7 -19 2 1.6663 -0.0009
-7 -19 3 -1.0069 0.0009
-7 -19 4 2.3749 0.0015
-7 -19 5 -1.4977 -0.0010
-7 -19 6 2.6784 0.0025
-7 -19 7 1.2843 0.0012
-7 -19 8 -0.4453 -0.0018
-7 -19 9 1.1605 0.0005
-7 -19 10 0.7234 -0.0001
-7 -19 11 -0.3125 -0.0006
-7 -18 1 -0.3626 -0.0008
-7 -18 2 0.4704 -0.0020
-7 -18 3 -1.9454 0.0009
-7 -18 4 -0.0241 -0.0043
-7 -18 5 1.5180 -0.0004
-7 -18 6 -1.3489 0.0016
-7 -18 7 -0.6121 0.0005
-7 -18 8 -1.7316 0.0005
-7 -18 9 1.2196 0.0024
-7 -18 10 -1.4769 0.0015
-7 -18 11 -2.1221 0.0003
-7 -18 12 -0.9940 -0.0014
-7 -18 13 -1.7560 -0.0009
-7 -18 14 -0.9640 -0.0045
-7 -18 15 -1.0228 -0.0000
-7 -18 16 -0.4019 -0.0049
-7 -17 1 0.3312 0.0011
-7 -17 2 -3.9026 -0.0008
-7 -17 3 0.9900 -0.0001
-7 -17 4 -2.5781 -0.0035
-7 -17 5 -1.8891 0.0013
-7 -17 6 -0.9425 0.0006
-7 -17 7 -1.6126 0.0001
-7 -17 8 -0.0825 0.0022
-7 -17 9 -1.1869 0.0006
-7 -17 10 -2.3084 -0.0015
-7 -17 11 1.2976 -0.0002
-7 -17 12 -0.5158 -0.0013
-7 -17 13 -0.1735 -0.0011
-7 -17 14 0.9482 -0.0003
-7 -17 15 -1.8222 -0.0005
-7 -17 16 0.1679 0.0026
-7 -17 17 -1.8410 0.0018
-7 -17 18 1.3523 0.0029
-7 -17 19 0.0239 0.0007
-7 -16 1 -0.3776 0.0005
-7 -16 2 -1.5531 0.0076
-7 -16 3 -2.4255 -0.0042
-7 -16 4 0.3725 0.0046
-7 -16 5 -2.0955 0.0016
-7 -16 6 -0.8810 0.0017
-7 -16 7 -0.3455 -0.0018
-7 -16 8 -0.0688 -0.0012
-7 -16 9 0.4230 -0.0014
-7 -16 10 0.9017 -0.0014
-7 -16 11 -0.4527 -0.0014
-7 -16 12 1.4327 -0.0012
-7 -16 13 0.3674 -0.0003
-7 -16 14 -0.8423 0.0002
-7 -16 15 1.1533 0.0001
-7 -16 16 1.7573 0.0016
-7 -16 17 1.8449 -0.0003
-7 -16 18 -0.5244 -0.0003
-7 -16 19 -0.0688 0.0005
-7 -16 20 3.8830 0.0008
-7 -16 21 0.2611 -0.0007
-7 -15 1 -3.9255 0.0008
-7 -15 2 3.3041 -0.0006
-7 -15 3 -0.2259 0.0034
-7 -15 4 1.8476 0.0023
-7 -15 5 -0.4873 0.0029
-7 -15 6 3.2607 -0.0023
-7 -15 7 -1.7415 0.0011
-7 -15 8 4.4441 -0.0015
-7 -15 9 -2.1220 -0.0002
-7 -15 10 3.0752 -0.0016
-7 -15 11 0.0027 -0.0011
-7 -15 12 1.5241 0.0015
-7 -15 13 0.3612 -0.0004
-7 -15 14 0.1028 0.0015
-7 -15 15 1.1990 0.0011
-7 -15 16 -2.5910 -0.0005
-7 -15 17 -1.8241 0.0006
-7 -15 18 -0.6478 0.0005
-7 -15 19 0.3648 0.0005
-7 -15 20 -2.2847 -0.0009
-7 -15 21 2.4931 -0.0002
-7 -15 22 -1.2961 0.0006
-7 -15 23 -1.2341 0.0014
-7 -14 1 1.9716 0.0050
-7 -14 2 3.1482 -0.0010
-7 -14 3 -1.0900 -0.0027
-7 -14 4 1.2135 -0.0025
-7 -14 5 -0.2831 -0.0008
-7 -14 6 0.9450 -0.0033
-7 -14 7 0.7866 0.0000
-7 -14 8 -0.3822 -0.0025
-7 -14 9 1.2721 -0.0010
-7 -14 10 0.4103 0.0002
-7 -14 11 1.2415 -0.0002
-7 -14 12 0.2650 0.0013
-7 -14 13 -0.1950 -0.0002
-7 -14 14 2.1504 0.0010
-7 -14 15 -1.4145 0.0007
-7 -14 16 0.1394 0.0010
-7 -14 17 2.0498 -0.0002
-7 -14 18 -0.4442 -0.0005
-7 -14 19 -0.5968 -0.0001
-7 -14 20 0.7802 -0.0005
-7 -14 21 -4.8403 0.0002
-7 -14 22 0.2801 -0.0001
-7 -14 23 1.5661 -0.0002
-7 -14 24 -1.4559 -0.0005
-7 -14 25 -2.1270 0.0015
-7 -13 1 4.3139 0.0036
-7 -13 2 -2.0611 -0.0067
-7 -13 3 0.1838 0.0037
-7 -13 4 1.6495 -0.0038
-7 -13 5 -1.5720 -0.0002
-7 -13 6 -2.3573 -0.0015
-7 -13 7 -0.6354 -0.0006
-7 -13 8 -3.9595 0.0014
-7 -13 9 -0.2111 0.0005
-7 -13 10 -4.0383 -0.0005
-7 -13 11 -1.4680 0.0024
-7 -13 12 -1.7243 -0.0008
-7 -13 13 0.8672 0.0013
-7 -13 14 -3.3980 -0.0002
-7 -13 15 2.2464 0.0002
-7 -13 16 0.5387 0.0001
-7 -13 17 0.5813 -0.0008
-7 -13 18 -1.0861 0.0006
-7 -13 19 -0.8515 -0.0006
-7 -13 20 -1.4729 0.0003
-7 -13 21 1.0741 -0.0001
-7 -13 22 -1.7925 -0.0006
-7 -13 23 -1.5910 -0.0000
-7 -13 24 -4.8593 -0.0023
-7 -13 25 0.2270 0.0005
-7 -13 26 -1.2449 -0.0039
-7 -12 1 -0.1802 0.0034
-7 -12 2 -4.1565 -0.0049
-7 -12 3 3.0985 -0.0042
-7 -12 4 -6.1882 0.0003
-7 -12 5 0.2896 -0.0023
-7 -12 6 -4.1778 0.0015
-7 -12 7 -2.2741 -0.0013
-7 -12 8 -3.4027 0.0002
-7 -12 9 -1.9978 0.0016
-7 -12 10 -4.5354 0.0018
-7 -12 11 1.1184 0.0005
-7 -12 12 -2.1788 -0.0002
-7 -12 13 -0.3913 -0.0006
-7 -12 14 3.1091 0.0002
-7 -12 15 -2.2312 0.0002
-7 -12 16 4.9915 -0.0007
-7 -12 17 -1.1862 0.0013
-7 -12 18 3.2328 0.0018
-7 -12 19 3.8413 0.0013
-7 -12 20 2.8356 -0.0001
-7 -12 21 1.7194 0.0011
-7 -12 22 1.6804 -0.0005
-7 -12 23 0.1595 0.0006
-7 -12 24 2.5102 -0.0002
-7 -12 25 1.1224 -0.0013
-7 -12 26 -1.1519 0.0012
-7 -12 27 -0.8153 -0.0016
-7 -11 1 0.7266 -0.0162
-7 -11 2 -1.1873 0.0043
-7 -11 3 -0.3230 -0.0013
-7 -11 4 -1.5719 0.0004
-7 -11 5 0.3591 0.0002
-7 -11 6 -0.2984 -0.0028
-7 -11 7 2.1829 0.0010
-7 -11 8 -1.4743 0.0002
-7 -11 9 4.9636 0.0001
-7 -11 10 -0.5164 0.0007
-7 -11 11 4.8738 -0.0004
-7 -11 12 0.7154 0.0003
-7 -11 13 2.0371 0.0001
-7 -11 14 -0.2585 0.0002
-7 -11 15 2.7489 -0.0007
-7 -11 16 -0.6803 0.0001
-7 -11 17 -0.7581 0.0007
-7 -11 18 2.5821 -0.0005
-7 -11 19 -0.4941 0.0014
-7 -11 20 0.1607 0.0004
-7 -11 21 0.8148 0.0010
-7 -11 22 0.2997 -0.0003
-7 -11 23 2.4723 -0.0020
-7 -11 24 -0.9546 0.0002
-7 -11 25 -1.1440 -0.0019
-7 -11 26 -1.9881 0.0008
-7 -11 27 -0.4541 0.0000
-7 -10 1 1.0601 0.0012
-7 -10 2 3.3228 0.0043
-7 -10 3 5.1171 -0.0012
-7 -10 4 2.5014 0.0051
-7 -10 5 6.1228 -0.0000
-7 -10 6 0.7796 0.0027
-7 -10 7 3.6142 0.0002
-7 -10 8 1.4592 0.0029
-7 -10 9 0.2476 0.0015
-7 -10 10 0.3190 -0.0005
-7 -10 11 2.4346 0.0006
-7 -10 12 -5.2356 0.0009
-7 -10 13 4.6165 0.0009
-7 -10 14 -3.3936 0.0000
-7 -10 15 1.6346 -0.0001
-7 -10 16 0.1444 -0.0003
-7 -10 17 -1.5432 0.0007
-7 -10 18 1.6264 -0.0000
-7 -10 19 -1.3492 -0.0009
-7 -10 20 2.6950 -0.0004
-7 -10 21 2.6655 -0.0012
-7 -10 22 0.0679 -0.0011
-7 -10 23 4.1462 -0.0006
-7 -10 24 -1.0070 -0.0020
-7 -10 25 6.0596 -0.0010
-7 -10 26 0.7136 -0.0013
-7 -10 27 4.0650 -0.0009
-7 -10 28 1.1197 0.0001
-7 -10 29 3.2866 -0.0017
-7 -9 1 3.0252 -0.0016
-7 -9 2 6.4043 0.0060
-7 -9 3 3.0024 0.0014
-7 -9 4 3.1705 0.0048
-7 -9 5 3.4256 0.0009
-7 -9 6 -0.3635 0.0022
-7 -9 7 -1.2769 0.0032
-7 -9 8 1.3566 0.0010
-7 -9 9 -3.0874 -0.0015
-7 -9 10 -4.4581 -0.0000
-7 -9 11 -4.3806 -0.0003
-7 -9 12 -5.1689 0.0007
-7 -9 13 -2.8374 0.0007
-7 -9 14 -8.1790 0.0005
-7 -9 15 1.7377 0.0017
-7 -9 16 -9.7636 0.0006
-7 -9 17 3.0952 0.0004
-7 -9 18 -2.1975 -0.0004
-7 -9 19 1.8038 -0.0010
-7 -9 20 -0.2768 -0.0000
-7 -9 21 -1.8768 -0.0011
-7 -9 22 3.0507 -0.0004
-7 -9 23 2.1276 -0.0007
-7 -9 24 2.2178 -0.0004
-7 -9 25 0.6696 -0.0010
-7 -9 26 -0.1547 -0.0004
-7 -9 27 1.9554 -0.0006
-7 -9 28 -0.1184 0.0008
-7 -9 29 -0.9771 -0.0004
-7 -9 30 -2.4639 0.0022
-7 -8 1 3.4511 0.0039
-7 -8 2 -2.7583 0.0019
-7 -8 3 -2.5956 0.0008
-7 -8 4 1.8683 0.0011
-7 -8 5 -4.4245 -0.0021
-7 -8 6 -1.5406 -0.0004
-7 -8 7 2.7540 -0.0007
-7 -8 8 -5.7186 -0.0011
-7 -8 9 -1.6091 -0.0008
-7 -8 10 -0.4765 0.0003
-7 -8 11 -5.3512 -0.0009
-7 -8 12 -0.9909 -0.0004
-7 -8 13 -3.3849 -0.0021
-7 -8 14 -2.2421 0.0003
-7 -8 15 0.1682 -0.0009
-7 -8 16 -3.4340 0.0005
-7 -8 17 3.3133 -0.0006
-7 -8 18 -3.2832 -0.0011
-7 -8 19 -0.7171 -0.0006
-7 -8 20 2.2893 -0.0011
-7 -8 21 0.0552 -0.0009
-7 -8 22 5.7326 -0.0010
-7 -8 23 -2.4137 0.0003
-7 -8 24 3.8203 -0.0001
-7 -8 25 1.3295 0.0006
-7 -8 26 3.5858 0.0012
-7 -8 27 1.9576 -0.0012
-7 -8 28 -0.2466 -0.0008
-7 -8 29 1.7057 0.0004
-7 -8 30 1.7216 0.0007
-7 -7 1 -6.6139 0.0111
-7 -7 2 -3.9691 0.0011
-7 -7 3 0.9280 0.0105
-7 -7 4 -2.2512 -0.0005
-7 -7 5 1.6874 0.0013
-7 -7 6 1.8575 -0.0008
-7 -7 7 -0.8178 0.0006
-7 -7 8 2.1880 -0.0019
-7 -7 9 -1.3844 -0.0002
-7 -7 10 0.5889 -0.0004
-7 -7 11 1.8696 0.0017
-7 -7 12 0.0796 0.0011
-7 -7 13 -3.0206 0.0004
-7 -7 14 4.0483 -0.0003
-7 -7 15 -6.3943 -0.0008
-7 -7 16 1.5008 -0.0007
-7 -7 17 -2.2824 -0.0009
-7 -7 18 -0.8396 -0.0008
-7 -7 19 1.5569 0.0007
-7 -7 20 -3.7875 -0.0009
-7 -7 21 1.1878 0.0007
-7 -7 22 -1.6472 0.0003
-7 -7 23 -1.4246 0.0005
-7 -7 24 1.7204 -0.0007
-7 -7 25 -1.6721 0.0002
-7 -7 26 2.3342 -0.0013
-7 -7 27 -2.6893 0.0001
-7 -7 28 2.8019 -0.0007
-7 -7 29 -0.4639 -0.0005
-7 -7 30 1.1405 -0.0012
-7 -7 31 -1.8759 -0.0004
-7 -6 1 1.5142 0.0119
-7 -6 2 -1.1628 -0.0076
-7 -6 3 -4.5654 0.0094
-7 -6 4 3.8451 -0.0062
-7 -6 5 -9.5380 0.0021
-7 -6 6 7.2597 -0.0025
-7 -6 7 -1.4855 -0.0030
-7 -6 8 2.7752 -0.0016
-7 -6 9 6.5444 0.0005
-7 -6 10 5.3555 0.0017
-7 -6 11 -0.9488 0.0007
-7 -6 12 3.5664 0.0007
-7 -6 13 -1.4706 -0.0002
-7 -6 14 -1.4946 0.0012
-7 -6 15 -4.9026 -0.0009
-7 -6 16 0.2329 -0.0008
-7 -6 17 -5.8621 -0.0006
-7 -6 18 -3.8751 0.0004
-7 -6 19 -3.8992 0.0005
-7 -6 20 -1.2571 0.0001
-7 -6 21 -2.0988 0.0001
-7 -6 22 -1.8466 -0.0001
-7 -6 23 -0.6058 0.0002
-7 -6 24 -1.1142 -0.0005
-7 -6 25 -1.7141 0.0013
-7 -6 26 -0.2236 -0.0007
-7 -6 27 -0.1308 -0.0004
-7 -6 28 -1.7128 -0.0006
-7 -6 29 -1.0771 -0.0004
-7 -6 30 -0.8203 -0.0017
-7 -6 31 -1.2597 -0.0014
-7 -5 1 -0.3127 -0.0134
-7 -5 2 4.5556 0.0074
-7 -5 3 0.7090 -0.0024
-7 -5 4 2.2741 0.0018
-7 -5 5 6.0099 0.0037
-7 -5 6 8.2308 0.0017
-7 -5 7 -3.5121 0.0024
-7 -5 8 10.3976 -0.0017
-7 -5 9 -2.9548 -0.0021
-7 -5 10 2.4450 -0.0013
-7 -5 11 0.6649 -0.0001
-7 -5 12 2.6595 0.0009
-7 -5 13 -1.1106 -0.0007
-7 -5 14 -0.3652 0.0000
-7 -5 15 0.0102 -0.0020
-7 -5 16 -1.7770 -0.0010
-7 -5 17 -5.0451 -0.0008
-7 -5 18 4.3769 -0.0015
-7 -5 19 -3.9009 -0.0004
-7 -5 20 0.3359 -0.0005
-7 -5 21 -0.5756 0.0015
-7 -5 22 -1.8302 -0.0001
-7 -5 23 -0.6765 -0.0006
-7 -5 24 -0.7721 0.0003
-7 -5 25 0.7730 -0.0005
-7 -5 26 0.3700 -0.0002
-7 -5 27 -1.8916 0.0006
-7 -5 28 3.5777 -0.0000
-7 -5 29 0.5388 0.0004
-7 -5 30 4.1299 0.0001
-7 -5 31 1.9406 -0.0007
-7 -5 32 2.9815 0.0012
-7 -4 1 -2.2165 0.0038
-7 -4 2 -4.0827 -0.0074
-7 -4 3 7.0812 -0.0025
-7 -4 4 -0.6452 -0.0022
-7 -4 5 5.1466 0.0051
-7 -4 6 1.7981 0.0010
-7 -4 7 0.4045 0.0034
-7 -4 8 11.5038 0.0018
-7 -4 9 -6.3729 0.0006
-7 -4 11 -1.4124 -0.0025
-7 -4 12 4.8352 -0.0023
-7 -4 13 -3.7754 -0.0010
-7 -4 14 6.5226 -0.0004
-7 -4 15 -5.2916 -0.0008
-7 -4 16 1.3226 0.0008
-7 -4 17 2.1318 -0.0011
-7 -4 18 -6.8062 -0.0001
-7 -4 19 -0.0083 -0.0008
-7 -4 20 -2.6933 0.0002
-7 -4 21 -3.6549 -0.0011
-7 -4 22 -0.6601 0.0001
-7 -4 23 -1.0296 -0.0005
-7 -4 24 -3.2475 0.0009
-7 -4 25 -0.0442 -0.0005
-7 -4 26 -0.6452 0.0000
-7 -4 27 0.9166 0.0002
-7 -4 28 -0.5118 0.0008
-7 -4 29 2.1341 -0.0002
-7 -4 30 1.0230 -0.0004
-7 -4 31 -1.0869 -0.0014
-7 -4 32 0.7907 0.0019
-7 -3 1 -11.6010 -0.0084
-7 -3 2 1.3155 -0.0072
-7 -3 3 -12.2525 -0.0016
-7 -3 4 -3.0713 0.0003
-7 -3 5 -8.3745 0.0022
-7 -3 6 -6.7742 0.0036
-7 -3 7 8.3389 -0.0026
-7 -3 8 -7.9726 0.0016
-7 -3 9 6.3705 -0.0041
-7 -3 10 3.7305 0.0003
-7 -3 11 -1.1611 -0.0038
-7 -3 12 9.1431 -0.0000
-7 -3 13 2.4825 -0.0004
-7 -3 14 6.3757 -0.0001
-7 -3 15 1.5464 0.0004
-7 -3 16 5.8554 0.0010
-7 -3 17 -8.8973 0.0003
-7 -3 18 9.3007 0.0013
-7 -3 19 -4.9174 0.0006
-7 -3 20 1.5701 0.0008
-7 -3 21 -0.9820 0.0006
-7 -3 22 1.3412 -0.0002
-7 -3 23 -3.2420 0.0009
-7 -3 24 2.5119 -0.0007
-7 -3 25 0.2766 -0.0006
-7 -3 26 -0.4434 0.0004
-7 -3 27 0.6930 0.0001
-7 -3 28 2.0614 0.0002
-7 -3 29 1.0762 -0.0003
-7 -3 30 -2.4255 -0.0004
-7 -3 31 2.3491 0.0015
-7 -3 32 0.0027 -0.0015
-7 -2 1 -20.1608 -0.0012
-7 -2 3 -12.8621 -0.0061
-7 -2 4 -8.6489 -0.0037
-7 -2 5 -4.2168 -0.0053
-7 -2 6 0.9066 -0.0050
-7 -2 7 -9.8659 0.0011
-7 -2 8 -5.0018 -0.0007
-7 -2 9 5.7627 0.0001
-7 -2 10 -1.4000 -0.0006
-7 -2 11 4.3237 -0.0027
-7 -2 12 4.9195 -0.0000
-7 -2 13 6.6191 -0.0016
-7 -2 14 3.5530 0.0000
-7 -2 15 1.2952 0.0017
-7 -2 16 5.3354 0.0015
-7 -2 17 6.9522 0.0003
-7 -2 18 1.7988 0.0004
-7 -2 19 -0.0657 0.0002
-7 -2 20 4.5214 -0.0005
-7 -2 21 -1.3396 0.0010
-7 -2 22 1.1387 -0.0011
-7 -2 23 -4.9800 0.0013
-7 -2 24 0.9504 -0.0008
-7 -2 25 -4.8995 0.0002
-7 -2 26 -3.1786 0.0000
-7 -2 27 -3.1262 -0.0013
-7 -2 28 -2.5717 -0.0001
-7 -2 29 -3.7743 -0.0007
-7 -2 30 -0.4543 -0.0000
-7 -2 31 -0.7270 -0.0005
-7 -2 32 -1.2575 -0.0012
-7 -1 1 6.6035 0.0105
-7 -1 2 8.6396 0.0071
-7 -1 3 -11.8522 0.0013
-7 -1 4 4.2944 0.0034
-7 -1 5 -2.9681 -0.0024
-7 -1 6 -6.1124 0.0004
-7 -1 7 -4.2862 -0.0018
-7 -1 8 6.4185 -0.0009
-7 -1 9 0.0818 0.0000
-7 -1 10 -6.9999 0.0011
-7 -1 11 11.7789 0.0027
-7 -1 12 -4.0788 0.0026
-7 -1 13 3.8815 0.0012
-7 -1 14 2.4439 0.0013
-7 -1 15 14.7594 0.0004
-7 -1 16 -1.2591 -0.0017
-7 -1 17 9.0805 0.0011
-7 -1 18 1.0544 -0.0011
-7 -1 19 5.2198 0.0016
-7 -1 20 -1.6952 -0.0012
-7 -1 21 2.5714 0.0006
-7 -1 22 -6.1925 0.0001
-7 -1 23 1.8065 -0.0003
-7 -1 24 -3.3741 -0.0002
-7 -1 25 -5.6699 0.0000
-7 -1 26 -1.2244 0.0007
-7 -1 27 -2.5483 -0.0007
-7 -1 28 -1.2017 0.0003
-7 -1 29 -1.5123 -0.0010
-7 -1 30 2.2557 -0.0005
-7 -1 31 0.0076 0.0007
-7 -1 32 1.3214 -0.0005
-7 0 1 8.1031 0.0096
-7 0 2 -20.0816 -0.0095
-7 0 3 -0.1303 0.0057
-7 0 4 5.4421 -0.0035
-7 0 5 -11.0776 -0.0011
-7 0 6 -4.1008 0.0015
-7 0 7 5.4658 0.0004
-7 0 8 -11.6071 0.0006
-7 0 9 -3.0716 0.0009
-7 0 10 2.3338 0.0017
-7 0 11 -3.3504 -0.0014
-7 0 12 -3.2043 0.0014
-7 0 13 12.3307 -0.0010
-7 0 14 -3.2816 0.0012
-7 0 15 1.4039 0.0019
-7 0 16 -0.8091 -0.0006
-7 0 17 7.2246 0.0012
-7 0 18 -4.6730 -0.0015
-7 0 19 6.3651 -0.0010
-7 0 20 1.6391 -0.0005
-7 0 21 3.6385 -0.0011
-7 0 22 1.9722 0.0008
-7 0 23 4.5630 -0.0003
-7 0 24 -1.2461 0.0017
-7 0 25 2.9794 0.0004
-7 0 26 0.7780 -0.0004
-7 0 27 0.4321 0.0001
-7 0 28 -0.0722 0.0008
-7 0 29 2.6760 0.0007
-7 0 30 -0.7602 0.0013
-7 0 31 -0.0708 0.0011
-7 0 32 2.8874 -0.0007
-7 1 1 -5.0484 0.0089
-7 1 2 9.1055 0.0066
-7 1 3 14.6782 0.0087
-7 1 4 -20.6911 0.0029
-7 1 5 0.4243 0.0058
-7 1 6 -8.4259 0.0010
-7 1 7 -16.0639 -0.0023
-7 1 8 -11.2236 0.0003
-7 1 9 -5.8430 -0.0018
-7 1 10 -16.6690 0.0014
-7 1 11 -5.7544 -0.0002
-7 1 12 -6.8811 0.0008
-7 1 13 -10.9016 0.0008
-7 1 14 -1.9032 0.0016
-7 1 15 0.1006 -0.0005
-7 1 16 0.9112 -0.0006
-7 1 17 4.3368 0.0007
-7 1 18 4.0221 -0.0006
-7 1 19 9.1860 0.0008
-7 1 20 0.9406 -0.0001
-7 1 21 4.8174 -0.0005
-7 1 22 3.4499 -0.0005
-7 1 23 3.0498 -0.0001
-7 1 24 1.3721 -0.0000
-7 1 25 3.1283 0.0001
-7 1 26 -0.3496 0.0006
-7 1 27 1.1266 0.0011
-7 1 28 1.0852 0.0006
-7 1 29 -0.6676 0.0004
-7 1 30 0.2317 0.0008
-7 1 31 1.5442 0.0015
-7 1 32 -0.5095 -0.0002
-7 2 1 29.7355 -0.0127
-7 2 2 -5.5846 -0.0023
-7 2 3 0.7645 0.0011
-7 2 4 2.1225 0.0001
-7 2 5 1.5845 -0.0013
-7 2 6 -1.3062 0.0035
-7 2 7 -2.4370 0.0015
-7 2 8 -1.8653 0.0046
-7 2 9 -6.1604 0.0031
-7 2 10 -5.2279 -0.0002
-7 2 11 -8.5305 0.0016
-7 2 12 -8.0014 -0.0021
-7 2 13 3.4764 0.0008
-7 2 14 -7.4604 -0.0019
-7 2 15 -3.0015 -0.0002
-7 2 16 5.4409 0.0011
-7 2 17 2.3539 0.0001
-7 2 18 3.7864 0.0004
-7 2 19 1.6610 0.0001
-7 2 20 7.6617 -0.0008
-7 2 21 6.6876 0.0006
-7 2 22 5.7287 -0.0004
-7 2 23 5.2884 0.0003
-7 2 24 3.6385 -0.0004
-7 2 25 0.5893 -0.0005
-7 2 26 2.0779 -0.0002
-7 2 27 -3.2038 0.0003
-7 2 28 -1.3839 0.0001
-7 2 29 -5.5105 0.0006
-7 2 30 -2.0103 0.0003
-7 2 31 -3.6184 0.0014
-7 2 32 -0.7442 0.0001
-7 3 1 17.6237 -0.0016
-7 3 2 -2.3629 0.0137
-7 3 3 25.3028 -0.0029
-7 3 4 -1.7629 0.0035
-7 3 5 25.8680 -0.0019
-7 3 6 -7.5782 0.0003
-7 3 7 15.8327 -0.0033
-7 3 8 -0.2916 0.0023
-7 3 9 0.0780 -0.0000
-7 3 10 -6.0897 0.0027
-7 3 11 0.5627 0.0016
-7 3 12 -0.6855 0.0025
-7 3 13 -9.3351 0.0018
-7 3 14 -5.0642 -0.0000
-7 3 15 3.4726 -0.0005
-7 3 16 -2.2074 -0.0013
-7 3 17 -4.1972 -0.0006
-7 3 18 2.7376 0.0006
-7 3 19 6.7951 0.0012
-7 3 20 -0.1900 0.0004
-7 3 21 3.6782 -0.0005
-7 3 22 1.1041 0.0005
-7 3 23 1.8984 -0.0013
-7 3 24 0.7399 -0.0005
-7 3 25 1.5484 -0.0008
-7 3 26 -0.3555 -0.0002
-7 3 27 -0.0178 0.0004
-7 3 28 1.0413 -0.0004
-7 3 29 1.3539 0.0006
-7 3 30 0.7636 0.0002
-7 3 31 2.6734 -0.0000
-7 3 32 0.6316 -0.0009
-7 4 1 12.0277 -0.0113
-7 4 2 -9.5230 0.0011
-7 4 3 24.0540 -0.0050
-7 4 4 -3.0582 -0.0002
-7 4 5 14.5795 -0.0009
-7 4 6 -2.6189 -0.0007
-7 4 7 15.8348 0.0035
-7 4 8 -6.3635 -0.0015
-7 4 9 12.2963 0.0002
-7 4 10 -1.2594 -0.0005
-7 4 11 4.5334 0.0003
-7 4 12 -7.1762 -0.0003
-7 4 13 0.4722 -0.0008
-7 4 14 -6.5103 0.0000
-7 4 15 0.0735 0.0008
-7 4 16 -11.0223 0.0003
-7 4 17 3.7354 0.0002
-7 4 18 -6.3081 -0.0007
-7 4 19 -0.0551 -0.0011
-7 4 20 -1.6044 -0.0005
-7 4 21 0.5991 0.0004
-7 4 22 2.1855 0.0006
-7 4 23 3.0639 0.0005
-7 4 24 0.9283 0.0008
-7 4 25 3.7477 0.0005
-7 4 26 1.4035 0.0012
-7 4 27 3.4670 0.0002
-7 4 28 0.6192 0.0005
-7 4 29 -0.4124 0.0004
-7 4 30 2.2696 0.0019
-7 4 31 -0.5331 -0.0011
-7 5 1 -4.4910 0.0083
-7 5 2 21.1193 0.0054
-7 5 3 1.2412 0.0048
-7 5 4 6.0990 0.0057
-7 5 5 10.0291 0.0052
-7 5 6 4.0879 0.0027
-7 5 7 12.2119 0.0034
-7 5 8 2.6887 -0.0011
-7 5 9 4.1879 0.0013
-7 5 10 -2.3364 -0.0011
-7 5 11 1.4359 -0.0005
-7 5 12 -4.3543 -0.0007
-7 5 13 -7.7240 0.0009
-7 5 14 -5.7314 -0.0006
-7 5 15 -7.6995 -0.0002
-7 5 16 -9.2851 -0.0010
-7 5 17 -8.5981 -0.0002
-7 5 18 -1.5963 0.0003
-7 5 19 -5.2909 -0.0006
-7 5 20 -2.6829 -0.0005
-7 5 21 2.7869 0.0004
-7 5 22 0.5250 -0.0005
-7 5 23 0.3424 0.0004
-7 5 24 3.2390 0.0005
-7 5 25 5.0994 0.0009
-7 5 26 1.6652 0.0012
-7 5 27 4.2470 0.0007
-7 5 28 1.2655 0.0018
-7 5 29 1.4324 -0.0001
-7 5 30 0.3062 0.0016
-7 5 31 -2.1429 0.0015
-7 6 1 -17.6956 -0.0073
-7 6 2 -1.9499 -0.0051
-7 6 3 -13.9380 0.0046
-7 6 4 9.6657 -0.0027
-7 6 5 -7.2406 0.0039
-7 6 6 10.6547 0.0038
-7 6 7 1.3662 0.0015
-7 6 8 4.2373 0.0021
-7 6 9 7.4445 0.0022
-7 6 10 6.2306 -0.0009
-7 6 11 4.0670 -0.0005
-7 6 12 0.2081 -0.0014
-7 6 13 -2.0199 -0.0003
-7 6 14 4.2956 -0.0008
-7 6 15 -11.1321 0.0006
-7 6 16 1.3838 0.0005
-7 6 17 -4.0284 0.0007
-7 6 18 -6.0303 -0.0005
-7 6 19 -5.4454 -0.0008
-7 6 20 0.5724 -0.0001
-7 6 21 -4.0573 -0.0005
-7 6 22 -0.5069 0.0006
-7 6 23 3.4058 0.0001
-7 6 24 5.3512 -0.0001
-7 6 25 3.3241 0.0002
-7 6 26 3.9046 -0.0001
-7 6 27 4.7777 -0.0006
-7 6 28 -1.7329 -0.0001
-7 6 29 5.9353 0.0010
-7 6 30 -1.2691 0.0015
-7 6 31 2.1198 -0.0017
-7 7 1 -27.0714 0.0084
-7 7 2 5.8896 -0.0020
-7 7 3 -23.6645 -0.0014
-7 7 4 5.3958 -0.0046
-7 7 5 -12.3569 0.0002
-7 7 6 10.2596 -0.0021
-7 7 7 -9.9870 0.0003
-7 7 8 12.9427 0.0014
-7 7 9 -1.0786 0.0022
-7 7 10 7.2526 0.0013
-7 7 11 7.0742 0.0008
-7 7 12 4.6468 0.0027
-7 7 13 7.6623 -0.0016
-7 7 14 1.4891 0.0001
-7 7 15 3.3455 -0.0008
-7 7 16 4.5634 -0.0009
-7 7 17 -8.3806 0.0005
-7 7 18 2.6598 0.0006
-7 7 19 -3.8045 0.0011
-7 7 20 -0.5358 0.0015
-7 7 21 -3.6525 0.0005
-7 7 22 0.5053 0.0006
-7 7 23 -4.2219 -0.0010
-7 7 24 -0.6200 0.0010
-7 7 25 -4.6969 0.0005
-7 7 26 1.6059 0.0006
-7 7 27 -2.4120 0.0004
-7 7 28 3.7405 -0.0006
-7 7 29 -1.3644 0.0001
-7 7 30 -0.1887 -0.0019
-7 8 1 0.3525 0.0081
-7 8 2 -8.8803 -0.0047
-7 8 3 -6.3541 0.0049
-7 8 4 3.7169 -0.0068
-7 8 5 -10.4122 0.0038
-7 8 6 3.7917 -0.0034
-7 8 7 -2.8335 0.0005
-7 8 8 5.8449 0.0005
-7 8 9 -2.1427 -0.0032
-7 8 11 -2.7827 0.0009
-7 8 12 4.6478 0.0003
-7 8 13 6.2494 -0.0014
-7 8 14 0.5966 -0.0001
-7 8 15 3.2853 -0.0020
-7 8 16 -4.2474 0.0012
-7 8 17 3.7992 0.0004
-7 8 18 0.6639 -0.0007
-7 8 19 -2.6856 0.0000
-7 8 20 -1.2689 -0.0003
-7 8 21 -5.8364 0.0012
-7 8 22 -2.0249 -0.0003
-7 8 23 -2.6165 0.0007
-7 8 24 -2.4485 0.0008
-7 8 25 -0.8870 0.0003
-7 8 26 -1.1539 0.0004
-7 8 27 -2.2719 0.0005
-7 8 28 0.1810 0.0004
-7 8 29 -2.8072 0.0015
-7 8 30 0.7494 -0.0016
-7 9 1 1.3047 0.0117
-7 9 2 -3.5290 -0.0103
-7 9 3 2.2615 0.0018
-7 9 4 -8.8562 -0.0005
-7 9 5 2.4961 0.0045
-7 9 6 -1.0433 0.0003
-7 9 7 -2.4758 -0.0028
-7 9 8 4.8402 0.0008
-7 9 9 -0.5112 -0.0006
-7 9 10 3.2939 0.0020
-7 9 11 1.2493 -0.0010
-7 9 12 7.0691 -0.0008
-7 9 13 -1.9845 -0.0018
-7 9 14 2.1975 0.0007
-7 9 15 4.0984 -0.0007
-7 9 16 -2.9967 -0.0007
-7 9 17 4.6995 -0.0004
-7 9 18 -7.0618 -0.0001
-7 9 19 0.6805 0.0025
-7 9 20 -6.9421 0.0013
-7 9 21 1.8087 0.0007
-7 9 22 -4.9114 -0.0008
-7 9 23 -2.3335 0.0002
-7 9 24 -3.0365 -0.0001
-7 9 25 -1.0960 -0.0001
-7 9 26 1.0193 0.0002
-7 9 27 1.9434 0.0009
-7 9 28 1.4312 0.0005
-7 9 29 2.0019 0.0008
-7 10 1 5.4092 -0.0147
-7 10 2 -4.6613 -0.0050
-7 10 3 -4.3832 -0.0059
-7 10 4 -0.3638 -0.0001
-7 10 5 -7.7663 0.0009
-7 10 6 -3.8815 -0.0003
-7 10 7 -2.7400 0.0038
-7 10 8 -4.1938 0.0007
-7 10 9 -2.3840 -0.0028
-7 10 10 3.9814 0.0001
-7 10 11 -5.2201 -0.0031
-7 10 12 2.7351 -0.0007
-7 10 13 4.2841 0.0003
-7 10 14 3.1881 -0.0001
-7 10 15 -3.1578 0.0010
-7 10 16 4.3399 0.0014
-7 10 17 3.1607 0.0008
-7 10 18 -3.6030 0.0006
-7 10 19 4.3129 0.0005
-7 10 20 -1.6151 0.0004
-7 10 21 0.0359 -0.0002
-7 10 22 -3.6147 0.0010
-7 10 23 0.1608 -0.0010
-7 10 24 -0.8945 -0.0004
-7 10 25 -0.1943 0.0001
-7 10 26 -3.1940 0.0001
-7 10 27 -0.0496 -0.0003
-7 10 28 -1.2293 0.0010
-7 11 1 -7.3258 0.0007
-7 11 2 2.5326 -0.0124
-7 11 3 -5.0066 -0.0037
-7 11 4 -2.4080 -0.0035
-7 11 5 -7.9884 0.0004
-7 11 6 -1.1807 -0.0005
-7 11 7 -9.6281 0.0001
-7 11 8 -0.8784 0.0034
-7 11 9 -2.2594 -0.0014
-7 11 10 -4.7415 0.0020
-7 11 11 -1.3592 -0.0026
-7 11 12 4.9646 -0.0003
-7 11 13 -4.2294 -0.0001
-7 11 14 2.1353 0.0001
-7 11 15 3.6348 0.0010
-7 11 16 5.9919 0.0000
-7 11 17 -2.0343 0.0003
-7 11 18 7.3056 0.0007
-7 11 19 3.6705 -0.0001
-7 11 20 1.9195 0.0014
-7 11 21 3.2038 -0.0022
-7 11 22 1.2767 0.0007
-7 11 23 1.8400 -0.0006
-7 11 24 -1.2438 0.0024
-7 11 25 -0.8526 -0.0018
-7 11 26 0.1636 0.0014
-7 11 27 -1.4721 -0.0005
-7 12 1 -4.1690 0.0093
-7 12 2 0.0823 -0.0078
-7 12 3 -4.3347 0.0030
-7 12 4 -1.6573 -0.0019
-7 12 5 -5.2333 0.0002
-7 12 6 -3.8847 -0.0012
-7 12 7 -5.1311 0.0017
-7 12 8 -5.3294 -0.0004
-7 12 9 -5.4339 -0.0003
-7 12 10 -3.7203 0.0004
-7 12 11 1.3406 -0.0017
-7 12 12 -4.5102 0.0006
-7 12 13 1.7660 0.0006
-7 12 14 2.2137 0.0002
-7 12 15 0.5051 0.0017
-7 12 16 2.7423 0.0006
-7 12 17 1.7296 0.0007
-7 12 18 5.9666 0.0008
-7 12 19 -1.4435 -0.0003
-7 12 20 4.9919 -0.0010
-7 12 21 0.2093 -0.0008
-7 12 22 2.7140 0.0011
-7 12 23 -1.1679 -0.0007
-7 12 24 0.6803 0.0009
-7 12 25 -2.7291 -0.0006
-7 12 26 0.0547 0.0001
-7 13 1 9.2511 0.0067
-7 13 2 3.8676 0.0053
-7 13 3 8.9838 0.0049
-7 13 4 0.1820 0.0029
-7 13 5 6.7603 -0.0023
-7 13 6 -2.0369 -0.0015
-7 13 7 3.7382 -0.0003
-7 13 8 -2.4088 -0.0028
-7 13 9 3.7077 0.0009
-7 13 10 -3.3645 -0.0001
-7 13 11 0.1658 0.0007
-7 13 12 -1.7329 0.0009
-7 13 13 3.5334 -0.0001
-7 13 14 -3.3406 0.0008
-7 13 15 2.3788 0.0001
-7 13 16 0.3789 0.0009
-7 13 17 -0.5906 0.0004
-7 13 18 0.9827 -0.0008
-7 13 19 -0.5701 0.0010
-7 13 20 0.9490 -0.0024
-7 13 21 -1.7685 0.0011
-7 13 22 -0.6146 -0.0010
-7 13 23 -0.1730 0.0008
-7 13 24 -0.7050 -0.0002
-7 13 25 1.3208 0.0000
-7 14 1 5.3633 -0.0145
-7 14 2 -0.1570 0.0113
-7 14 3 5.8749 -0.0009
-7 14 4 -0.5082 0.0078
-7 14 5 7.4818 -0.0032
-7 14 6 -1.3798 0.0003
-7 14 7 5.6782 -0.0007
-7 14 8 -5.5689 -0.0010
-7 14 9 4.0312 0.0015
-7 14 10 -7.7345 -0.0015
-7 14 11 2.7332 -0.0012
-7 14 12 -6.7027 0.0008
-7 14 13 0.0229 -0.0015
-7 14 14 -6.8625 0.0013
-7 14 15 3.0769 -0.0001
-7 14 16 -5.1072 0.0003
-7 14 17 0.9944 0.0018
-7 14 18 -1.5335 0.0008
-7 14 19 -0.9971 0.0007
-7 14 20 -0.7134 -0.0010
-7 14 21 0.2791 0.0012
-7 14 22 0.9604 -0.0024
-7 14 23 1.1250 0.0027
-7 14 24 -0.6134 -0.0026
-7 15 1 -0.3735 -0.0062
-7 15 2 2.1510 0.0061
-7 15 3 1.4542 0.0013
-7 15 4 2.1087 -0.0037
-7 15 5 0.5820 -0.0011
-7 15 6 1.4471 0.0005
-7 15 7 -1.5636 0.0016
-7 15 8 2.0217 0.0004
-7 15 9 -3.4921 0.0007
-7 15 10 -2.5860 0.0005
-7 15 11 -1.6670 0.0010
-7 15 12 -1.5160 0.0005
-7 15 13 -4.7633 0.0004
-7 15 14 -1.3509 -0.0001
-7 15 15 0.3657 -0.0011
-7 15 16 -5.2009 0.0009
-7 15 17 3.9152 -0.0011
-7 15 18 -0.8401 0.0005
-7 15 19 2.3595 -0.0000
-7 15 20 1.4221 0.0008
-7 15 21 2.3566 -0.0003
-7 15 22 1.2445 -0.0003
-7 15 23 -0.9837 -0.0032
-7 16 1 2.1881 0.0001
-7 16 2 -0.0869 -0.0064
-7 16 3 0.9764 -0.0018
-7 16 4 2.2135 -0.0050
-7 16 5 -0.6384 -0.0005
-7 16 6 3.1061 -0.0001
-7 16 7 -1.4553 -0.0026
-7 16 8 4.0017 0.0007
-7 16 9 -3.2691 -0.0001
-7 16 10 5.6536 -0.0001
-7 16 11 -3.6448 0.0004
-7 16 12 0.4854 0.0008
-7 16 14 1.4704 -0.0011
-7 16 15 -3.4232 -0.0005
-7 16 16 0.8443 -0.0000
-7 16 17 0.6439 0.0002
-7 16 18 -1.7644 0.0013
-7 16 19 1.9177 -0.0005
-7 16 20 1.2221 0.0002
-7 16 21 -0.3892 -0.0004
-7 16 22 0.3847 0.0014
-7 17 1 -3.6169 0.0113
-7 17 2 0.3205 0.0032
-7 17 3 -0.2395 -0.0020
-7 17 4 -0.6424 0.0018
-7 17 5 0.4960 -0.0006
-7 17 6 1.6473 0.0008
-7 17 7 -0.5955 -0.0005
-7 17 8 3.6288 0.0005
-7 17 9 -0.8682 -0.0012
-7 17 10 1.4493 0.0003
-7 17 11 0.8218 0.0015
-7 17 12 1.6507 0.0006
-7 17 13 -0.5222 0.0010
-7 17 14 2.3685 -0.0005
-7 17 15 -1.2894 0.0026
-7 17 16 0.8051 -0.0016
-7 17 17 -0.0128 0.0003
-7 17 18 -0.0481 -0.0019
-7 17 19 -0.2054 0.0002
-7 17 20 -0.9027 0.0010
-7 18 1 2.6803 0.0090
-7 18 2 2.7624 -0.0022
-7 18 3 1.5622 0.0063
-7 18 4 0.9637 0.0043
-7 18 5 3.9510 0.0024
-7 18 6 1.6352 0.0008
-7 18 7 5.1545 -0.0013
-7 18 9 2.1213 -0.0017
-7 18 10 3.0739 0.0000
-7 18 11 1.4699 0.0002
-7 18 12 -0.0745 0.0009
-7 18 13 0.2383 -0.0007
-7 18 14 1.5002 0.0005
-7 18 15 -3.0309 0.0010
-7 18 16 1.3483 0.0001
-7 18 17 -2.8372 0.0015
-7 18 18 -0.0950 -0.0005
-7 18 19 0.1024 0.0010
-7 19 1 2.9833 -0.0020
-7 19 2 -2.3724 -0.0011
-7 19 3 -0.0123 0.0020
-7 19 4 0.5281 -0.0007
-7 19 5 3.8039 -0.0009
-7 19 6 -4.6868 0.0002
-7 19 7 3.4228 0.0012
-7 19 8 -3.9939 -0.0020
-7 19 9 2.4048 -0.0001
-7 19 10 -0.2382 0.0008
-7 19 11 -1.4673 0.0007
-7 19 12 1.0724 -0.0021
-7 19 13 1.0733 0.0004
-7 19 14 -0.6458 0.0014
-7 19 15 0.0502 -0.0006
-7 19 16 1.2565 -0.0019
-7 19 17 -0.5444 -0.0004
-7 20 1 -1.0838 -0.0081
-7 20 2 -0.1227 -0.0013
-7 20 3 0.8634 -0.0012
-7 20 4 0.3002 -0.0028
-7 20 5 -3.8990 0.0004
-7 20 6 2.4136 -0.0011
-7 20 7 -1.8555 0.0010
-7 20 8 0.3280 -0.0003
-7 20 9 1.5654 0.0012
-7 20 10 -2.4163 -0.0005
-7 20 11 2.4259 0.0013
-7 20 12 -2.2068 0.0004
-7 20 13 0.9607 0.0018
-7 20 14 -1.3424 0.0002
-7 20 15 0.7668 0.0010
-7 21 1 -2.5918 0.0011
-7 21 2 0.7334 -0.0044
-7 21 3 -2.2783 -0.0014
-7 21 4 0.2500 -0.0037
-7 21 5 -0.9747 -0.0022
-7 21 6 -0.5181 -0.0003
-7 21 7 -0.7533 -0.0017
-7 21 8 0.3591 0.0005
-7 21 9 -1.7804 0.0001
-7 21 10 0.0452 0.0019
-7 21 11 -1.9221 -0.0013
-7 21 12 0.0340 0.0005
-7 21 13 -1.5326 0.0002
-7 22 1 -3.9899 0.0038
-7 22 2 0.2726 0.0009
-7 22 3 -0.9698 0.0024
-7 22 4 0.1127 -0.0016
-7 22 5 -1.7370 0.0019
-7 22 6 -0.1768 -0.0001
-7 22 7 -0.6889 0.0003
-7 22 8 -1.2025 0.0009
-7 22 9 -0.7877 -0.0001
-7 22 10 -0.8142 0.0014
-7 23 1 -0.7195 -0.0035
-7 23 2 2.6120 0.0030
-7 23 3 -0.4830 0.0023
-7 23 4 0.0613 0.0010
-7 23 5 -0.0431 0.0019
-7 23 6 0.9055 0.0002
-7 24 1 2.3789 -0.0058
-6 -20 2 0.6666 -0.0024
-6 -20 3 -0.0733 0.0059
-6 -20 4 0.1135 -0.0046
-6 -20 5 0.8945 0.0032
-6 -20 6 -2.1350 -0.0018
-6 -20 7 0.5420 -0.0017
-6 -20 8 0.4015 0.0004
-6 -20 9 -1.0409 -0.0027
-6 -19 1 -0.2341 -0.0054
-6 -19 2 1.1440 -0.0008
-6 -19 3 0.5484 -0.0036
-6 -19 4 -0.1647 0.0022
-6 -19 5 0.0666 -0.0016
-6 -19 6 1.0215 0.0013
-6 -19 7 1.7452 -0.0004
-6 -19 8 -0.6924 0.0029
-6 -19 9 -0.9318 -0.0030
-6 -19 10 1.5363 0.0006
-6 -19 11 -0.4518 -0.0004
-6 -19 12 -1.8485 -0.0007
-6 -19 13 0.1136 0.0006
-6 -19 14 -1.0493 -0.0008
-6 -19 15 -2.6385 -0.0001
-6 -18 1 -0.1747 -0.0024
-6 -18 2 -1.0719 -0.0033
-6 -18 3 -2.1400 -0.0019
-6 -18 4 0.6684 -0.0013
-6 -18 5 -1.3734 -0.0024
-6 -18 6 -0.7222 0.0007
-6 -18 7 -0.5172 0.0003
-6 -18 8 -2.5079 -0.0000
-6 -18 9 2.6569 0.0019
-6 -18 10 -1.9668 0.0000
-6 -18 11 -1.4104 0.0003
-6 -18 12 0.2828 -0.0016
-6 -18 13 -0.7126 -0.0007
-6 -18 14 -1.9911 -0.0004
-6 -18 15 0.9704 0.0005
-6 -18 16 -0.8641 -0.0002
-6 -18 17 0.4811 -0.0000
-6 -18 18 -2.2405 0.0024
-6 -17 1 -1.6610 -0.0039
-6 -17 2 -1.8186 0.0048
-6 -17 3 -2.3008 -0.0000
-6 -17 4 -2.1427 -0.0022
-6 -17 5 -1.5130 0.0001
-6 -17 7 -2.4238 0.0022
-6 -17 8 0.2834 -0.0027
-6 -17 9 -2.2179 0.0013
-6 -17 10 0.6621 -0.0019
-6 -17 11 0.2008 0.0007
-6 -17 12 0.6788 -0.0007
-6 -17 13 1.3207 0.0001
-6 -17 14 1.2347 -0.0002
-6 -17 15 0.5310 0.0011
-6 -17 16 -1.7727 0.0001
-6 -17 17 0.8195 0.0027
-6 -17 18 0.3697 0.0015
-6 -17 19 -0.3533 -0.0002
-6 -17 20 -2.6047 -0.0005
-6 -17 21 0.6781 0.0019
-6 -16 1 1.8200 0.0039
-6 -16 2 0.2649 0.0033
-6 -16 3 0.4046 0.0020
-6 -16 4 2.4566 0.0030
-6 -16 5 -2.7541 0.0030
-6 -16 6 3.2819 -0.0001
-6 -16 7 -2.7681 -0.0002
-6 -16 8 2.4790 -0.0015
-6 -16 9 -0.3887 -0.0010
-6 -16 10 1.4793 -0.0003
-6 -16 11 0.1460 -0.0008
-6 -16 12 2.5873 0.0018
-6 -16 13 -1.1403 0.0015
-6 -16 14 2.4964 0.0018
-6 -16 15 0.7279 0.0011
-6 -16 16 2.9042 0.0007
-6 -16 17 2.0746 0.0000
-6 -16 18 -1.3445 -0.0020
-6 -16 19 2.4103 0.0003
-6 -16 20 1.2070 -0.0008
-6 -16 21 0.1204 0.0002
-6 -16 22 3.4311 -0.0010
-6 -16 23 -0.2588 -0.0003
-6 -15 1 -0.3924 -0.0054
-6 -15 2 3.3486 0.0035
-6 -15 3 1.5649 -0.0011
-6 -15 4 3.2056 -0.0004
-6 -15 5 1.1832 -0.0014
-6 -15 6 2.5268 0.0016
-6 -15 7 0.1684 -0.0014
-6 -15 8 3.2403 0.0004
-6 -15 9 -1.6342 -0.0008
-6 -15 10 1.7610 0.0004
-6 -15 11 -1.6776 0.0013
-6 -15 12 0.6506 0.0008
-6 -15 13 0.1739 0.0017
-6 -15 14 -1.0708 0.0011
-6 -15 15 0.2335 0.0007
-6 -15 16 -1.6161 0.0011
-6 -15 17 -1.5881 0.0001
-6 -15 18 -0.1800 0.0007
-6 -15 19 -1.6658 -0.0002
-6 -15 20 -0.4384 0.0011
-6 -15 21 0.9813 0.0006
-6 -15 22 -3.4919 0.0003
-6 -15 23 -0.0766 0.0021
-6 -15 24 1.4962 -0.0020
-6 -15 25 -0.0407 0.0002
-6 -14 1 1.7725 0.0060
-6 -14 2 1.2714 -0.0085
-6 -14 3 1.0271 -0.0014
-6 -14 4 -2.6372 -0.0039
-6 -14 5 2.9139 -0.0015
-6 -14 6 -3.5469 -0.0004
-6 -14 7 1.5488 -0.0019
-6 -14 8 -3.3958 0.0028
-6 -14 9 -0.4579 0.0012
-6 -14 10 -2.5176 0.0029
-6 -14 11 0.8216 -0.0002
-6 -14 12 -3.4064 0.0016
-6 -14 13 -0.2606 -0.0015
-6 -14 14 -0.0700 0.0004
-6 -14 15 -2.5898 -0.0009
-6 -14 16 0.8002 0.0005
-6 -14 17 -0.8510 -0.0004
-6 -14 18 1.2668 0.0012
-6 -14 19 0.7918 0.0004
-6 -14 20 -1.4611 0.0008
-6 -14 21 -1.0838 -0.0002
-6 -14 22 1.1237 -0.0010
-6 -14 23 -0.5545 -0.0000
-6 -14 24 0.9910 -0.0017
-6 -14 25 -2.4122 -0.0006
-6 -14 26 0.9046 -0.0014
-6 -13 1 3.9606 -0.0015
-6 -13 2 -3.4159 0.0051
-6 -13 3 1.0000 -0.0049
-6 -13 4 -1.0220 -0.0012
-6 -13 5 -2.0983 -0.0004
-6 -13 6 -2.4677 0.0010
-6 -13 7 -0.5289 0.0034
-6 -13 8 -7.0455 0.0018
-6 -13 9 2.3593 0.0020
-6 -13 10 -6.0257 0.0025
-6 -13 11 -0.6342 0.0016
-6 -13 12 -2.7906 0.0004
-6 -13 13 -1.0443 0.0009
-6 -13 14 -2.2547 -0.0013
-6 -13 15 0.8144 0.0007
-6 -13 16 -1.6373 0.0001
-6 -13 17 1.8444 -0.0002
-6 -13 18 -0.8577 0.0005
-6 -13 19 -1.1416 0.0012
-6 -13 20 2.5878 0.0000
-6 -13 21 1.2712 0.0006
-6 -13 22 -0.0441 -0.0001
-6 -13 23 0.6281 -0.0012
-6 -13 24 -3.0268 -0.0011
-6 -13 25 0.1188 -0.0016
-6 -13 26 -1.5613 -0.0010
-6 -12 1 -2.9998 0.0015
-6 -12 2 1.2193 -0.0081
-6 -12 3 -0.9870 0.0018
-6 -12 4 -0.2266 -0.0010
-6 -12 5 1.0660 0.0041
-6 -12 6 -2.0739 -0.0004
-6 -12 7 0.3804 0.0003
-6 -12 8 0.0751 -0.0001
-6 -12 9 -1.8252 0.0020
-6 -12 10 -1.2361 -0.0002
-6 -12 11 -1.0449 0.0011
-6 -12 12 0.0484 -0.0001
-6 -12 13 1.5104 -0.0000
-6 -12 14 0.3955 0.0002
-6 -12 15 -1.4917 0.0002
-6 -12 16 5.6897 -0.0005
-6 -12 17 -2.2539 0.0011
-6 -12 18 4.2073 0.0002
-6 -12 19 2.3494 0.0003
-6 -12 20 3.8921 0.0004
-6 -12 21 3.3669 -0.0004
-6 -12 22 1.6086 0.0003
-6 -12 23 3.6219 -0.0012
-6 -12 24 2.5621 0.0004
-6 -12 25 1.9797 -0.0014
-6 -12 26 -0.6160 0.0003
-6 -12 27 0.4438 -0.0016
-6 -12 28 -1.0164 0.0026
-6 -11 1 1.9610 -0.0001
-6 -11 2 2.6895 0.0061
-6 -11 3 1.6877 0.0012
-6 -11 4 5.3224 0.0052
-6 -11 5 1.2645 0.0046
-6 -11 6 7.1629 0.0021
-6 -11 7 1.6548 0.0024
-6 -11 8 4.7680 -0.0013
-6 -11 9 4.5465 0.0013
-6 -11 10 0.7170 -0.0010
-6 -11 11 6.3758 -0.0024
-6 -11 12 0.0982 0.0001
-6 -11 13 0.3881 -0.0013
-6 -11 14 -0.3779 0.0011
-6 -11 15 0.7269 0.0002
-6 -11 16 -2.8493 -0.0005
-6 -11 17 0.7035 -0.0009
-6 -11 18 -2.8787 -0.0001
-6 -11 19 0.3679 -0.0006
-6 -11 20 -2.6802 -0.0005
-6 -11 21 0.6382 -0.0004
-6 -11 22 0.5298 -0.0008
-6 -11 23 0.9915 0.0006
-6 -11 24 0.8345 -0.0003
-6 -11 25 -0.9327 -0.0002
-6 -11 26 2.1655 -0.0001
-6 -11 27 0.3807 0.0009
-6 -11 28 -0.9022 0.0002
-6 -11 29 1.4100 0.0016
-6 -10 1 5.3287 0.0016
-6 -10 2 2.8488 0.0060
-6 -10 3 8.5908 0.0046
-6 -10 4 2.9731 0.0041
-6 -10 5 5.6613 0.0049
-6 -10 6 5.8080 -0.0019
-6 -10 7 2.5276 0.0031
-6 -10 8 1.1896 0.0007
-6 -10 9 0.8799 0.0017
-6 -10 10 -0.5777 -0.0012
-6 -10 11 -0.6924 0.0007
-6 -10 12 -5.9076 0.0003
-6 -10 13 1.8944 0.0004
-6 -10 14 -6.2618 0.0006
-6 -10 15 2.5319 -0.0001
-6 -10 16 -3.5197 0.0007
-6 -10 17 -2.4059 0.0004
-6 -10 18 -1.4227 -0.0003
-6 -10 19 -2.0645 -0.0006
-6 -10 20 2.2611 -0.0007
-6 -10 21 -0.3631 -0.0001
-6 -10 22 0.8881 -0.0001
-6 -10 23 2.3309 0.0002
-6 -10 24 3.0854 -0.0006
-6 -10 25 4.8075 0.0005
-6 -10 26 4.7731 -0.0007
-6 -10 27 0.8520 0.0003
-6 -10 29 3.5705 0.0001
-6 -10 30 1.2205 0.0004
-6 -9 1 2.8150 0.0073
-6 -9 2 -0.6138 0.0023
-6 -9 3 1.6004 0.0035
-6 -9 4 -3.7064 0.0007
-6 -9 5 5.3673 0.0006
-6 -9 6 -8.5524 -0.0006
-6 -9 7 -0.9867 -0.0012
-6 -9 8 0.3841 0.0011
-6 -9 9 -8.4816 -0.0006
-6 -9 10 -2.1421 -0.0000
-6 -9 11 -4.6616 0.0000
-6 -9 12 -6.0179 0.0006
-6 -9 13 -1.6790 0.0003
-6 -9 14 -6.0784 0.0003
-6 -9 15 -2.4214 -0.0004
-6 -9 16 -3.1120 -0.0002
-6 -9 17 -1.0211 -0.0002
-6 -9 18 1.6702 -0.0005
-6 -9 19 0.2013 -0.0009
-6 -9 20 -0.4188 -0.0004
-6 -9 21 -0.4236 -0.0008
-6 -9 22 1.3004 -0.0003
-6 -9 23 2.8662 0.0001
-6 -9 24 1.0285 -0.0008
-6 -9 25 0.2086 -0.0004
-6 -9 26 0.2799 -0.0005
-6 -9 27 0.4912 -0.0006
-6 -9 28 2.0432 0.0002
-6 -9 29 -5.1977 -0.0024
-6 -9 30 0.2928 0.0028
-6 -9 31 -4.0341 -0.0008
-6 -8 1 2.7355 0.0072
-6 -8 2 -11.9927 0.0011
-6 -8 3 -1.4593 0.0030
-6 -8 4 -4.1228 0.0039
-6 -8 5 -6.2080 -0.0040
-6 -8 6 0.2187 -0.0024
-6 -8 7 0.5155 -0.0023
-6 -8 8 -1.8151 -0.0001
-6 -8 9 4.5500 -0.0012
-6 -8 10 3.1424 -0.0004
-6 -8 11 -2.4219 0.0002
-6 -8 12 7.9557 0.0015
-6 -8 13 -2.4585 -0.0015
-6 -8 14 1.4862 -0.0005
-6 -8 15 4.1297 -0.0022
-6 -8 16 -2.9607 -0.0006
-6 -8 17 2.2807 -0.0015
-6 -8 18 -2.6051 -0.0005
-6 -8 19 -0.8498 -0.0005
-6 -8 20 1.6518 -0.0006
-6 -8 21 -2.7085 -0.0004
-6 -8 22 2.6223 -0.0008
-6 -8 23 -1.3857 -0.0000
-6 -8 24 -0.1838 0.0001
-6 -8 25 0.2802 0.0001
-6 -8 26 0.1328 0.0006
-6 -8 27 1.3908 -0.0009
-6 -8 28 -1.1143 -0.0011
-6 -8 29 0.4107 0.0000
-6 -8 30 1.1532 -0.0013
-6 -8 31 2.1421 -0.0014
-6 -7 1 -13.4368 0.0001
-6 -7 2 0.2429 0.0019
-6 -7 3 -4.4822 0.0007
-6 -7 4 1.8550 0.0043
-6 -7 5 4.3796 -0.0005
-6 -7 6 0.5225 0.0023
-6 -7 7 6.1276 -0.0005
-6 -7 8 6.2579 -0.0021
-6 -7 9 -1.0507 -0.0039
-6 -7 10 8.7613 0.0002
-6 -7 11 1.4416 0.0002
-6 -7 12 5.7025 0.0008
-6 -7 13 -1.6976 -0.0019
-6 -7 14 5.3973 0.0009
-6 -7 15 -4.0055 -0.0014
-6 -7 16 -1.8640 -0.0001
-6 -7 17 0.4893 -0.0012
-6 -7 18 -1.6978 -0.0010
-6 -7 19 -2.0044 0.0012
-6 -7 20 -3.4856 0.0003
-6 -7 21 -1.0776 0.0018
-6 -7 22 -1.4435 0.0011
-6 -7 23 -2.8594 0.0003
-6 -7 24 -1.1223 0.0001
-6 -7 25 -1.3973 0.0000
-6 -7 26 -0.5538 -0.0001
-6 -7 27 0.7179 0.0000
-6 -7 28 -0.3430 -0.0017
-6 -7 29 1.2323 0.0009
-6 -7 30 1.3052 -0.0021
-6 -7 31 -0.5953 -0.0013
-6 -7 32 -0.4424 -0.0018
-6 -6 1 -5.0891 -0.0087
-6 -6 2 3.1178 -0.0111
-6 -6 3 -1.5767 0.0015
-6 -6 4 1.3906 -0.0037
-6 -6 5 -7.6327 -0.0022
-6 -6 6 5.2823 -0.0005
-6 -6 7 0.8238 -0.0009
-6 -6 8 0.3841 0.0006
-6 -6 9 7.5704 -0.0013
-6 -6 10 3.9204 -0.0017
-6 -6 11 0.4210 -0.0016
-6 -6 12 5.1701 -0.0013
-6 -6 13 -3.5986 0.0001
-6 -6 14 3.7322 -0.0001
-6 -6 15 -8.2340 0.0005
-6 -6 16 3.9915 -0.0014
-6 -6 17 -5.5871 0.0014
-6 -6 18 -7.0042 0.0003
-6 -6 19 1.9697 0.0013
-6 -6 20 -5.8684 -0.0001
-6 -6 21 -0.8540 0.0006
-6 -6 22 -3.0200 0.0007
-6 -6 23 -1.5508 0.0001
-6 -6 24 -2.7390 0.0005
-6 -6 25 -0.5818 0.0004
-6 -6 26 0.2239 0.0002
-6 -6 27 -1.9827 0.0005
-6 -6 28 -2.1664 0.0004
-6 -6 29 0.7022 -0.0001
-6 -6 30 -1.7101 -0.0003
-6 -6 31 -0.2017 -0.0020
-6 -6 32 1.1367 0.0011
-6 -5 1 3.6771 -0.0081
-6 -5 2 5.4796 -0.0128
-6 -5 3 -4.9728 -0.0026
-6 -5 4 4.1858 -0.0070
-6 -5 5 -1.7844 0.0039
-6 -5 6 6.8775 0.0035
-6 -5 7 -4.1431 0.0032
-6 -5 8 1.1603 0.0016
-6 -5 9 5.4006 -0.0024
-6 -5 10 -6.4229 0.0011
-6 -5 11 6.2241 -0.0011
-6 -5 12 3.6726 -0.0021
-6 -5 13 2.3926 0.0007
-6 -5 14 3.9473 -0.0004
-6 -5 15 2.4955 0.0007
-6 -5 16 3.3743 0.0000
-6 -5 17 -3.6795 0.0007
-6 -5 18 10.7059 -0.0009
-6 -5 19 -7.6454 -0.0007
-6 -5 20 4.5039 -0.0001
-6 -5 21 -0.8902 0.0006
-6 -5 22 -0.1654 -0.0008
-6 -5 23 0.2815 0.0003
-6 -5 24 1.0483 -0.0007
-6 -5 25 0.3488 0.0009
-6 -5 26 -0.8886 -0.0006
-6 -5 27 0.6075 -0.0003
-6 -5 28 4.8860 0.0007
-6 -5 29 -0.4818 0.0008
-6 -5 30 4.6300 0.0002
-6 -5 31 2.6748 -0.0006
-6 -5 32 2.1791 -0.0001
-6 -4 1 -15.3093 0.0068
-6 -4 2 5.0466 -0.0060
-6 -4 3 -7.4451 0.0007
-6 -4 4 -3.2938 -0.0069
-6 -4 5 1.8848 -0.0010
-6 -4 6 -7.6721 0.0009
-6 -4 7 -7.6679 0.0034
-6 -4 8 9.2882 0.0012
-6 -4 9 -10.2315 0.0035
-6 -4 10 7.5368 -0.0001
-6 -4 11 4.1485 0.0000
-6 -4 12 -0.1276 -0.0017
-6 -4 13 3.0999 0.0010
-6 -4 14 4.3685 -0.0005
-6 -4 15 0.0950 0.0009
-6 -4 16 7.7590 0.0018
-6 -4 17 -0.1456 0.0002
-6 -4 18 -0.0192 0.0007
-6 -4 19 1.9467 -0.0005
-6 -4 20 1.9972 -0.0005
-6 -4 21 -1.8790 -0.0004
-6 -4 22 2.1811 -0.0017
-6 -4 23 -2.7040 0.0008
-6 -4 24 -1.0880 -0.0004
-6 -4 25 -1.6941 -0.0002
-6 -4 26 -0.7766 0.0002
-6 -4 27 -0.8837 0.0001
-6 -4 28 -3.8355 0.0009
-6 -4 29 0.4731 -0.0003
-6 -4 30 -0.6755 0.0001
-6 -4 31 -3.3253 -0.0003
-6 -4 32 -0.6248 0.0024
-6 -3 1 3.6128 -0.0053
-6 -3 2 -16.2992 0.0069
-6 -3 3 -11.7376 0.0008
-6 -3 4 -1.6726 0.0012
-6 -3 5 -23.2140 0.0057
-6 -3 6 -4.5626 -0.0025
-6 -3 7 1.1838 -0.0014
-6 -3 8 -5.8195 -0.0028
-6 -3 9 -6.0003 -0.0022
-6 -3 10 6.1828 -0.0001
-6 -3 11 0.1708 -0.0020
-6 -3 12 0.9741 0.0018
-6 -3 13 7.1083 -0.0010
-6 -3 14 6.6785 0.0011
-6 -3 15 8.7879 -0.0014
-6 -3 16 -2.5739 0.0022
-6 -3 17 7.4115 -0.0006
-6 -3 18 4.2247 0.0005
-6 -3 19 2.2323 0.0006
-6 -3 20 1.5942 0.0001
-6 -3 21 0.2615 0.0002
-6 -3 22 0.5752 0.0003
-6 -3 23 -1.1370 -0.0001
-6 -3 24 -1.3075 -0.0007
-6 -3 25 -2.6032 0.0001
-6 -3 26 -1.7744 0.0001
-6 -3 27 -3.6533 -0.0008
-6 -3 28 -1.3104 0.0012
-6 -3 29 -1.4075 -0.0007
-6 -3 30 -2.0972 0.0015
-6 -3 31 0.3138 -0.0001
-6 -3 32 -0.5504 0.0019
-6 -2 1 -29.6229 0.0077
-6 -2 2 5.7555 0.0023
-6 -2 3 -5.8977 0.0028
-6 -2 4 -7.4025 -0.0031
-6 -2 5 -8.3488 -0.0017
-6 -2 6 2.5674 -0.0025
-6 -2 7 -11.4813 -0.0016
-6 -2 8 -14.1499 0.0000
-6 -2 9 6.0895 -0.0001
-6 -2 10 -4.1540 0.0004
-6 -2 11 -5.3563 -0.0022
-6 -2 12 6.0951 0.0009
-6 -2 13 5.8831 -0.0023
-6 -2 14 -5.2140 0.0004
-6 -2 15 5.2790 0.0013
-6 -2 16 3.9018 -0.0005
-6 -2 17 5.2926 0.0008
-6 -2 18 -2.5379 -0.0006
-6 -2 19 7.0198 0.0010
-6 -2 20 -3.4600 -0.0006
-6 -2 21 4.8432 -0.0001
-6 -2 22 -1.8459 0.0000
-6 -2 23 -0.7360 0.0001
-6 -2 24 0.7011 0.0002
-6 -2 25 -0.9674 -0.0003
-6 -2 26 -2.8504 -0.0006
-6 -2 27 -1.0412 -0.0001
-6 -2 28 -2.1439 -0.0003
-6 -2 29 0.6889 -0.0006
-6 -2 30 -3.6061 -0.0001
-6 -2 31 1.5898 0.0003
-6 -2 32 -0.1975 0.0012
-6 -2 33 2.1223 -0.0001
-6 -1 1 19.3647 0.0020
-6 -1 2 28.8269 0.0034
-6 -1 3 -7.0725 -0.0018
-6 -1 4 4.0821 0.0041
-6 -1 5 7.0235 0.0026
-6 -1 6 -5.2422 -0.0013
-6 -1 7 -11.3146 0.0018
-6 -1 8 6.3248 0.0002
-6 -1 9 -9.7648 -0.0005
-6 -1 10 -11.7092 0.0034
-6 -1 11 2.0731 0.0014
-6 -1 12 -14.3512 0.0031
-6 -1 13 -5.1520 0.0012
-6 -1 14 -0.4363 0.0008
-6 -1 15 1.2514 0.0004
-6 -1 16 -4.9927 -0.0006
-6 -1 17 4.6499 -0.0001
-6 -1 18 0.0425 -0.0004
-6 -1 19 1.9819 0.0004
-6 -1 20 -0.8659 -0.0006
-6 -1 21 4.5899 0.0005
-6 -1 22 -2.0538 -0.0002
-6 -1 23 4.9393 -0.0005
-6 -1 24 -1.6430 -0.0000
-6 -1 25 1.3437 0.0001
-6 -1 26 0.0825 0.0002
-6 -1 27 0.7010 -0.0005
-6 -1 28 -1.0344 -0.0001
-6 -1 29 -0.8486 -0.0007
-6 -1 30 2.2119 -0.0000
-6 -1 31 1.1949 0.0017
-6 -1 32 -0.2516 -0.0019
-6 -1 33 1.7188 0.0006
-6 0 1 28.8681 -0.0019
-6 0 2 -32.6321 -0.0102
-6 0 3 11.9345 -0.0088
-6 0 4 9.0995 -0.0090
-6 0 5 -8.3073 -0.0062
-6 0 6 1.7194 -0.0016
-6 0 7 -2.1425 -0.0003
-6 0 8 -5.1221 0.0018
-6 0 9 -9.0858 0.0026
-6 0 10 -2.3989 0.0015
-6 0 11 -12.1637 0.0007
-6 0 12 -1.8181 -0.0003
-6 0 13 -1.1676 -0.0001
-6 0 14 -10.5035 0.0004
-6 0 15 0.7627 0.0009
-6 0 16 -2.1812 -0.0005
-6 0 17 -0.8053 0.0003
-6 0 18 -0.5112 -0.0005
-6 0 19 3.3307 -0.0005
-6 0 20 7.5222 -0.0013
-6 0 21 3.8158 -0.0001
-6 0 22 5.5632 -0.0004
-6 0 23 6.2425 -0.0001
-6 0 24 4.0243 0.0006
-6 0 25 3.7934 -0.0003
-6 0 26 2.6875 0.0004
-6 0 27 -1.4628 0.0004
-6 0 28 2.3362 0.0003
-6 0 29 -1.6635 0.0009
-6 0 30 -0.9185 0.0004
-6 0 31 -2.6165 0.0016
-6 0 32 2.0091 -0.0004
-6 0 33 -1.5209 0.0039
-6 1 1 7.7895 0.0253
-6 1 2 5.6684 -0.0046
-6 1 3 24.8745 0.0142
-6 1 4 -14.4706 0.0089
-6 1 5 18.5499 0.0059
-6 1 6 -15.7921 0.0029
-6 1 7 7.4589 0.0006
-6 1 8 -12.9924 -0.0009
-6 1 9 -5.3614 -0.0005
-6 1 10 -7.8364 -0.0004
-6 1 11 -8.1586 -0.0005
-6 1 12 -10.3935 0.0008
-6 1 13 -14.9718 0.0004
-6 1 14 1.8060 -0.0003
-6 1 15 -10.6507 -0.0008
-6 1 16 -1.4685 -0.0011
-6 1 17 -0.4194 0.0002
-6 1 18 6.8699 -0.0005
-6 1 19 2.9789 0.0004
-6 1 20 1.1657 -0.0003
-6 1 21 3.1484 -0.0003
-6 1 22 3.8933 -0.0012
-6 1 23 0.8335 -0.0006
-6 1 24 2.4536 -0.0003
-6 1 25 1.5667 -0.0005
-6 1 26 0.6491 0.0003
-6 1 27 1.6268 0.0003
-6 1 28 0.3796 0.0009
-6 1 29 -0.4196 0.0008
-6 1 30 0.6757 0.0014
-6 1 31 -0.5419 0.0006
-6 1 32 0.1062 0.0003
-6 1 33 -0.9446 0.0014
-6 2 1 19.7006 -0.0002
-6 2 2 -7.6201 0.0024
-6 2 3 30.1469 0.0076
-6 2 4 -9.1621 -0.0013
-6 2 5 20.5950 0.0015
-6 2 6 3.3315 0.0010
-6 2 7 11.6354 0.0009
-6 2 8 -3.3964 0.0009
-6 2 9 15.7171 0.0014
-6 2 10 -8.3404 0.0004
-6 2 11 -1.3256 -0.0010
-6 2 12 -4.1459 -0.0019
-6 2 13 2.5851 -0.0012
-6 2 14 -8.8103 -0.0013
-6 2 15 -2.4906 0.0006
-6 2 16 1.3541 -0.0002
-6 2 17 0.5024 0.0009
-6 2 18 -3.7266 -0.0000
-6 2 19 -0.5621 0.0003
-6 2 20 3.6448 0.0003
-6 2 21 1.9411 -0.0004
-6 2 22 3.6426 -0.0003
-6 2 23 2.1353 -0.0005
-6 2 24 3.3982 -0.0005
-6 2 25 1.4477 -0.0007
-6 2 26 1.0443 0.0001
-6 2 27 -0.4181 -0.0004
-6 2 28 -1.4356 0.0005
-6 2 29 -1.5509 0.0002
-6 2 30 -3.6365 0.0001
-6 2 31 -0.7329 0.0004
-6 2 32 -2.2109 0.0017
-6 3 1 16.2617 -0.0072
-6 3 2 8.8446 0.0053
-6 3 3 3.8123 0.0026
-6 3 4 6.7056 0.0020
-6 3 5 28.3493 0.0012
-6 3 6 0.7982 -0.0010
-6 3 7 25.0884 -0.0010
-6 3 8 3.5100 -0.0005
-6 3 9 12.9546 -0.0012
-6 3 10 -1.4637 -0.0021
-6 3 11 12.3979 0.0004
-6 3 12 -2.2584 0.0026
-6 3 13 0.3274 0.0001
-6 3 14 -6.8771 0.0010
-6 3 15 -1.5965 -0.0015
-6 3 16 -11.4682 -0.0000
-6 3 17 -4.2602 -0.0006
-6 3 18 -4.4119 0.0007
-6 3 19 -4.9055 -0.0001
-6 3 20 -2.1284 0.0003
-6 3 21 -0.8728 0.0001
-6 3 22 -3.5576 0.0004
-6 3 23 1.3566 -0.0001
-6 3 24 -0.5417 -0.0003
-6 3 25 1.4039 -0.0007
-6 3 26 -0.3575 -0.0003
-6 3 27 2.2460 -0.0004
-6 3 28 1.3005 0.0001
-6 3 29 0.1381 -0.0013
-6 3 30 -0.8086 0.0003
-6 3 31 2.2418 -0.0008
-6 3 32 -1.8054 -0.0009
-6 4 1 -22.9088 -0.0077
-6 4 2 -6.9557 -0.0021
-6 4 3 1.1721 -0.0073
-6 4 4 4.1733 -0.0020
-6 4 5 0.7559 -0.0031
-6 4 6 0.6160 -0.0014
-6 4 7 6.7736 0.0007
-6 4 8 7.0080 -0.0011
-6 4 9 11.7307 0.0004
-6 4 10 3.2372 -0.0000
-6 4 11 9.4287 -0.0006
-6 4 12 -2.3379 -0.0005
-6 4 13 2.6065 -0.0017
-6 4 14 -8.1829 0.0014
-6 4 15 -4.0710 0.0003
-6 4 16 -3.4774 0.0003
-6 4 17 -7.3794 -0.0007
-6 4 18 -12.1192 -0.0016
-6 4 19 -1.9665 -0.0004
-6 4 20 -7.2806 -0.0011
-6 4 21 -6.9741 -0.0002
-6 4 22 -0.6949 0.0006
-6 4 23 -1.4514 0.0010
-6 4 24 -1.1434 0.0009
-6 4 25 2.6013 0.0009
-6 4 26 1.1394 0.0003
-6 4 27 4.5049 -0.0005
-6 4 28 -0.3229 0.0001
-6 4 29 3.5922 -0.0012
-6 4 30 2.0443 0.0011
-6 4 31 1.0369 -0.0013
-6 4 32 -1.3762 0.0029
-6 5 1 -9.3906 0.0059
-6 5 2 5.8469 -0.0054
-6 5 3 -21.0165 0.0081
-6 5 4 6.5115 -0.0057
-6 5 5 -16.4378 0.0018
-6 5 6 10.7315 -0.0021
-6 5 7 -4.1582 0.0002
-6 5 8 7.5354 -0.0026
-6 5 9 -6.7162 -0.0014
-6 5 10 6.8401 -0.0007
-6 5 11 -1.4624 0.0012
-6 5 12 4.0357 0.0004
-6 5 13 -5.2011 0.0005
-6 5 14 1.8285 0.0006
-6 5 15 -1.2850 -0.0011
-6 5 16 -7.4216 -0.0007
-6 5 17 -7.4374 -0.0001
-6 5 18 2.8008 -0.0005
-6 5 19 -8.2652 -0.0005
-6 5 20 -0.1722 -0.0004
-6 5 21 -1.6078 -0.0007
-6 5 22 1.8498 -0.0002
-6 5 23 -2.0318 -0.0004
-6 5 24 4.0341 0.0002
-6 5 25 2.8264 -0.0001
-6 5 26 2.9591 0.0010
-6 5 27 5.5345 0.0007
-6 5 28 3.2437 0.0006
-6 5 29 2.0591 -0.0001
-6 5 30 2.7315 0.0016
-6 5 31 -1.5760 0.0011
-6 6 1 -25.0888 -0.0056
-6 6 2 -7.9320 -0.0022
-6 6 3 -12.7748 -0.0019
-6 6 4 -2.1904 -0.0051
-6 6 5 -14.1076 -0.0016
-6 6 6 5.4160 -0.0022
-6 6 7 -7.0892 -0.0030
-6 6 8 4.0329 0.0006
-6 6 9 1.4542 0.0004
-6 6 10 8.6940 0.0015
-6 6 11 1.5821 -0.0005
-6 6 12 7.1867 -0.0008
-6 6 13 2.1263 0.0003
-6 6 14 7.7468 -0.0006
-6 6 15 -4.9579 0.0004
-6 6 16 4.8296 0.0011
-6 6 17 0.8972 -0.0002
-6 6 18 -1.5448 0.0011
-6 6 19 -2.7763 0.0001
-6 6 20 -0.7591 -0.0001
-6 6 21 -3.0970 0.0002
-6 6 22 -0.2702 -0.0001
-6 6 23 -1.2878 -0.0005
-6 6 24 3.1164 -0.0004
-6 6 25 -1.3622 -0.0008
-6 6 26 2.3480 -0.0002
-6 6 27 0.0287 -0.0004
-6 6 28 -2.1918 -0.0003
-6 6 29 4.1571 0.0006
-6 6 30 -3.2938 -0.0001
-6 6 31 2.3511 -0.0003
-6 7 1 -3.6632 0.0018
-6 7 2 -5.7101 -0.0089
-6 7 3 -14.9545 0.0037
-6 7 4 -7.3871 -0.0077
-6 7 5 -2.7712 -0.0005
-6 7 6 -4.4120 -0.0038
-6 7 7 -3.3518 -0.0015
-6 7 8 5.4328 0.0013
-6 7 9 -1.7371 0.0003
-6 7 10 7.3380 0.0006
-6 7 11 8.1074 0.0014
-6 7 12 4.6676 0.0016
-6 7 13 7.9330 -0.0000
-6 7 14 7.2554 0.0005
-6 7 15 7.7011 -0.0033
-6 7 16 4.2867 -0.0011
-6 7 17 2.5877 -0.0010
-6 7 18 -2.4614 0.0012
-6 7 19 1.6594 0.0019
-6 7 20 -2.9475 0.0006
-6 7 21 -2.1676 0.0015
-6 7 22 -7.4171 0.0007
-6 7 23 -5.1201 -0.0000
-6 7 24 -7.6325 -0.0004
-6 7 25 -6.8587 0.0001
-6 7 26 -2.1859 0.0005
-6 7 27 -4.4891 -0.0009
-6 7 28 0.4593 -0.0004
-6 7 29 -0.8396 -0.0001
-6 7 30 0.2568 -0.0008
-6 8 1 7.4257 -0.0028
-6 8 2 -7.2566 0.0004
-6 8 3 4.9023 -0.0084
-6 8 4 -0.0638 -0.0041
-6 8 5 -8.6606 0.0005
-6 8 6 1.1850 0.0013
-6 8 7 -2.4839 0.0043
-6 8 8 -3.7372 -0.0012
-6 8 9 3.4246 0.0004
-6 8 10 2.8908 0.0012
-6 8 11 -2.7741 -0.0001
-6 8 12 5.9049 0.0007
-6 8 13 6.9123 -0.0016
-6 8 14 -2.8926 -0.0009
-6 8 15 5.1837 -0.0000
-6 8 16 0.9581 0.0003
-6 8 17 1.2676 0.0005
-6 8 18 -0.0092 -0.0009
-6 8 19 3.6006 -0.0009
-6 8 20 -5.6989 -0.0001
-6 8 21 -1.9630 0.0017
-6 8 22 -4.3919 0.0000
-6 8 23 -1.4689 -0.0001
-6 8 24 -4.6387 0.0008
-6 8 25 -1.3713 -0.0004
-6 8 26 -4.2873 -0.0004
-6 8 27 -2.6284 -0.0003
-6 8 28 -0.2547 0.0001
-6 8 29 -2.4981 -0.0011
-6 8 30 0.0329 -0.0009
-6 9 1 0.5798 -0.0157
-6 9 2 10.4371 -0.0074
-6 9 3 -5.0873 -0.0068
-6 9 4 -1.2767 -0.0036
-6 9 5 -1.6709 0.0019
-6 9 6 -1.8895 -0.0017
-6 9 7 -10.3128 0.0002
-6 9 8 2.9335 0.0027
-6 9 10 -2.6201 0.0018
-6 9 11 0.7940 -0.0003
-6 9 12 -3.1692 0.0001
-6 9 13 -8.0879 0.0016
-6 9 14 5.8965 -0.0006
-6 9 15 -0.4043 0.0006
-6 9 16 -3.2620 -0.0012
-6 9 17 1.6816 0.0005
-6 9 18 1.2845 -0.0000
-6 9 19 -0.3112 0.0001
-6 9 20 -1.2167 0.0012
-6 9 21 4.0012 -0.0005
-6 9 22 -1.6034 0.0000
-6 9 23 1.9319 -0.0004
-6 9 24 -2.4340 -0.0001
-6 9 25 2.4545 -0.0012
-6 9 26 0.6667 -0.0001
-6 9 27 1.3645 -0.0005
-6 9 28 1.7973 -0.0005
-6 9 29 0.1708 -0.0008
-6 10 1 -1.6189 0.0044
-6 10 2 -1.4626 -0.0079
-6 10 3 -5.3952 -0.0030
-6 10 4 2.1651 -0.0035
-6 10 5 -13.1100 0.0009
-6 10 6 -2.7770 0.0042
-6 10 8 -3.8906 0.0020
-6 10 9 -11.3008 -0.0012
-6 10 10 3.9585 0.0000
-6 10 11 -11.2811 -0.0023
-6 10 12 2.6499 -0.0022
-6 10 13 3.5012 -0.0016
-6 10 14 0.6989 -0.0008
-6 10 15 -3.2351 0.0019
-6 10 16 7.8305 0.0013
-6 10 17 1.5016 0.0005
-6 10 18 3.0495 0.0009
-6 10 19 1.2435 -0.0011
-6 10 20 5.1634 0.0017
-6 10 21 1.5751 -0.0009
-6 10 22 2.6949 0.0009
-6 10 23 0.8021 -0.0011
-6 10 24 2.1865 0.0003
-6 10 25 -1.3655 -0.0002
-6 10 26 -0.9251 0.0001
-6 10 27 -0.4551 0.0004
-6 10 28 -2.3610 -0.0014
-6 11 1 -3.6781 0.0032
-6 11 2 4.2731 0.0066
-6 11 3 1.0762 0.0012
-6 11 4 -2.6225 0.0018
-6 11 5 2.0078 0.0019
-6 11 6 -2.4132 -0.0050
-6 11 7 -1.0829 0.0027
-6 11 8 -3.7392 -0.0013
-6 11 9 1.5456 0.0016
-6 11 10 -5.9589 0.0002
-6 11 11 0.1310 -0.0002
-6 11 12 1.1169 0.0001
-6 11 13 -1.9751 -0.0000
-6 11 14 0.7227 0.0004
-6 11 15 4.2508 -0.0003
-6 11 16 3.0188 0.0003
-6 11 17 0.8646 0.0004
-6 11 18 5.9380 0.0003
-6 11 19 3.3303 0.0009
-6 11 20 4.7145 -0.0001
-6 11 21 0.4365 -0.0004
-6 11 22 3.6792 -0.0011
-6 11 23 -0.0379 0.0009
-6 11 24 0.6371 -0.0010
-6 11 25 0.9996 0.0012
-6 11 26 -2.0287 0.0013
-6 11 27 0.1459 -0.0012
-6 11 28 -0.0844 0.0038
-6 12 1 -2.6422 0.0097
-6 12 2 2.5261 0.0071
-6 12 3 1.3079 -0.0023
-6 12 4 2.3525 0.0036
-6 12 5 4.4533 -0.0013
-6 12 6 -2.1837 -0.0016
-6 12 7 4.1978 0.0015
-6 12 8 -6.5757 -0.0018
-6 12 9 2.4975 0.0031
-6 12 10 -8.1167 -0.0008
-6 12 11 4.3758 0.0019
-6 12 12 -9.9515 -0.0003
-6 12 13 3.4894 -0.0001
-6 12 14 -5.1857 0.0003
-6 12 15 2.6939 -0.0009
-6 12 16 -2.9235 -0.0004
-6 12 17 2.2925 0.0008
-6 12 18 -0.1562 -0.0007
-6 12 19 -0.3787 0.0010
-6 12 20 0.5734 -0.0003
-6 12 21 1.1709 0.0002
-6 12 22 0.7124 -0.0015
-6 12 23 0.2953 0.0006
-6 12 24 0.9894 -0.0006
-6 12 25 -1.8396 0.0008
-6 12 26 1.6785 -0.0038
-6 12 27 0.3255 0.0006
-6 13 1 12.9074 0.0154
-6 13 2 4.6139 -0.0020
-6 13 3 9.0899 0.0031
-6 13 4 6.7213 0.0048
-6 13 5 5.8889 0.0004
-6 13 6 2.6872 0.0015
-6 13 7 6.5041 -0.0012
-6 13 8 1.0821 -0.0009
-6 13 9 2.7882 0.0018
-6 13 10 -1.1184 0.0006
-6 13 11 -0.5096 0.0006
-6 13 12 -3.0316 0.0008
-6 13 13 1.1519 0.0005
-6 13 14 -4.9556 -0.0004
-6 13 15 -0.0712 -0.0009
-6 13 16 -4.2141 0.0007
-6 13 17 0.3941 -0.0013
-6 13 18 -2.0595 0.0007
-6 13 19 0.5696 -0.0005
-6 13 20 -1.7877 -0.0001
-6 13 21 0.5116 -0.0013
-6 13 22 -2.2653 0.0000
-6 13 23 1.1174 -0.0006
-6 13 24 -0.0675 -0.0021
-6 13 25 0.8263 -0.0004
-6 13 26 0.5720 -0.0030
-6 14 1 2.4794 -0.0009
-6 14 2 -1.2494 -0.0105
-6 14 3 4.2264 0.0095
-6 14 4 1.2051 0.0002
-6 14 5 1.8817 0.0023
-6 14 6 6.0933 -0.0008
-6 14 7 -0.2983 0.0019
-6 14 8 2.2591 0.0009
-6 14 9 1.0473 -0.0001
-6 14 10 0.8325 -0.0011
-6 14 11 -5.9845 -0.0008
-6 14 12 -0.1326 -0.0005
-6 14 13 -4.1836 -0.0012
-6 14 14 -5.4387 0.0003
-6 14 15 -1.5365 -0.0010
-6 14 16 -3.5876 0.0019
-6 14 17 -0.0083 -0.0007
-6 14 18 -3.3422 0.0015
-6 14 19 1.1366 0.0002
-6 14 20 -0.4440 0.0010
-6 14 21 0.7979 -0.0012
-6 14 22 1.0020 0.0020
-6 14 23 2.9780 -0.0003
-6 14 24 -1.2102 0.0010
-6 14 25 1.8890 -0.0002
-6 15 1 -2.4583 -0.0052
-6 15 2 -1.6706 -0.0010
-6 15 3 -2.9375 0.0033
-6 15 4 -0.6263 -0.0023
-6 15 5 -1.2584 0.0015
-6 15 6 2.3069 0.0008
-6 15 7 -4.5352 0.0005
-6 15 8 5.0693 -0.0003
-6 15 9 -4.6729 0.0008
-6 15 10 0.8368 -0.0017
-6 15 11 -1.2283 -0.0002
-6 15 12 2.7544 -0.0004
-6 15 13 -5.4382 0.0003
-6 15 14 1.0966 -0.0002
-6 15 15 -0.7836 0.0008
-6 15 16 -1.5327 -0.0009
-6 15 17 1.2741 0.0004
-6 15 18 1.6393 -0.0001
-6 15 19 1.0138 0.0010
-6 15 20 2.4959 -0.0005
-6 15 21 1.5310 0.0014
-6 15 22 1.9304 -0.0000
-6 15 23 -2.1487 -0.0012
-6 16 1 1.8620 -0.0070
-6 16 2 -5.1537 0.0044
-6 16 3 3.4768 0.0024
-6 16 4 -2.2849 -0.0019
-6 16 5 2.5252 0.0002
-6 16 6 -1.4289 -0.0004
-6 16 7 2.8465 -0.0011
-6 16 8 1.3504 0.0022
-6 16 9 3.1144 -0.0028
-6 16 10 2.8982 0.0010
-6 16 11 0.0830 -0.0009
-6 16 12 4.2001 0.0005
-6 16 13 -3.3875 -0.0003
-6 16 14 3.7011 -0.0011
-6 16 15 -4.0300 0.0002
-6 16 16 1.2642 -0.0004
-6 16 17 -3.6514 0.0008
-6 16 18 -0.6052 -0.0011
-6 16 19 -1.5865 0.0012
-6 16 20 -0.6148 -0.0037
-6 16 21 -0.9970 0.0025
-6 16 22 -0.7789 -0.0026
-6 17 1 0.6285 0.0123
-6 17 2 -3.1111 0.0027
-6 17 3 3.8755 0.0008
-6 17 4 -3.9535 -0.0001
-6 17 5 5.4348 0.0009
-6 17 6 -3.4282 0.0008
-6 17 7 5.0858 -0.0017
-6 17 8 -0.5426 -0.0007
-6 17 9 2.9743 -0.0017
-6 17 10 -1.2280 0.0003
-6 17 11 5.5671 -0.0002
-6 17 12 -0.1291 0.0010
-6 17 13 0.6923 0.0014
-6 17 14 4.2425 0.0009
-6 17 15 -1.5906 0.0007
-6 17 16 1.4794 -0.0006
-6 17 17 0.3481 -0.0006
-6 17 18 -1.9901 -0.0007
-6 17 19 -0.5208 -0.0015
-6 17 20 -0.6131 -0.0004
-6 17 21 -1.2255 -0.0008
-6 18 1 0.7807 0.0005
-6 18 2 3.7474 0.0029
-6 18 3 2.3075 0.0005
-6 18 4 -0.4801 0.0034
-6 18 5 4.4000 0.0022
-6 18 6 0.9789 -0.0025
-6 18 7 3.2773 0.0015
-6 18 8 1.5961 -0.0020
-6 18 9 1.7549 -0.0000
-6 18 10 1.9679 -0.0019
-6 18 11 3.6745 0.0014
-6 18 12 -1.7085 -0.0003
-6 18 13 4.4097 0.0008
-6 18 14 -0.0549 -0.0006
-6 18 15 -0.0736 0.0026
-6 18 16 1.3473 0.0017
-6 18 17 -2.1111 0.0000
-6 18 18 1.9158 0.0038
-6 18 19 -0.1705 -0.0035
-6 19 1 -3.8407 -0.0004
-6 19 2 1.0516 -0.0008
-6 19 3 -5.2343 0.0000
-6 19 4 3.0551 0.0018
-6 19 5 -3.7326 -0.0015
-6 19 6 -1.8157 0.0015
-6 19 7 0.3268 -0.0014
-6 19 8 -3.2853 0.0014
-6 19 9 -1.5948 -0.0007
-6 19 10 -0.6226 0.0003
-6 19 11 -2.6579 -0.0007
-6 19 12 -1.5327 0.0005
-6 19 13 -1.0351 0.0001
-6 19 14 -2.2654 -0.0008
-6 19 15 -0.9094 -0.0000
-6 19 16 -0.2632 -0.0012
-6 19 17 -0.9410 0.0019
-6 20 1 -4.4608 -0.0027
-6 20 2 2.2229 -0.0028
-6 20 3 -5.0414 -0.0013
-6 20 4 1.4144 -0.0007
-6 20 5 -4.1009 -0.0030
-6 20 6 2.9466 0.0007
-6 20 7 -4.3988 -0.0004
-6 20 8 0.6341 0.0015
-6 20 9 -0.1949 -0.0033
-6 20 10 -0.2942 0.0027
-6 20 11 -0.7627 -0.0001
-6 20 12 -1.8811 -0.0002
-6 20 13 1.2688 -0.0022
-6 20 14 -2.0451 0.0007
-6 20 15 1.0067 0.0007
-6 21 1 0.2921 -0.0016
-6 21 2 -1.6187 -0.0035
-6 21 3 -0.3722 -0.0028
-6 21 4 0.4454 -0.0028
-6 21 5 -0.1743 -0.0029
-6 21 6 0.0467 0.0006
-6 21 7 0.2526 -0.0011
-6 21 8 1.4904 0.0003
-6 21 9 0.5146 -0.0007
-6 21 10 1.2235 0.0019
-6 21 11 -0.2911 -0.0020
-6 21 12 2.1013 0.0008
-6 21 13 -0.2754 -0.0006
-6 22 1 0.1971 0.0042
-6 22 2 -0.8781 -0.0012
-6 22 3 1.7504 0.0019
-6 22 4 -0.3830 0.0017
-6 22 5 -0.2803 0.0013
-6 22 6 -0.8030 0.0011
-6 22 7 0.2533 0.0005
-6 22 8 -0.5477 -0.0023
-6 22 9 -0.7762 0.0031
-6 22 10 -1.2523 -0.0019
-6 23 1 1.0873 -0.0047
-6 23 2 0.6145 0.0047
-6 23 3 0.6209 0.0032
-6 23 4 -0.8867 0.0010
-6 23 5 0.6895 0.0028
-6 23 6 0.1025 -0.0022
-6 24 1 -0.2722 -0.0088
-5 -20 1 0.6646 -0.0009
-5 -20 2 0.0006 0.0005
-5 -20 3 -0.2715 0.0042
-5 -20 4 0.1189 -0.0033
-5 -20 5 0.2899 0.0016
-5 -20 6 -2.8979 0.0007
-5 -20 7 0.3267 -0.0014
-5 -20 8 -1.2663 0.0006
-5 -20 9 0.7385 -0.0005
-5 -20 10 -3.9501 -0.0025
-5 -20 11 2.0309 -0.0029
-5 -20 12 -1.6315 -0.0028
-5 -20 13 -1.7643 -0.0032
-5 -19 1 0.0596 -0.0009
-5 -19 2 -0.2190 0.0018
-5 -19 3 -1.3057 0.0005
-5 -19 4 -0.0375 -0.0010
-5 -19 5 -0.9122 0.0001
-5 -19 6 -0.5295 0.0002
-5 -19 7 0.6323 -0.0016
-5 -19 8 -1.0507 -0.0004
-5 -19 9 -1.1167 -0.0011
-5 -19 10 1.3432 -0.0006
-5 -19 11 -1.0816 -0.0024
-5 -19 12 -0.4157 0.0019
-5 -19 13 0.2219 -0.0019
-5 -19 14 0.2141 -0.0000
-5 -19 15 -2.1945 0.0016
-5 -19 16 -0.4574 0.0037
-5 -19 17 0.4562 0.0044
-5 -18 1 -0.6521 -0.0058
-5 -18 2 -1.2375 0.0004
-5 -18 3 0.0780 -0.0030
-5 -18 4 0.6099 -0.0010
-5 -18 5 -1.8208 -0.0006
-5 -18 6 2.5311 -0.0035
-5 -18 7 -1.7519 -0.0001
-5 -18 8 2.0585 -0.0011
-5 -18 9 0.2612 -0.0008
-5 -18 10 1.0005 -0.0011
-5 -18 11 0.5075 0.0010
-5 -18 12 1.5958 0.0001
-5 -18 13 -0.3166 0.0005
-5 -18 14 1.6595 0.0026
-5 -18 15 0.9791 -0.0010
-5 -18 16 1.2687 0.0033
-5 -18 17 0.3214 -0.0009
-5 -18 18 -2.6776 0.0015
-5 -18 19 3.2157 0.0039
-5 -18 20 -2.1297 -0.0010
-5 -17 1 -1.8029 0.0001
-5 -17 2 -0.0863 0.0017
-5 -17 3 -2.1523 -0.0061
-5 -17 4 1.1846 0.0010
-5 -17 5 -1.8166 -0.0045
-5 -17 6 0.9539 0.0006
-5 -17 7 -1.3505 -0.0028
-5 -17 8 1.0734 0.0001
-5 -17 9 -1.7968 0.0003
-5 -17 10 2.0769 0.0005
-5 -17 11 -1.7516 0.0021
-5 -17 12 2.9142 0.0001
-5 -17 13 1.1684 0.0012
-5 -17 14 1.0314 0.0009
-5 -17 15 0.3274 0.0005
-5 -17 16 -0.0071 -0.0005
-5 -17 17 0.7633 -0.0010
-5 -17 18 0.7371 -0.0008
-5 -17 19 -2.2254 -0.0010
-5 -17 20 -3.7644 -0.0013
-5 -17 21 -0.4239 0.0003
-5 -17 22 -2.3977 -0.0012
-5 -16 1 2.7562 0.0009
-5 -16 2 1.7000 -0.0071
-5 -16 3 2.6213 0.0059
-5 -16 4 0.1702 -0.0036
-5 -16 5 1.5432 0.0018
-5 -16 6 0.9186 -0.0029
-5 -16 7 -1.4623 0.0021
-5 -16 8 0.4387 0.0002
-5 -16 9 -0.3563 -0.0001
-5 -16 10 -0.1057 0.0010
-5 -16 11 0.8665 0.0005
-5 -16 12 -0.9528 0.0014
-5 -16 13 -0.5921 0.0025
-5 -16 14 2.0668 -0.0001
-5 -16 15 -0.6009 0.0014
-5 -16 16 3.3121 -0.0013
-5 -16 17 -1.3832 0.0003
-5 -16 18 1.9449 -0.0002
-5 -16 19 0.2358 -0.0012
-5 -16 20 1.8073 -0.0002
-5 -16 21 1.5789 0.0004
-5 -16 22 1.2950 -0.0002
-5 -16 23 -0.4680 -0.0001
-5 -16 24 2.9938 -0.0003
-5 -15 1 3.1736 -0.0022
-5 -15 2 -0.0654 0.0009
-5 -15 3 5.2954 -0.0005
-5 -15 4 -0.4483 -0.0010
-5 -15 5 3.2322 -0.0004
-5 -15 6 -0.0061 0.0018
-5 -15 7 1.8472 0.0008
-5 -15 8 -0.0735 0.0012
-5 -15 9 0.9124 0.0008
-5 -15 10 -2.8327 0.0016
-5 -15 11 -0.6336 0.0006
-5 -15 12 -1.6563 -0.0002
-5 -15 13 -2.0389 0.0010
-5 -15 14 -2.6324 -0.0013
-5 -15 15 -1.7206 0.0006
-5 -15 16 -2.6632 0.0009
-5 -15 17 -1.0952 0.0003
-5 -15 18 -1.7806 0.0011
-5 -15 19 -0.1542 -0.0000
-5 -15 20 1.6291 0.0017
-5 -15 21 -0.8356 0.0005
-5 -15 22 -0.4844 0.0003
-5 -15 23 2.4955 -0.0008
-5 -15 24 -2.1038 -0.0012
-5 -15 25 0.3057 -0.0004
-5 -15 26 -4.2765 -0.0027
-5 -14 1 -2.1998 -0.0134
-5 -14 2 1.8407 0.0069
-5 -14 3 -3.2808 -0.0016
-5 -14 4 -0.6788 0.0000
-5 -14 5 1.2947 -0.0012
-5 -14 6 -4.5872 0.0001
-5 -14 7 2.2292 0.0022
-5 -14 8 -3.4637 0.0018
-5 -14 9 -2.2201 0.0028
-5 -14 10 -1.1404 0.0009
-5 -14 11 -1.7909 0.0027
-5 -14 12 -3.6266 -0.0004
-5 -14 13 0.2989 -0.0001
-5 -14 14 -3.4186 -0.0009
-5 -14 15 -1.0879 -0.0004
-5 -14 16 -1.1063 -0.0000
-5 -14 17 -2.2226 0.0004
-5 -14 18 2.8425 0.0010
-5 -14 19 0.0586 0.0008
-5 -14 20 -0.8516 0.0008
-5 -14 21 2.7381 -0.0009
-5 -14 22 1.6562 -0.0009
-5 -14 23 1.1882 -0.0005
-5 -14 24 1.6019 -0.0002
-5 -14 25 0.4978 -0.0012
-5 -14 27 2.4406 0.0011
-5 -13 1 -3.2059 0.0012
-5 -13 2 1.1881 0.0037
-5 -13 3 -2.3979 -0.0071
-5 -13 4 2.1624 0.0007
-5 -13 5 -3.2272 -0.0010
-5 -13 6 3.1538 0.0038
-5 -13 7 -3.2658 0.0018
-5 -13 8 -0.5408 -0.0001
-5 -13 9 1.5591 0.0023
-5 -13 10 -2.0716 0.0011
-5 -13 11 1.4518 0.0003
-5 -13 12 -1.8493 0.0015
-5 -13 13 -0.5985 -0.0007
-5 -13 14 1.2619 0.0016
-5 -13 15 -0.5500 0.0002
-5 -13 16 -1.4774 0.0003
-5 -13 17 2.2519 0.0002
-5 -13 18 -2.4849 0.0001
-5 -13 19 1.3608 -0.0004
-5 -13 20 -0.0148 -0.0003
-5 -13 21 2.6717 0.0005
-5 -13 22 1.7783 -0.0000
-5 -13 23 -0.6610 -0.0001
-5 -13 24 2.8592 0.0001
-5 -13 25 0.2118 -0.0007
-5 -13 26 0.6085 0.0013
-5 -13 27 -1.3536 -0.0009
-5 -13 28 -1.7696 -0.0009
-5 -12 1 -0.5102 -0.0051
-5 -12 2 4.6147 0.0054
-5 -12 3 -0.5862 -0.0004
-5 -12 4 6.0092 0.0013
-5 -12 5 1.7504 0.0054
-5 -12 6 4.7822 -0.0014
-5 -12 7 3.7776 0.0040
-5 -12 8 4.4566 -0.0035
-5 -12 9 1.1950 0.0007
-5 -12 10 2.9322 -0.0002
-5 -12 11 -1.0958 -0.0012
-5 -12 12 2.7592 0.0010
-5 -12 13 2.6798 -0.0007
-5 -12 14 -0.9174 0.0015
-5 -12 15 2.1459 -0.0007
-5 -12 16 0.8107 0.0011
-5 -12 17 0.0228 -0.0014
-5 -12 18 2.3385 -0.0010
-5 -12 19 -2.3603 -0.0011
-5 -12 20 3.4210 -0.0001
-5 -12 21 -0.6155 -0.0004
-5 -12 22 0.9380 -0.0001
-5 -12 23 3.4779 0.0004
-5 -12 24 2.6946 0.0009
-5 -12 25 1.0973 0.0007
-5 -12 26 1.5207 0.0006
-5 -12 27 1.8094 -0.0006
-5 -12 28 2.4892 0.0015
-5 -12 29 -0.4970 -0.0028
-5 -11 1 8.9205 0.0243
-5 -11 2 -2.0293 -0.0036
-5 -11 3 6.4568 0.0093
-5 -11 4 4.6953 0.0027
-5 -11 5 6.0421 0.0069
-5 -11 6 3.7400 0.0034
-5 -11 7 5.8608 -0.0015
-5 -11 8 4.4540 0.0021
-5 -11 9 2.9522 -0.0006
-5 -11 10 3.0489 -0.0009
-5 -11 11 2.6693 -0.0018
-5 -11 12 0.2928 -0.0010
-5 -11 13 0.0212 -0.0009
-5 -11 14 -1.6535 -0.0002
-5 -11 15 -2.8224 -0.0011
-5 -11 16 -0.0559 -0.0005
-5 -11 17 -2.4551 -0.0015
-5 -11 18 -3.4596 -0.0004
-5 -11 19 -1.5516 -0.0022
-5 -11 20 -4.1264 -0.0001
-5 -11 21 1.0150 -0.0020
-5 -11 22 -2.6834 0.0003
-5 -11 23 0.5787 0.0014
-5 -11 24 1.1099 -0.0006
-5 -11 25 -1.1353 0.0019
-5 -11 26 5.2598 -0.0015
-5 -11 27 -0.7618 0.0013
-5 -11 28 0.5919 0.0014
-5 -11 29 -0.3667 -0.0006
-5 -11 30 1.3855 0.0043
-5 -10 1 8.9037 0.0161
-5 -10 2 -7.0740 -0.0022
-5 -10 3 11.6692 0.0084
-5 -10 4 -6.2941 0.0007
-5 -10 5 4.7831 0.0009
-5 -10 6 3.4778 -0.0014
-5 -10 7 -1.2633 -0.0006
-5 -10 8 0.3076 -0.0013
-5 -10 9 2.3458 0.0019
-5 -10 10 -3.5608 0.0006
-5 -10 11 -0.6504 0.0011
-5 -10 12 -1.7003 0.0007
-5 -10 13 -4.3019 -0.0006
-5 -10 14 -0.8285 -0.0003
-5 -10 15 0.2417 0.0001
-5 -10 16 -4.3115 -0.0010
-5 -10 17 -0.2213 0.0004
-5 -10 18 -3.4952 -0.0001
-5 -10 19 -0.5149 0.0012
-5 -10 20 1.4918 0.0001
-5 -10 21 -1.7699 0.0010
-5 -10 22 1.1884 -0.0001
-5 -10 23 0.7767 0.0007
-5 -10 24 1.8208 0.0002
-5 -10 25 3.0668 0.0002
-5 -10 26 2.9353 0.0010
-5 -10 27 -1.3120 0.0009
-5 -10 29 0.5433 0.0015
-5 -10 30 2.6031 0.0002
-5 -10 31 1.4978 0.0023
-5 -9 1 -4.2203 0.0017
-5 -9 2 -6.5279 -0.0087
-5 -9 3 -6.8640 0.0014
-5 -9 4 -7.4484 -0.0049
-5 -9 5 -0.4576 0.0009
-5 -9 6 -12.4277 -0.0056
-5 -9 7 0.8509 -0.0018
-5 -9 8 -4.0737 -0.0010
-5 -9 9 -7.5653 0.0002
-5 -9 10 4.0877 -0.0001
-5 -9 11 -4.7255 -0.0006
-5 -9 12 -1.8875 0.0002
-5 -9 13 0.7171 -0.0008
-5 -9 14 -2.1196 0.0001
-5 -9 15 -2.4444 -0.0025
-5 -9 16 1.7115 -0.0001
-5 -9 17 -0.9250 -0.0010
-5 -9 18 2.9271 -0.0005
-5 -9 19 0.6579 0.0014
-5 -9 20 1.3246 -0.0006
-5 -9 21 0.8418 0.0007
-5 -9 22 -0.4043 0.0006
-5 -9 23 2.3770 -0.0006
-5 -9 24 0.2284 0.0004
-5 -9 25 1.2493 -0.0002
-5 -9 26 -0.6246 0.0003
-5 -9 27 1.2911 0.0007
-5 -9 28 0.4631 -0.0006
-5 -9 29 -0.5736 0.0004
-5 -9 30 -0.9823 -0.0000
-5 -9 31 -3.4291 0.0006
-5 -8 1 -10.6565 -0.0054
-5 -8 2 -7.4130 -0.0042
-5 -8 3 -4.4276 0.0031
-5 -8 4 -6.9990 -0.0021
-5 -8 5 -4.5849 -0.0000
-5 -8 6 1.5242 0.0001
-5 -8 7 -1.4552 -0.0008
-5 -8 8 3.6534 0.0009
-5 -8 9 8.6648 -0.0017
-5 -8 10 3.6365 -0.0028
-5 -8 11 4.7913 0.0005
-5 -8 12 9.4831 0.0001
-5 -8 13 1.5521 -0.0000
-5 -8 14 5.6051 -0.0007
-5 -8 15 2.7852 -0.0005
-5 -8 16 2.9325 -0.0010
-5 -8 17 -1.7210 0.0004
-5 -8 18 0.2836 0.0000
-5 -8 19 0.2246 0.0007
-5 -8 20 -1.8502 -0.0003
-5 -8 21 -2.0217 0.0009
-5 -8 22 -1.0351 0.0000
-5 -8 23 0.0195 0.0007
-5 -8 24 -2.2558 -0.0004
-5 -8 25 0.7095 0.0005
-5 -8 26 -2.9096 0.0004
-5 -8 27 2.2181 0.0006
-5 -8 28 -0.8360 -0.0006
-5 -8 29 0.3576 -0.0003
-5 -8 30 0.2903 -0.0010
-5 -8 31 2.9620 -0.0022
-5 -8 32 1.1766 -0.0021
-5 -7 1 -10.1985 -0.0059
-5 -7 2 8.8944 -0.0109
-5 -7 3 -5.4270 0.0003
-5 -7 4 11.2876 -0.0024
-5 -7 5 4.6060 0.0070
-5 -7 6 4.7134 -0.0006
-5 -7 7 8.7332 0.0012
-5 -7 8 4.7741 -0.0004
-5 -7 9 4.9717 -0.0031
-5 -7 10 5.2469 -0.0010
-5 -7 11 5.1775 -0.0034
-5 -7 12 5.2791 -0.0015
-5 -7 13 1.5117 -0.0002
-5 -7 14 4.3455 0.0004
-5 -7 15 0.3049 0.0017
-5 -7 16 -2.1795 0.0004
-5 -7 17 1.0249 0.0000
-5 -7 18 -0.1729 0.0006
-5 -7 19 -7.5854 -0.0003
-5 -7 20 2.4122 0.0010
-5 -7 21 -6.0076 0.0009
-5 -7 22 -0.2140 0.0015
-5 -7 23 -3.3890 0.0003
-5 -7 24 -2.3408 0.0014
-5 -7 25 -3.8330 0.0007
-5 -7 26 -0.3745 0.0003
-5 -7 27 0.9804 -0.0003
-5 -7 28 -0.7827 0.0007
-5 -7 29 -0.6404 -0.0003
-5 -7 30 1.7154 0.0005
-5 -7 31 -0.7473 -0.0025
-5 -7 32 0.0622 0.0012
-5 -6 1 -4.6264 -0.0239
-5 -6 2 10.2064 0.0074
-5 -6 3 -4.7679 -0.0122
-5 -6 4 0.5704 0.0007
-5 -6 5 -7.8973 -0.0067
-5 -6 6 -4.2018 -0.0002
-5 -6 7 -0.2737 0.0007
-5 -6 8 -5.8143 0.0020
-5 -6 9 0.5926 -0.0033
-5 -6 10 0.3138 -0.0014
-5 -6 11 -0.0439 -0.0017
-5 -6 12 -1.1250 -0.0010
-5 -6 13 -0.2552 -0.0015
-5 -6 14 0.6211 0.0001
-5 -6 15 -5.0197 0.0000
-5 -6 16 3.6949 0.0012
-5 -6 17 -6.8699 0.0012
-5 -6 18 -1.8035 0.0013
-5 -6 19 2.3518 -0.0003
-5 -6 20 -4.1264 0.0006
-5 -6 21 -2.0040 0.0006
-5 -6 22 0.6096 0.0000
-5 -6 23 -4.0052 0.0004
-5 -6 24 -0.4724 0.0004
-5 -6 25 -1.1636 0.0001
-5 -6 26 2.1399 0.0015
-5 -6 27 -4.5478 0.0004
-5 -6 28 -2.3458 0.0008
-5 -6 29 0.6475 0.0005
-5 -6 30 -1.6201 0.0013
-5 -6 31 -0.7046 0.0003
-5 -6 32 1.0003 0.0011
-5 -5 1 9.5482 -0.0115
-5 -5 2 -11.4934 -0.0029
-5 -5 3 1.2825 -0.0093
-5 -5 4 -10.8777 0.0001
-5 -5 5 -11.7172 -0.0033
-5 -5 6 1.9759 -0.0003
-5 -5 7 -14.8480 0.0025
-5 -5 8 -7.1570 0.0001
-5 -5 9 -0.1008 0.0024
-5 -5 10 -11.9639 0.0016
-5 -5 11 2.4003 0.0011
-5 -5 12 -0.4402 -0.0008
-5 -5 13 4.9347 0.0015
-5 -5 14 2.6705 0.0007
-5 -5 15 4.4379 0.0009
-5 -5 16 2.5597 0.0012
-5 -5 17 7.4327 0.0010
-5 -5 18 3.5904 0.0005
-5 -5 19 -0.3597 0.0003
-5 -5 20 3.4390 0.0005
-5 -5 21 0.9812 0.0000
-5 -5 22 2.8614 -0.0005
-5 -5 23 0.3886 0.0003
-5 -5 24 0.9002 -0.0001
-5 -5 25 -0.5588 0.0002
-5 -5 26 -2.3270 -0.0010
-5 -5 27 -0.7770 0.0003
-5 -5 28 2.9966 0.0006
-5 -5 29 -1.7281 0.0012
-5 -5 30 2.4373 0.0009
-5 -5 31 1.0852 0.0007
-5 -5 32 0.1069 0.0014
-5 -5 33 -1.5320 0.0014
-5 -4 1 -20.3198 0.0234
-5 -4 2 22.9759 -0.0056
-5 -4 3 -25.3663 0.0034
-5 -4 4 5.0808 -0.0083
-5 -4 5 -2.3201 -0.0044
-5 -4 6 -11.1094 -0.0019
-5 -4 8 4.0957 0.0001
-5 -4 9 -9.9969 0.0024
-5 -4 10 -2.7078 0.0022
-5 -4 11 3.8395 0.0013
-5 -4 12 0.3026 0.0018
-5 -4 13 2.6917 0.0018
-5 -4 14 -2.2109 -0.0001
-5 -4 15 11.2805 0.0015
-5 -4 16 5.1823 0.0007
-5 -4 17 0.8835 0.0021
-5 -4 18 4.4535 0.0001
-5 -4 19 5.2737 0.0011
-5 -4 20 1.1465 0.0001
-5 -4 21 6.0488 0.0002
-5 -4 22 -2.3802 -0.0008
-5 -4 23 1.7744 0.0010
-5 -4 24 -1.6498 -0.0007
-5 -4 25 0.1890 0.0000
-5 -4 26 -2.2237 0.0006
-5 -4 27 0.1748 -0.0002
-5 -4 28 -4.1419 0.0004
-5 -4 29 -0.3662 0.0000
-5 -4 30 -3.8984 0.0010
-5 -4 31 -0.2887 0.0008
-5 -4 32 -0.9732 0.0014
-5 -4 33 1.1835 0.0006
-5 -3 1 14.2752 0.0014
-5 -3 2 -13.7334 0.0027
-5 -3 3 -8.1145 0.0065
-5 -3 4 11.7250 0.0037
-5 -3 5 -21.8338 0.0057
-5 -3 6 1.8114 -0.0028
-5 -3 7 -0.9299 0.0023
-5 -3 8 2.3487 -0.0056
-5 -3 9 -17.8680 0.0009
-5 -3 10 10.6154 -0.0023
-5 -3 11 -6.0396 0.0006
-5 -3 12 -7.3337 0.0023
-5 -3 13 5.3458 -0.0007
-5 -3 14 2.9663 0.0011
-5 -3 15 2.4746 -0.0002
-5 -3 16 -5.9290 0.0006
-5 -3 17 11.6969 -0.0009
-5 -3 18 -4.0930 -0.0009
-5 -3 19 4.9825 0.0003
-5 -3 20 -1.4221 -0.0001
-5 -3 21 -0.2049 -0.0003
-5 -3 22 -0.9115 0.0007
-5 -3 23 -0.2014 -0.0002
-5 -3 24 -2.8073 -0.0000
-5 -3 25 -0.3269 -0.0004
-5 -3 26 -3.6820 0.0001
-5 -3 27 -1.5121 -0.0009
-5 -3 28 -4.7537 0.0003
-5 -3 29 -0.8970 -0.0001
-5 -3 30 -0.7484 0.0003
-5 -3 31 -0.9056 -0.0003
-5 -3 32 -1.7866 0.0007
-5 -3 33 0.5102 0.0005
-5 -2 1 -7.5153 0.0129
-5 -2 2 -7.8245 0.0046
-5 -2 3 24.5864 0.0055
-5 -2 4 -8.7611 0.0014
-5 -2 5 -6.6998 0.0015
-5 -2 6 12.2401 0.0028
-5 -2 7 -11.7525 0.0019
-5 -2 9 -1.4114 0.0015
-5 -2 10 -6.2823 0.0001
-5 -2 11 -13.5360 0.0006
-5 -2 12 4.9570 0.0000
-5 -2 13 -10.4370 -0.0014
-5 -2 14 -8.4623 0.0006
-5 -2 15 2.2319 -0.0003
-5 -2 16 -6.8741 0.0005
-5 -2 17 0.8659 0.0005
-5 -2 18 -6.3233 0.0000
-5 -2 19 4.6721 0.0012
-5 -2 20 -5.0665 -0.0011
-5 -2 21 3.7914 0.0009
-5 -2 22 -0.3571 0.0001
-5 -2 23 3.7220 0.0003
-5 -2 24 2.2231 -0.0004
-5 -2 25 1.6542 0.0009
-5 -2 26 1.5859 -0.0001
-5 -2 27 0.2316 -0.0000
-5 -2 28 1.7946 -0.0002
-5 -2 29 -0.8024 -0.0003
-5 -2 30 -2.3773 -0.0007
-5 -2 31 -0.1030 0.0005
-5 -2 32 1.4808 0.0007
-5 -2 33 0.0031 0.0008
-5 -1 2 33.7191 -0.0103
-5 -1 3 14.3175 0.0052
-5 -1 4 -3.1419 -0.0051
-5 -1 5 30.6862 0.0049
-5 -1 6 -12.1713 0.0025
-5 -1 7 5.1317 0.0015
-5 -1 8 -7.9643 0.0024
-5 -1 9 -2.6064 0.0001
-5 -1 10 -12.6137 0.0027
-5 -1 11 -11.0824 0.0011
-5 -1 12 -17.4133 -0.0000
-5 -1 13 -12.3468 -0.0008
-5 -1 14 -3.9308 0.0002
-5 -1 15 -20.1643 0.0002
-5 -1 16 1.2485 -0.0002
-5 -1 17 -7.3545 -0.0000
-5 -1 18 1.6929 0.0004
-5 -1 19 -2.3273 0.0006
-5 -1 20 0.9628 0.0007
-5 -1 21 5.2880 0.0005
-5 -1 22 2.1042 -0.0004
-5 -1 23 3.1233 0.0001
-5 -1 24 3.6114 0.0000
-5 -1 25 2.2604 0.0001
-5 -1 26 3.5184 -0.0008
-5 -1 27 0.5050 -0.0002
-5 -1 28 -0.3561 0.0007
-5 -1 29 0.2539 -0.0009
-5 -1 30 0.8770 0.0007
-5 -1 31 -0.4039 0.0000
-5 -1 32 -0.8115 -0.0005
-5 -1 33 0.3790 -0.0008
-5 0 1 13.8914 0.0028
-5 0 2 -18.8875 -0.0044
-5 0 3 21.3830 -0.0116
-5 0 4 -5.7751 -0.0109
-5 0 5 19.4121 -0.0046
-5 0 6 -0.1912 -0.0054
-5 0 7 6.4345 -0.0005
-5 0 8 5.4279 0.0020
-5 0 9 4.7903 0.0016
-5 0 10 -11.9453 0.0042
-5 0 11 3.5494 -0.0001
-5 0 12 -3.0392 0.0004
-5 0 13 -5.8085 -0.0004
-5 0 14 -8.6703 0.0008
-5 0 15 1.0388 -0.0015
-5 0 16 -2.2779 0.0008
-5 0 17 -7.6582 -0.0006
-5 0 18 2.2551 0.0009
-5 0 19 -0.0162 -0.0002
-5 0 20 6.7329 -0.0001
-5 0 21 -0.1538 0.0001
-5 0 22 5.0723 -0.0004
-5 0 23 4.7988 -0.0009
-5 0 24 1.6430 0.0002
-5 0 25 3.2336 -0.0010
-5 0 26 0.5090 0.0011
-5 0 27 0.4680 -0.0008
-5 0 28 1.2633 0.0007
-5 0 29 -1.7953 -0.0012
-5 0 30 -1.5198 0.0006
-5 0 31 -0.4493 -0.0007
-5 0 32 -2.2338 0.0005
-5 0 33 -0.4328 -0.0001
-5 1 1 5.4360 0.0059
-5 1 2 -4.7124 0.0146
-5 1 3 -5.2931 0.0104
-5 1 4 19.9663 0.0127
-5 1 5 8.7951 0.0097
-5 1 6 -9.8749 0.0031
-5 1 7 25.5977 0.0025
-5 1 8 -6.4273 -0.0031
-5 1 9 5.7184 0.0000
-5 1 10 5.2905 -0.0024
-5 1 11 7.1049 0.0010
-5 1 12 -9.1899 -0.0003
-5 1 13 3.4072 0.0017
-5 1 14 -1.8117 -0.0004
-5 1 15 -5.1614 -0.0004
-5 1 16 -5.4138 -0.0001
-5 1 17 0.3541 -0.0010
-5 1 18 2.7553 -0.0004
-5 1 19 -4.4888 -0.0004
-5 1 20 0.2932 -0.0007
-5 1 21 -2.9480 -0.0006
-5 1 22 0.9461 -0.0007
-5 1 23 -2.9158 -0.0003
-5 1 24 1.1168 -0.0004
-5 1 25 1.7043 -0.0007
-5 1 26 1.5552 0.0000
-5 1 27 2.7457 0.0001
-5 1 28 0.3171 0.0000
-5 1 29 2.5409 0.0001
-5 1 30 -0.0826 0.0007
-5 1 31 -0.5856 -0.0011
-5 1 32 -1.0578 -0.0004
-5 1 33 0.3768 -0.0003
-5 2 1 -26.7047 0.0236
-5 2 2 5.2562 0.0027
-5 2 3 20.8461 0.0092
-5 2 4 -5.4524 0.0077
-5 2 5 2.9035 0.0030
-5 2 6 13.2858 -0.0017
-5 2 7 13.0786 -0.0002
-5 2 8 8.1503 -0.0024
-5 2 9 18.9260 0.0004
-5 2 10 6.5940 -0.0019
-5 2 11 5.4429 -0.0043
-5 2 12 5.5291 0.0002
-5 2 13 6.4015 -0.0013
-5 2 14 -6.0228 0.0010
-5 2 15 6.6349 0.0010
-5 2 16 -3.6891 0.0004
-5 2 17 -5.4121 0.0007
-5 2 18 -5.1941 0.0002
-5 2 19 -3.2682 0.0003
-5 2 20 -5.9210 -0.0005
-5 2 21 -2.7393 -0.0007
-5 2 22 0.2513 -0.0001
-5 2 23 -3.3636 -0.0005
-5 2 24 2.0207 -0.0001
-5 2 25 -1.0708 -0.0001
-5 2 26 -0.2027 -0.0006
-5 2 27 -0.3399 -0.0004
-5 2 28 -1.8261 -0.0012
-5 2 29 0.7049 -0.0006
-5 2 30 -3.6653 -0.0013
-5 2 31 0.0917 -0.0010
-5 2 32 -3.3054 0.0001
-5 2 33 0.5089 -0.0015
-5 3 1 10.5267 -0.0080
-5 3 2 -9.4316 0.0015
-5 3 3 -12.4347 0.0040
-5 3 4 6.2331 -0.0012
-5 3 5 5.2839 0.0028
-5 3 6 21.0868 -0.0018
-5 3 7 1.2234 0.0007
-5 3 8 12.4288 -0.0024
-5 3 9 9.6918 -0.0046
-5 3 10 9.0283 -0.0018
-5 3 11 7.2368 -0.0019
-5 3 12 8.1879 0.0017
-5 3 13 -0.9199 -0.0018
-5 3 14 5.2718 0.0002
-5 3 15 -9.7984 -0.0011
-5 3 16 -12.8088 -0.0001
-5 3 17 -0.8491 -0.0003
-5 3 18 -8.4869 0.0001
-5 3 19 -13.4654 -0.0005
-5 3 20 -0.4962 0.0004
-5 3 21 -6.8518 0.0008
-5 3 22 -4.9009 0.0006
-5 3 23 -3.5213 0.0002
-5 3 24 -0.8261 -0.0003
-5 3 25 -1.8522 -0.0001
-5 3 26 -0.5679 -0.0008
-5 3 27 1.4785 -0.0009
-5 3 28 1.8322 -0.0008
-5 3 29 -0.8482 -0.0006
-5 3 30 0.0800 -0.0009
-5 3 31 1.2147 -0.0009
-5 3 32 -0.6254 -0.0009
-5 4 1 -27.4716 0.0105
-5 4 2 -5.5656 -0.0132
-5 4 3 -19.5402 0.0006
-5 4 4 -6.4605 -0.0032
-5 4 5 -14.8604 -0.0069
-5 4 6 -6.8242 0.0000
-5 4 7 -11.9033 -0.0023
-5 4 8 10.3496 0.0023
-5 4 9 -2.8324 0.0015
-5 4 10 6.4124 -0.0003
-5 4 11 2.1822 0.0008
-5 4 12 4.9460 -0.0011
-5 4 13 1.0089 -0.0002
-5 4 14 -1.8476 -0.0008
-5 4 15 -4.7312 0.0002
-5 4 16 8.1314 -0.0012
-5 4 17 -8.0743 -0.0002
-5 4 18 -5.5491 -0.0006
-5 4 19 -2.3633 -0.0003
-5 4 20 -3.5657 -0.0005
-5 4 21 -7.0824 0.0006
-5 4 22 -1.9436 -0.0006
-5 4 23 -2.9609 0.0011
-5 4 24 -1.1783 0.0002
-5 4 25 -1.2882 0.0002
-5 4 26 2.7568 -0.0006
-5 4 27 1.6461 -0.0004
-5 4 28 2.6682 -0.0004
-5 4 29 3.2564 -0.0006
-5 4 30 4.8715 -0.0007
-5 4 31 1.8070 0.0008
-5 4 32 1.6964 0.0006
-5 5 1 5.0573 0.0001
-5 5 2 -25.5683 -0.0066
-5 5 3 -15.5658 0.0014
-5 5 4 -13.1775 -0.0095
-5 5 5 -15.4031 -0.0024
-5 5 6 -10.6869 -0.0043
-5 5 7 -8.6436 -0.0049
-5 5 8 -4.1514 -0.0044
-5 5 9 -10.6309 -0.0027
-5 5 10 2.3021 0.0001
-5 5 11 -1.7785 0.0028
-5 5 12 4.5673 0.0011
-5 5 13 2.0739 0.0022
-5 5 14 7.4455 0.0004
-5 5 15 6.5406 -0.0002
-5 5 16 2.4140 -0.0001
-5 5 17 2.4232 -0.0005
-5 5 18 1.6121 -0.0009
-5 5 19 4.4956 -0.0001
-5 5 20 -0.8136 -0.0006
-5 5 21 1.3887 -0.0007
-5 5 22 0.1346 -0.0009
-5 5 23 -0.5858 -0.0008
-5 5 24 -0.5762 -0.0012
-5 5 25 1.5875 -0.0002
-5 5 26 0.6874 -0.0003
-5 5 27 3.8259 0.0005
-5 5 28 0.8490 -0.0001
-5 5 29 3.7566 -0.0000
-5 5 30 2.9043 -0.0003
-5 5 31 -1.3583 -0.0004
-5 5 32 3.7979 -0.0016
-5 6 1 -13.4650 -0.0120
-5 6 2 -1.9478 0.0006
-5 6 3 4.9250 -0.0051
-5 6 4 -14.1356 -0.0009
-5 6 5 -4.8857 -0.0036
-5 6 6 -1.1521 -0.0029
-5 6 7 -4.8724 -0.0036
-5 6 8 -2.8578 -0.0004
-5 6 9 5.3764 -0.0005
-5 6 10 0.4484 -0.0000
-5 6 11 7.2937 -0.0013
-5 6 12 8.5799 0.0007
-5 6 13 5.8174 -0.0022
-5 6 14 5.0126 0.0021
-5 6 15 7.8149 -0.0005
-5 6 16 2.7945 0.0010
-5 6 17 6.0243 -0.0000
-5 6 18 3.3811 0.0001
-5 6 19 3.0267 0.0002
-5 6 20 -2.5379 0.0003
-5 6 21 3.2016 -0.0000
-5 6 22 -2.6431 -0.0006
-5 6 23 0.9419 -0.0001
-5 6 24 -2.3339 0.0003
-5 6 25 -1.2749 -0.0012
-5 6 26 -3.8279 0.0006
-5 6 27 -2.1478 -0.0009
-5 6 28 -3.7621 0.0000
-5 6 29 0.0856 -0.0023
-5 6 30 -6.5224 -0.0001
-5 6 31 1.5777 -0.0016
-5 7 1 11.4887 -0.0214
-5 7 2 5.4600 0.0081
-5 7 3 -9.7037 -0.0031
-5 7 4 0.1983 0.0018
-5 7 5 5.0373 -0.0003
-5 7 6 -10.2668 -0.0012
-5 7 7 2.7219 0.0016
-5 7 8 2.0966 -0.0000
-5 7 9 -6.1572 -0.0022
-5 7 10 8.3839 -0.0011
-5 7 11 2.7824 -0.0001
-5 7 12 -3.1275 -0.0000
-5 7 13 7.1424 0.0015
-5 7 14 8.4568 -0.0009
-5 7 15 -0.1412 -0.0009
-5 7 16 5.1252 -0.0014
-5 7 17 4.3200 -0.0006
-5 7 18 -1.3230 0.0002
-5 7 19 0.0441 0.0009
-5 7 20 -1.7335 0.0001
-5 7 21 -0.6368 0.0009
-5 7 22 -8.9815 0.0011
-5 7 23 -3.0791 0.0002
-5 7 24 -10.2259 0.0001
-5 7 25 -3.7363 -0.0009
-5 7 26 -6.6455 -0.0001
-5 7 27 -2.3827 -0.0021
-5 7 28 -3.1641 -0.0001
-5 7 29 0.5677 -0.0020
-5 7 30 -0.5037 0.0002
-5 7 31 3.5690 -0.0039
-5 8 1 0.9483 -0.0033
-5 8 2 6.1949 -0.0099
-5 8 3 7.1542 -0.0082
-5 8 4 2.1630 -0.0071
-5 8 5 -8.5182 -0.0023
-5 8 6 1.8389 0.0015
-5 8 7 -5.6036 0.0023
-5 8 8 -8.8441 0.0027
-5 8 9 -1.1654 0.0017
-5 8 10 -4.0427 0.0015
-5 8 11 -10.4067 0.0009
-5 8 12 10.6058 -0.0023
-5 8 13 -4.4376 0.0008
-5 8 14 -4.2714 -0.0008
-5 8 15 1.8120 0.0016
-5 8 16 3.8243 -0.0004
-5 8 17 -4.2475 0.0006
-5 8 18 1.1834 -0.0009
-5 8 19 1.2019 -0.0006
-5 8 20 -0.1409 -0.0001
-5 8 21 -2.2520 -0.0003
-5 8 22 0.5498 0.0010
-5 8 23 -0.3221 0.0002
-5 8 24 -2.2463 -0.0002
-5 8 25 -0.7425 0.0000
-5 8 26 -2.7951 -0.0001
-5 8 27 -0.9173 -0.0004
-5 8 28 -1.3112 -0.0007
-5 8 29 -0.3743 -0.0001
-5 8 30 -0.9670 -0.0015
-5 9 1 -3.6828 -0.0120
-5 9 2 18.1183 0.0073
-5 9 3 -12.2622 -0.0089
-5 9 4 8.7655 -0.0014
-5 9 5 -2.4248 -0.0057
-5 9 6 -2.7296 -0.0011
-5 9 7 -8.1270 0.0025
-5 9 8 -3.6992 -0.0027
-5 9 9 -6.7243 0.0019
-5 9 10 -9.6744 0.0009
-5 9 11 -0.5046 0.0020
-5 9 12 -13.3726 0.0022
-5 9 13 -8.0772 0.0015
-5 9 14 2.7277 -0.0004
-5 9 15 -5.7172 -0.0002
-5 9 16 -2.0897 -0.0003
-5 9 17 -1.7938 0.0001
-5 9 18 5.3420 0.0000
-5 9 19 0.6858 -0.0010
-5 9 20 3.4463 -0.0002
-5 9 21 3.5480 -0.0002
-5 9 22 5.1516 -0.0006
-5 9 23 1.1647 -0.0001
-5 9 24 5.4744 -0.0007
-5 9 25 2.5190 0.0011
-5 9 26 2.1642 -0.0018
-5 9 27 1.2287 0.0015
-5 9 28 2.0888 -0.0006
-5 9 29 -1.2576 -0.0004
-5 10 1 -3.8097 0.0177
-5 10 2 -2.5901 0.0019
-5 10 3 -3.5357 0.0032
-5 10 4 4.2728 0.0010
-5 10 5 -10.9469 0.0022
-5 10 6 -0.0015 0.0004
-5 10 7 -4.3959 -0.0016
-5 10 8 -5.8868 -0.0006
-5 10 9 -5.1045 0.0020
-5 10 10 -5.3289 0.0001
-5 10 11 -2.7377 0.0002
-5 10 12 -5.9884 -0.0018
-5 10 13 6.8542 -0.0007
-5 10 14 -5.8948 -0.0004
-5 10 15 4.6564 -0.0001
-5 10 16 1.7281 0.0004
-5 10 17 4.7445 -0.0005
-5 10 18 2.5965 -0.0000
-5 10 19 2.3230 -0.0002
-5 10 20 5.6549 -0.0001
-5 10 21 3.8910 0.0005
-5 10 22 4.0805 -0.0005
-5 10 23 4.1586 0.0006
-5 10 24 2.7901 -0.0007
[truncated: 685,599 more chars]
